# Supplementary material for: Deep learning explains the biology of branched glycans from single-cell sequencing data
Source: iScience. 2022 Sep 19;25(10):105163. doi: 10.1016/j.isci.2022.105163 (PMC9547197; doi:10.1016/j.isci.2022.105163)
Supplement: Table S2. Ranked median SHAP values of all glycogenes, related to Figure 3 [file mmc3.xlsx]

## Sheet: TIL
Glcyogene	Mean Absolute SHAP value	Max Absolute SHAP value	Median Absolute SHAP value
Lfng	0.000819843	0.00525896	0.000672085
St8sia4	0.000873753	0.00876972	0.000625266
St6gal1	0.00120301	0.0170688	0.00062317
B4galt1	0.000776381	0.00524703	0.000595292
Ogt	0.000727443	0.00716463	0.00054868
Galnt6	0.00064466	0.004839	0.000506993
Ugcg	0.000690806	0.00572323	0.000491325
Gxylt1	0.00059662	0.00684564	0.000396941
Uggt1	0.000553627	0.00598831	0.000348288
St3gal6	0.000508853	0.00537062	0.000340916
Man2a1	0.000484522	0.00752382	0.000310589
Man2a2	0.000363353	0.00734725	0.000199232
Mgea5	0.00026674	0.00299728	0.000195978
St6galnac3	0.000279989	0.0048974	0.000158697
Gnptab	0.000255658	0.00387444	0.000155425
Hexa	0.000262247	0.0043715	0.000142409
Galnt7	0.000179954	0.00331424	0.000108183
Mgat4a	0.000198338	0.00465543	0.000104575
Ust	0.000206286	0.0061421	0.000100485
Galnt11	0.000173513	0.00447172	9.06932e-05
B3galnt2	0.000163473	0.00383643	8.29948e-05
Manba	0.000124779	0.00523985	7.70151e-05
Hs2st1	0.000142604	0.00473874	6.94304e-05
Galnt9	0.000137618	0.00626964	6.88482e-05
Edem3	0.000133579	0.00379642	6.76593e-05
Pign	0.000130326	0.0055233	6.51638e-05
Mgat5	0.000126397	0.0028137	6.2795e-05
St8sia1	0.000112278	0.00463284	5.51008e-05
Xylt1	8.47647e-05	0.00308725	4.24045e-05
Dpm1	7.54428e-05	0.00249245	3.61855e-05
Hs3st3b1	6.06007e-05	0.001898	3.01689e-05
Piga	6.21725e-05	0.00260666	3.00598e-05
B4galnt4	5.75089e-05	0.00300406	2.884e-05
B3gnt5	5.98446e-05	0.00330469	2.88374e-05
Man1c1	4.22397e-05	0.00327241	1.96823e-05
Pigw	3.44643e-05	0.00337203	1.66847e-05
St8sia6	3.37355e-05	0.00436973	1.6085e-05
Hyal1	3.18891e-05	0.00240226	1.40251e-05
Chst15	2.70864e-05	0.00269863	1.26049e-05
B3galt5	2.56928e-05	0.00297449	1.09977e-05
Pomk	2.21013e-05	0.00184027	1.06272e-05
Pigg	1.62603e-05	0.00143995	7.61909e-06
Gcnt2	1.17305e-05	0.00161574	6.72848e-06
St6galnac2	1.09522e-05	0.00277829	5.49792e-06
Pigz	1.00406e-05	0.00186503	4.31296e-06
B4galt6	8.24481e-06	0.00229909	3.82496e-06
Uggt2	8.21607e-06	0.00282905	3.50574e-06
B3galt2	7.21848e-06	0.00131859	3.28971e-06
Galnt18	4.91926e-06	0.000932875	2.38127e-06
B3gnt7	3.3646e-06	0.00165447	1.92644e-06
St6galnac1	4.50116e-06	0.00130838	1.91555e-06
Gxylt2	3.43626e-06	0.00157894	1.37216e-06
Galnt14	2.53873e-06	0.00123964	1.18318e-06
Extl1	1.86844e-06	0.000647244	1.02906e-06
Csgalnact1	1.7012e-06	0.00080816	7.78067e-07
B3gnt8	2.87439e-07	0.000121656	1.44862e-07
Gfpt2	0	0	0
Hs3st1	0	0	0
Has1	0	0	0

## Sheet: LN
Glycogene	Mean Absolute SHAP value	Max Absolute SHAP value	Median Absolute SHAP value
St8sia6	0.00161629	0.0145854	0.000885771
St3gal1	0.00102612	0.00827316	0.000699151
Mgat5	0.000616971	0.00918362	0.000374549
St8sia4	0.000597046	0.00805522	0.0003678
Ogt	0.000425314	0.00600067	0.000331915
Uggt1	0.00038155	0.00567988	0.000222325
Galnt6	0.000250099	0.00290908	0.00018008
St6gal1	0.000227901	0.00262384	0.000162077
St8sia1	0.000281047	0.00286215	0.000161763
Galnt7	0.000155064	0.00252519	9.45306e-05
Galnt11	0.0001237	0.00249231	6.94251e-05
Man2a1	0.000131872	0.00243428	6.89368e-05
Alg11	2.82497e-05	0.00232741	1.11725e-05
Pign	2.50739e-05	0.0031497	1.07982e-05
Extl1	1.47622e-05	0.00277583	7.54954e-06
B3galt5	1.44506e-05	0.00242946	6.26871e-06
Csgalnact1	1.08497e-05	0.00250663	5.43575e-06
B3galt2	5.28014e-06	0.00263542	2.80263e-06
B4galnt4	4.48603e-06	0.000626558	2.07816e-06
Pomgnt2	4.20952e-06	0.00110002	1.80543e-06
Gcnt2	2.11102e-06	0.00103856	1.06821e-06
