# Supplementary material for: Deep learning explains the biology of branched glycans from single-cell sequencing data
Source: iScience. 2022 Sep 19;25(10):105163. doi: 10.1016/j.isci.2022.105163 (PMC9547197; doi:10.1016/j.isci.2022.105163)
Supplement: Table S3. Ranked cell subtype-specific median SHAP values of all genes, related to Figure 4 [file mmc4.xlsx]

## Sheet: Naïve CD4+
Gene	Ranking by Median Absolute SHAP value	Median Absolute SHAP value	Mean Absolute SHAP value	Max Absolute SHAP value
Ikzf2	1	0.00234445	0.00302604	0.0242061
mt-Nd4	2	0.00222759	0.00264439	0.0110273
Itga4	3	0.00218304	0.00313432	0.0214828
Lag3	4	0.00209339	0.00246018	0.00980274
Malat1	5	0.00200484	0.0023981	0.0162201
Zfp36l2	6	0.00192378	0.00209303	0.00837392
Itgb1	7	0.00186442	0.0020924	0.00923641
Ms4a4b	8	0.00163825	0.00180334	0.0093129
Cytip	9	0.00161233	0.00182582	0.00687302
Gm26740	10	0.00159991	0.00201423	0.00855107
Vps37b	11	0.00157154	0.0017856	0.00679145
M6pr	12	0.00156817	0.00215733	0.0116349
Ctla4	13	0.00148983	0.00200808	0.00909412
Pde4b	14	0.00148696	0.00201189	0.00874001
Cd69	15	0.00148573	0.00181848	0.011751
Jun	16	0.00143838	0.00200618	0.00779067
Tpp2	17	0.00142989	0.00177028	0.0107669
Pdcd1	18	0.00138952	0.00177409	0.00838542
Srrm2	19	0.00137131	0.00146078	0.00479561
S1pr1	20	0.00136305	0.00180201	0.00768081
mt-Nd3	21	0.00136247	0.00221328	0.0136418
Ssh2	22	0.00135002	0.00152338	0.00692853
Ets1	23	0.0013332	0.00170476	0.00953597
Icos	24	0.00131789	0.00184468	0.0112849
Dnajc1	25	0.00130904	0.00218053	0.0132882
S100a6	26	0.00130103	0.00153387	0.0053767
Itgav	27	0.00129662	0.00231855	0.0292931
Dnaja1	28	0.00129638	0.00165856	0.00565807
Lars2	29	0.00129413	0.00180061	0.00880866
Gm42418	30	0.00128608	0.00225612	0.0128744
Uhrf2	31	0.00125389	0.00210063	0.0176492
Hspa5	32	0.0012504	0.00182369	0.0146674
Ccl5	33	0.00123186	0.00155238	0.00764705
Klf2	34	0.00121516	0.00160901	0.00572106
Ms4a6b	35	0.00121356	0.00136218	0.00390866
Tpt1	36	0.00119408	0.00135634	0.00559717
Arhgap15	37	0.00118441	0.0018604	0.00674569
Emb	38	0.00117254	0.00145737	0.00584484
Cblb	39	0.00115876	0.00169724	0.0119588
AY036118	40	0.00115351	0.00162709	0.00940095
Glg1	41	0.00114312	0.00173731	0.00777556
Cdkn1b	42	0.0011391	0.00124617	0.00532155
Sell	43	0.00113747	0.00187876	0.0106102
Prkcq	44	0.00112321	0.00177734	0.00546244
Il2ra	45	0.00110697	0.00202503	0.0153536
Cd74	46	0.00110312	0.00195658	0.0123212
Ass1	47	0.00110022	0.00133287	0.00383924
Lilr4b	48	0.00109898	0.00209261	0.0236585
AC149090.1	49	0.00108854	0.00174236	0.0112288
Macf1	50	0.00107765	0.00146573	0.0104581
Ppp1r15a	51	0.00106147	0.00138044	0.0100378
Atg2a	52	0.00105547	0.0018493	0.0111524
mt-Nd5	53	0.00105031	0.00152981	0.00949162
Traf1	54	0.0010479	0.00121813	0.00408449
Gm26917	55	0.00102994	0.00143888	0.00917574
Cd28	56	0.00102026	0.00129931	0.00760539
Tnfaip3	57	0.00101304	0.00112037	0.00498924
Gm8369	58	0.00101013	0.00134594	0.00785617
Ubc	59	0.0010011	0.00119815	0.00501939
Ier2	60	0.000989386	0.0014219	0.00709814
Ankrd12	61	0.000988387	0.00139924	0.0122428
Nkg7	62	0.000970854	0.0013614	0.013269
Foxp3	63	0.000957699	0.00197084	0.0156319
Got1	64	0.000943287	0.00155761	0.00757418
Vgll4	65	0.000936804	0.000902906	0.00424141
Malt1	66	0.000936178	0.00108416	0.00403214
Mycbp2	67	0.000930644	0.00119048	0.00519355
Ptma	68	0.000929629	0.00104174	0.00439812
Dusp5	69	0.000926604	0.00109705	0.00508399
Smarca2	70	0.000924192	0.00155615	0.0117234
mt-Cytb	71	0.000919348	0.00125183	0.00641426
Klrc1	72	0.000912803	0.00131131	0.00603526
Runx3	73	0.000910398	0.00134525	0.00729939
Jund	74	0.000906446	0.00106149	0.0047024
Il10ra	75	0.000905291	0.00172655	0.0181527
Itpkb	76	0.000901729	0.0011445	0.00553256
Btg2	77	0.000898848	0.00108471	0.00441408
mt-Nd2	78	0.000896351	0.0010267	0.0033241
Gm2682	79	0.000895368	0.00152088	0.012982
Tnrc6b	80	0.000894666	0.00106011	0.00327732
Tnfrsf4	81	0.000891851	0.00117607	0.00710961
Inpp4b	82	0.000885509	0.00111244	0.00547168
Zc3hav1	83	0.000875253	0.00100218	0.00454347
Chd3	84	0.000872056	0.000972362	0.0033219
Clk1	85	0.000864205	0.00107281	0.00518075
Ifngr1	86	0.00084851	0.00107621	0.00614756
Cdk17	87	0.000843904	0.00123019	0.00854723
Fau	88	0.000842276	0.00090321	0.00329597
mt-Atp8	89	0.000841393	0.00120485	0.0072905
Itk	90	0.000840239	0.00118511	0.00584359
Fus	91	0.000831841	0.00105854	0.0048869
Crip1	92	0.000815656	0.00112799	0.00451612
Litaf	93	0.000808566	0.00119544	0.00543333
Nfkbiz	94	0.000807686	0.000961919	0.00361428
Atp2b1	95	0.000805854	0.000943962	0.00465234
Cd53	96	0.000801664	0.00100246	0.00436693
Wsb1	97	0.000800871	0.00116911	0.00578109
Gna13	98	0.000788476	0.00115972	0.00450422
Nfatc3	99	0.0007872	0.00117577	0.00534721
Rps16	100	0.000785777	0.000901486	0.00366619
Klf6	101	0.000782484	0.000925998	0.00333749
Slfn2	102	0.000780404	0.0010454	0.00938015
Hmgn2	103	0.000775665	0.000981441	0.00443827
mt-Co3	104	0.000771571	0.00111333	0.00477461
Hspd1	105	0.000770397	0.000984742	0.00438734
Odc1	106	0.000768127	0.00116104	0.00727928
Grap2	107	0.000766312	0.00116454	0.00470818
Cst7	108	0.0007602	0.000960276	0.0057911
Phf20l1	109	0.000758921	0.00101967	0.00503672
Cst3	110	0.000757393	0.00116943	0.00528865
Iigp1	111	0.00075622	0.001403	0.0100572
Rapgef6	112	0.000755251	0.00093865	0.00348678
Isy1	113	0.000749272	0.00107074	0.00507208
Laptm5	114	0.000746847	0.000883101	0.00281202
Itpr2	115	0.000745248	0.00116837	0.00471869
Klf3	116	0.00074402	0.00110576	0.00622374
Prrc2c	117	0.000735768	0.000939686	0.00360006
Lnpep	118	0.000731507	0.000910238	0.00362644
Tcf7	119	0.000727764	0.000884557	0.00316574
Satb1	120	0.000721048	0.000884207	0.0029219
Ptpn22	121	0.000718116	0.00110145	0.00920664
Rgs16	122	0.000717646	0.00142824	0.0147998
Adgre5	123	0.000715124	0.000823852	0.00363384
Polr2a	124	0.000713636	0.000925552	0.00431975
Rpl19	125	0.000712467	0.000842562	0.00264139
Ifi203	126	0.000712162	0.00109139	0.00550338
Il2rg	127	0.000709723	0.000910584	0.00337623
Ly6a	128	0.00070691	0.000881554	0.00543326
Ifrd1	129	0.00070635	0.00121801	0.006506
Tigit	130	0.000703456	0.001537	0.012235
Hsp90ab1	131	0.000701734	0.000801372	0.00278035
Ddit4	132	0.000699655	0.00113155	0.00539769
Nsd3	133	0.000695567	0.000999755	0.0052484
Rps27l	134	0.000691115	0.00116521	0.00545481
Atxn1	135	0.00068922	0.00117862	0.00711358
Plec	136	0.000682078	0.00115583	0.009782
Ubr5	137	0.000679729	0.00129087	0.0152275
Ly6e	138	0.000678458	0.00080571	0.00359754
Rps8	139	0.000676412	0.000839822	0.00356955
Tecpr1	140	0.000676343	0.000961458	0.00804977
Ubb	141	0.000676094	0.000951001	0.00526884
Canx	142	0.000675324	0.000723568	0.00278166
Iqgap1	143	0.00067299	0.000982025	0.00412335
mt-Co2	144	0.000671423	0.00114502	0.00681328
H2afz	145	0.000671173	0.000834804	0.00439255
Pglyrp1	146	0.00067072	0.00174336	0.0147959
Neurl3	147	0.000666851	0.000942759	0.00629395
Dgat1	148	0.000664149	0.00085486	0.00365329
Ctss	149	0.000660751	0.000979078	0.00641102
Gpr132	150	0.000660002	0.000993681	0.0035045
Srsf7	151	0.00065876	0.00112885	0.00650143
Rhoh	152	0.000652963	0.00098911	0.00806288
Lgals1	153	0.000652092	0.000812513	0.00433196
Bclaf1	154	0.000641203	0.000914157	0.0032339
Phc3	155	0.000627388	0.00114082	0.015565
Rpl8	156	0.000625087	0.000681753	0.0019727
Myh9	157	0.000624276	0.00068878	0.00345208
Ucp2	158	0.00062386	0.000839438	0.0084224
Rpl30	159	0.000623698	0.000766128	0.00387347
Chd7	160	0.000622397	0.000977869	0.00653168
Gch1	161	0.000620784	0.000839328	0.00487614
Rps3a1	162	0.000611071	0.000791768	0.00441057
Ripor2	163	0.000610117	0.000931943	0.00862745
Srpk2	164	0.000609676	0.00101779	0.00758944
Snx9	165	0.000608531	0.00121979	0.0195333
Fosb	166	0.000608243	0.00081535	0.0042562
Junb	167	0.000604384	0.000970496	0.00488727
Smc4	168	0.000604014	0.00094505	0.00625049
Ranbp1	169	0.000601843	0.00106241	0.00514424
Cenpa	170	0.000597704	0.00116777	0.013769
Herc2	171	0.000597417	0.0010819	0.00752936
Cd27	172	0.000596911	0.000675881	0.00363581
Havcr2	173	0.000596291	0.0011186	0.0131721
Plac8	174	0.000596204	0.000932487	0.00542373
Trbv13-3	175	0.000594067	0.00113718	0.02667
Smchd1	176	0.000588659	0.00080091	0.00393469
Ctsc	177	0.000584315	0.00103458	0.00764938
Srgn	178	0.0005843	0.000696714	0.00318413
4930523C07Rik	179	0.00058388	0.000789298	0.00351461
Rps27a	180	0.000583708	0.000680146	0.00266918
Rps11	181	0.00058094	0.000734177	0.00333479
Sh2d1a	182	0.00057972	0.000926352	0.00789178
Nr3c1	183	0.000579206	0.00068501	0.00234359
N4bp1	184	0.000579117	0.00104071	0.0114167
Zcchc11	185	0.000576871	0.00079659	0.00429216
Atrx	186	0.000576796	0.000963662	0.00601877
Xist	187	0.000573661	0.000746478	0.00591986
Ifnar1	188	0.000572482	0.000901419	0.00416579
Dennd1b	189	0.000570375	0.00103431	0.0147068
4932438A13Rik	190	0.000568063	0.000897699	0.00604583
Zfp36	191	0.000565351	0.000792381	0.00279201
Lamc1	192	0.000560519	0.00119636	0.011337
Atp11b	193	0.000556728	0.000708774	0.00318683
Ifi208	194	0.000555283	0.00100693	0.00714885
Gpcpd1	195	0.000553967	0.000962178	0.0102973
Fam129a	196	0.000553393	0.00100348	0.01083
Tspan13	197	0.000552812	0.000943851	0.00818079
Ms4a4c	198	0.000550339	0.00106333	0.0121811
Btg1	199	0.000549347	0.00086672	0.00803206
Ftl1	200	0.000548271	0.000683533	0.00351932
Rps4x	201	0.000545169	0.000761539	0.00391052
Zfp292	202	0.000541452	0.000785259	0.00540504
Gimap7	203	0.000541014	0.00191514	0.0124599
Arid4a	204	0.00054047	0.000902481	0.00437149
Cd7	205	0.000540107	0.000714528	0.00333958
Cdk11b	206	0.000534343	0.000689297	0.0037231
Cebpb	207	0.000532327	0.00123905	0.00934414
Fos	208	0.000528652	0.00071569	0.00320242
Arl5a	209	0.000527317	0.00109235	0.0149412
Txn1	210	0.000525197	0.00100045	0.00843072
Cd4	211	0.000524205	0.000756042	0.00365945
Stat4	212	0.000523944	0.000757565	0.00422153
Gimap6	213	0.000522838	0.000624128	0.00219792
mt-Nd1	214	0.000522579	0.000803083	0.00398502
Rrad	215	0.000519287	0.000876794	0.00911626
Itpr1	216	0.000516502	0.000877284	0.00808947
Hsp90aa1	217	0.000515789	0.000615487	0.00193469
Nsd2	218	0.000513324	0.00098571	0.00816953
Rps27	219	0.000512245	0.000625365	0.00233737
Tra2a	220	0.000512068	0.000715418	0.00365426
Neb	221	0.000506556	0.00112772	0.0183783
Rplp1	222	0.000504626	0.000590092	0.0021738
Slc38a1	223	0.00050339	0.000848853	0.00565439
Neat1	224	0.00050002	0.000775085	0.0048039
Rbm5	225	0.000499007	0.000798603	0.00629048
Trip11	226	0.000498203	0.000850514	0.00648464
Tgfbr2	227	0.000497535	0.000804424	0.00299065
Nsd1	228	0.000495918	0.0006723	0.00375078
Eprs	229	0.000495603	0.000971278	0.00973181
Ifi27l2a	230	0.000494587	0.000634698	0.00310233
mt-Nd4l	231	0.000493803	0.000731838	0.00465766
Ldha	232	0.000493074	0.000714737	0.00333752
Fam46a	233	0.00049303	0.00113436	0.019245
Evl	234	0.000492887	0.000878445	0.0156951
Kdm5a	235	0.000492788	0.000695429	0.00290547
Nfat5	236	0.000489787	0.000728846	0.00666474
Ccr5	237	0.000489409	0.00106397	0.0120624
Aff4	238	0.000489104	0.00067271	0.00336983
Tsc22d3	239	0.000488036	0.000625161	0.00446559
Parp14	240	0.000487641	0.000839128	0.00538392
Arid5b	241	0.000487377	0.000743571	0.00753527
Fam102a	242	0.00048694	0.000842093	0.00409514
Rabgap1l	243	0.000486259	0.000743737	0.00313056
Foxp1	244	0.000483506	0.000661258	0.00267938
Pcnt	245	0.00048274	0.000859318	0.00981085
Fosl2	246	0.000482252	0.00055048	0.00227258
Rps21	247	0.000479749	0.000540172	0.00304373
Dock10	248	0.000478716	0.000642803	0.00359818
Gzmb	249	0.000477455	0.000782232	0.00748885
Klrk1	250	0.000473622	0.000831935	0.0113698
Selenoh	251	0.000471698	0.000834847	0.00864423
Osbpl8	252	0.000469727	0.000756222	0.00600409
Tor1aip2	253	0.000468758	0.000715721	0.00389444
Tmsb10	254	0.000468748	0.000676521	0.00323951
Ccr2	255	0.000468552	0.00107346	0.0102607
Ash1l	256	0.000465709	0.00066813	0.00378768
Tox	257	0.000464189	0.000912979	0.0121942
Eef1a1	258	0.000463364	0.000583231	0.00252713
Cd3g	259	0.000462726	0.000608439	0.00250651
Mbnl1	260	0.000461396	0.000602188	0.00319636
Pnrc1	261	0.000460887	0.000668205	0.00439016
Itgb3	262	0.00045975	0.000889717	0.00927101
Maf	263	0.000457316	0.000783671	0.00853563
Serpina3g	264	0.00045726	0.000972658	0.0104184
Asxl2	265	0.000454207	0.000830217	0.00636031
Huwe1	266	0.000453284	0.000632197	0.00490647
Ctsd	267	0.000452513	0.00100345	0.00486432
Rnf213	268	0.000452347	0.000764206	0.0101514
Tuba1c	269	0.000452284	0.000705708	0.00475101
Cd8b1	270	0.000452247	0.00144856	0.0103767
Ran	271	0.000452211	0.000813288	0.00363905
Fryl	272	0.000452127	0.000608853	0.00322403
Epc1	273	0.000451575	0.000692608	0.00417988
Areg	274	0.00044729	0.000976301	0.00681696
Ankhd1	275	0.000446966	0.000666852	0.00585835
Tubb4b	276	0.000446017	0.00059962	0.00310741
Tnfrsf9	277	0.000445507	0.00149546	0.00998153
Ctla2a	278	0.000444778	0.000611267	0.00437849
Rpsa	279	0.000444188	0.000607611	0.00269276
Rnf19a	280	0.000443701	0.000693777	0.00530252
Helz	281	0.000441838	0.000731001	0.00552151
Dek	282	0.000440527	0.000512169	0.00284776
Nktr	283	0.000438593	0.000768319	0.00698183
Dcaf8	284	0.000438542	0.000661983	0.0027251
Taf1d	285	0.000437417	0.000742688	0.00384968
Npc2	286	0.000437349	0.000558835	0.00206406
S100a10	287	0.000437269	0.000677191	0.00389721
Sidt1	288	0.000436064	0.000827542	0.011293
Egr1	289	0.000435764	0.000656143	0.00431032
Itgb7	290	0.000435207	0.000802408	0.00527226
Vsir	291	0.000434465	0.000749557	0.00438997
Stat1	292	0.000433109	0.000584102	0.00302874
Rps5	293	0.000432717	0.000576462	0.00273891
Rsrp1	294	0.000431913	0.000538901	0.00235626
Kif21b	295	0.000425839	0.00066231	0.00382741
Ccr7	296	0.000424693	0.000612806	0.00252573
Socs3	297	0.000424179	0.000555116	0.00261173
Irak2	298	0.000420277	0.000720716	0.00671235
Gimap3	299	0.000419965	0.000543353	0.00275349
Dgka	300	0.000419347	0.000538877	0.00209182
Phf3	301	0.000419282	0.000607891	0.0039267
Icam1	302	0.000419169	0.000585615	0.00344818
Klhl24	303	0.000418148	0.000636793	0.00306107
Gramd3	304	0.000417301	0.000585777	0.00247438
St8sia4	305	0.000416645	0.000761443	0.0054844
Atp2b4	306	0.000416615	0.000804586	0.00501471
Nrip1	307	0.000416341	0.000869353	0.0100102
Stim1	308	0.000415681	0.0007475	0.00493578
mt-Co1	309	0.00041552	0.000655534	0.00568453
Gls	310	0.000413489	0.000581833	0.00264378
Ddx5	311	0.000413022	0.000488058	0.00221264
Sqstm1	312	0.000411467	0.000656989	0.0035726
Hif1a	313	0.000411113	0.000593044	0.00244007
Cd81	314	0.000411075	0.000882846	0.0115358
Smad7	315	0.000410956	0.000558378	0.00273828
Flna	316	0.000409647	0.000571003	0.00372086
Gm38394	317	0.000409455	0.000756776	0.00748904
Tmem123	318	0.000409322	0.000620094	0.00350552
Gpr183	319	0.000406595	0.000544596	0.00264272
Ubr2	320	0.000406395	0.000554557	0.00320298
Rps15a	321	0.000405488	0.000504008	0.00233666
Pde4d	322	0.000404574	0.000715407	0.00664381
Rtp4	323	0.000404033	0.000797427	0.00497342
Sv2c	324	0.000403563	0.000859768	0.0160717
Rps24	325	0.00040315	0.000540838	0.00282962
Lmnb1	326	0.000401213	0.00074245	0.00515514
Pycard	327	0.000400689	0.000460997	0.00175675
Rpl21	328	0.000400646	0.000506893	0.00243538
Ptms	329	0.000400358	0.000584905	0.00341189
Ccnl1	330	0.000399614	0.000487986	0.0042811
Hnrnpab	331	0.000398742	0.00069512	0.00270977
Il7r	332	0.000398734	0.000551502	0.0042344
Dusp4	333	0.000397534	0.000738226	0.00693343
Gabbr1	334	0.000397068	0.000840001	0.00879485
Bod1l	335	0.000397018	0.000674041	0.00306259
Bbx	336	0.000396647	0.00066997	0.00803234
Lcp1	337	0.000395893	0.000515963	0.00275317
Rgs1	338	0.0003956	0.00056793	0.00414837
Tmpo	339	0.00039373	0.000624418	0.0040843
mt-Atp6	340	0.000393051	0.000553612	0.00306582
Hip1	341	0.000392536	0.000887682	0.0112165
Wnk1	342	0.000392316	0.000672045	0.00775829
Dbi	343	0.000390311	0.000560134	0.00260369
Ptprc	344	0.0003897	0.000591431	0.00340811
Trbv16	345	0.000388925	0.00077669	0.00638163
Gbp3	346	0.000387465	0.000720341	0.00610919
Hmgb2	347	0.00038304	0.000429548	0.00175665
Tmsb4x	348	0.000379314	0.000513546	0.00356014
Adk	349	0.00037681	0.00056486	0.0023704
Stmn1	350	0.000376614	0.000669285	0.00413701
Sptbn1	351	0.000376456	0.000560846	0.00452857
Eif5a	352	0.000376028	0.000795215	0.0044117
Il21r	353	0.000375983	0.000497683	0.00255086
Fth1	354	0.000375733	0.000510865	0.00359579
Pdia3	355	0.000374872	0.000545658	0.00239199
Slfn1	356	0.000374481	0.000584284	0.00526409
Gm4070	357	0.000373449	0.00063328	0.00589227
Itgal	358	0.000373139	0.000654872	0.00760302
H2-D1	359	0.000372837	0.000546087	0.00374104
Pld3	360	0.000370658	0.000824829	0.00422771
Luc7l2	361	0.00037029	0.000561871	0.00292416
Orai1	362	0.000370187	0.000587301	0.00530226
Notch1	363	0.000369174	0.00062386	0.005035
Sptan1	364	0.00036864	0.000550831	0.00290792
Arl6ip1	365	0.000368488	0.000607106	0.00467775
Serpinb9	366	0.000366532	0.000666072	0.00512585
Ifi209	367	0.000364757	0.000556246	0.00339832
Pip4k2a	368	0.000364094	0.000674801	0.005282
Cyb5a	369	0.000362484	0.000494241	0.00265775
Gtf2i	370	0.000361	0.000572005	0.0040412
Rilpl2	371	0.000360416	0.000516106	0.00513228
Gxylt1	372	0.000358904	0.000642913	0.00850139
Cmtm7	373	0.000358746	0.00148482	0.0234889
Rplp0	374	0.000358714	0.000512289	0.00363228
Il18r1	375	0.00035845	0.000628338	0.00362629
Jak2	376	0.000358282	0.00064468	0.00494686
Tiparp	377	0.000357215	0.000681523	0.00892682
Ltb	378	0.000357039	0.000578478	0.00762373
Jmjd1c	379	0.00035694	0.000604185	0.00510542
Tapbp	380	0.000356255	0.000589718	0.00410725
2010111I01Rik	381	0.000356155	0.000630326	0.0068091
Serpinb6a	382	0.000355859	0.000791686	0.00778337
Lef1	383	0.000355539	0.000526223	0.00431296
Crlf2	384	0.000355371	0.000576734	0.00278109
Ankrd44	385	0.000354692	0.000494029	0.00272287
H2-Q7	386	0.000354469	0.000510326	0.00340623
Kmt2c	387	0.000354427	0.000619232	0.00481966
Rpl36a	388	0.000353817	0.000551128	0.00412966
Thrap3	389	0.000353688	0.000475567	0.00278524
Vim	390	0.000352607	0.000573488	0.00367123
Id2	391	0.000352411	0.000730937	0.00537406
Tgoln1	392	0.000352256	0.000639159	0.00449801
Nfkbid	393	0.000351974	0.000635815	0.00298196
Eno1	394	0.000351185	0.000483353	0.00229623
Ccng1	395	0.000350773	0.000538591	0.00399012
Cmah	396	0.000350424	0.00062401	0.00414726
Stat3	397	0.00035014	0.000566628	0.00337694
Snx20	398	0.000349913	0.000621772	0.00843613
Fam169b	399	0.000348304	0.000603837	0.00733131
Adam19	400	0.000347671	0.000717188	0.00880468
Chd2	401	0.00034756	0.00057688	0.00321415
H2-Q4	402	0.000346603	0.000471611	0.00198914
Arid4b	403	0.000346468	0.000596335	0.00474498
Ern1	404	0.00034644	0.000693289	0.0164436
Pola1	405	0.000346186	0.000733732	0.0208421
Cish	406	0.000345406	0.000675644	0.00852004
Rpl23	407	0.000344891	0.000430715	0.00155308
Itm2b	408	0.000344769	0.000468834	0.00242548
Prpf39	409	0.000344584	0.000662098	0.00978268
Rsbn1	410	0.000344379	0.000589779	0.0047119
Lsp1	411	0.00034339	0.000530322	0.00487013
Kat6a	412	0.000341219	0.000532159	0.00473051
P2ry10	413	0.000340466	0.000412894	0.00160317
Ahnak	414	0.000340401	0.000523875	0.00385936
Irf1	415	0.000339781	0.000523795	0.00370552
Rps2	416	0.000339687	0.000514533	0.00314962
Rbbp6	417	0.000339634	0.000672712	0.0054079
Glipr1	418	0.000338192	0.000626029	0.00605142
2810403A07Rik	419	0.00033732	0.000578752	0.00621236
Ncl	420	0.000336772	0.000490983	0.0035517
H2-K1	421	0.000335192	0.000500003	0.00434152
Pml	422	0.000334664	0.0006451	0.00961158
St6gal1	423	0.000334095	0.000794295	0.0136465
Ogt	424	0.000333277	0.000543436	0.0047307
Rora	425	0.000332296	0.000538273	0.00236575
Slc4a7	426	0.00033227	0.000517066	0.00333411
Dusp10	427	0.000331623	0.000490358	0.00211909
Anp32e	428	0.000329765	0.000541448	0.0044041
Zfp36l1	429	0.000328885	0.000424292	0.00172306
Gbp7	430	0.000328805	0.000476781	0.00260023
Hmgn1	431	0.000328781	0.000525396	0.00451467
Mat2a	432	0.000327913	0.000474283	0.00227758
Atf7ip	433	0.000327714	0.000421625	0.00180807
Kidins220	434	0.000327604	0.000607137	0.00371809
Hsp90b1	435	0.000327535	0.000473983	0.00243574
Peli1	436	0.000327361	0.000541241	0.0059098
Ikzf3	437	0.000326024	0.000671589	0.00772327
Pgk1	438	0.000326014	0.000534215	0.00233962
Tnks2	439	0.000325521	0.000478201	0.00251935
Ssbp2	440	0.000324657	0.000667644	0.00493257
Laptm4a	441	0.000323848	0.000452279	0.00207121
Hspa1a	442	0.00032354	0.000626158	0.00611635
Fbxl12	443	0.000323172	0.000573738	0.00652219
Arid5a	444	0.000322756	0.000424968	0.00241627
Pdia4	445	0.000322752	0.000583728	0.00542587
Aldoa	446	0.000322449	0.000444011	0.00211738
Lbr	447	0.000321723	0.000518167	0.00242104
Rpl39	448	0.000321639	0.000432328	0.00275632
Eomes	449	0.00032117	0.000700296	0.0208641
Gbp6	450	0.000320334	0.000603922	0.00537867
Cux1	451	0.000320262	0.000574886	0.00693239
Atg16l1	452	0.000319756	0.000640812	0.0101017
Gm2a	453	0.000319453	0.000481902	0.00257534
Ptprcap	454	0.000318892	0.000563908	0.00311572
Nptn	455	0.000318789	0.000621755	0.00470031
Nfil3	456	0.000318669	0.000635665	0.00912167
Tubb5	457	0.000317987	0.000574712	0.00323892
Rb1cc1	458	0.000317031	0.000470548	0.00331011
Rc3h1	459	0.000316617	0.000639156	0.00380601
Tnik	460	0.000316307	0.000631318	0.0079499
Ets2	461	0.000316189	0.000593833	0.00845626
Elmo1	462	0.000315792	0.000472769	0.00315442
Pfn1	463	0.000315447	0.000481798	0.00269176
Ighm	464	0.000315434	0.000665105	0.00663382
Pclaf	465	0.0003152	0.000652015	0.00926996
Rps20	466	0.000314278	0.000467873	0.002564
Arhgap31	467	0.000314144	0.000443345	0.00205433
Stat2	468	0.000313886	0.000651758	0.00660182
Hilpda	469	0.000313883	0.000572371	0.00455134
Themis	470	0.000313669	0.000492646	0.00343625
Lbh	471	0.000313483	0.00048379	0.00306081
Igf2r	472	0.00031279	0.000639318	0.00588286
Lyn	473	0.000312409	0.000676886	0.0247064
Camk4	474	0.00031206	0.000482415	0.00298375
Prex1	475	0.000310803	0.000555735	0.00672207
2810474O19Rik	476	0.000309559	0.000466401	0.00247983
Pag1	477	0.000309262	0.000516774	0.00266528
Sdf4	478	0.000309161	0.000419082	0.00239564
Trbv14	479	0.00030882	0.000669303	0.0178448
Mosmo	480	0.000308332	0.000633679	0.0146441
Esyt2	481	0.000307716	0.000503742	0.00486516
Mtmr3	482	0.000307603	0.000627369	0.00700858
Atp2a2	483	0.000307598	0.000566975	0.00446196
Kcnn4	484	0.000306523	0.000502505	0.00353946
Dnajb1	485	0.000306124	0.000484079	0.00396162
Tap1	486	0.000306124	0.000568206	0.00468246
Kif20b	487	0.000305942	0.000650745	0.0109085
Zeb1	488	0.000305269	0.000432822	0.00265408
Cd82	489	0.000303435	0.000938061	0.00729303
Rpl18a	490	0.000302908	0.000457752	0.00275184
Trbc1	491	0.000302876	0.000595922	0.00492817
Creb3l2	492	0.000302175	0.000668225	0.0170844
Tor1aip1	493	0.000301953	0.000534729	0.00488884
S100a11	494	0.000301672	0.000486387	0.00405108
Trat1	495	0.000301559	0.000506151	0.003183
Plp2	496	0.000301503	0.00052064	0.00328244
Rps7	497	0.000301192	0.000393842	0.00173244
Sntb1	498	0.00030045	0.000487844	0.00423863
Kmt2d	499	0.000300255	0.000623105	0.00478394
Gimap8	500	0.000299818	0.000466905	0.00351227
Clec2d	501	0.000299783	0.000449048	0.00223082
Rpl35a	502	0.000299706	0.000461888	0.00315974
Nufip2	503	0.000299649	0.000466187	0.00358392
Fxyd5	504	0.000299086	0.000419007	0.00332257
Smg1	505	0.000298416	0.000433679	0.00272378
Hopx	506	0.000298102	0.000533958	0.00653838
Ranbp2	507	0.000297671	0.000506382	0.00371727
Kpna2	508	0.000297558	0.000566081	0.0093178
Gm30054	509	0.00029735	0.000613085	0.00898077
Gstp3	510	0.000297314	0.000712498	0.00852643
Dbf4	511	0.000296998	0.000459714	0.00236664
Rgs2	512	0.000296246	0.000787758	0.00501939
Daxx	513	0.000295872	0.000551058	0.00824832
Runx2	514	0.000295663	0.000579465	0.0056253
Elk4	515	0.000295479	0.000531249	0.00542455
Ramp3	516	0.000294861	0.000573262	0.00500516
Pkm	517	0.000294495	0.00040325	0.00221903
Lgals3	518	0.000292163	0.000384554	0.00129675
Fam208b	519	0.000291482	0.000516379	0.00422381
Rpl9	520	0.000291424	0.000395691	0.00210579
Srek1	521	0.00029096	0.000462567	0.00393302
Matk	522	0.000290795	0.000612109	0.0196511
Aftph	523	0.000290709	0.000564959	0.00518876
Usp25	524	0.000290151	0.000414778	0.00431352
Birc6	525	0.000289511	0.000435188	0.00359548
Dip2b	526	0.000289275	0.000471387	0.0033418
Acsl3	527	0.000286655	0.000579849	0.0093357
AW112010	528	0.000286638	0.000434997	0.00284887
Zfc3h1	529	0.000285192	0.000443486	0.00263279
Trim30a	530	0.000284768	0.000458669	0.00270884
Ccdc117	531	0.000284224	0.000516496	0.00429272
Lyst	532	0.000283977	0.000494505	0.00505135
Coq10b	533	0.000283936	0.000495594	0.00245618
Camk2d	534	0.000283696	0.000418397	0.00382557
Ikbkb	535	0.000283556	0.000522675	0.00303943
Cxcr3	536	0.000283493	0.000542187	0.00476857
Akap13	537	0.000282303	0.000378051	0.00175057
Hist1h1b	538	0.000282213	0.000518283	0.00435372
Man2a1	539	0.000281319	0.000528416	0.00382091
Psen2	540	0.000281129	0.000624771	0.00442948
Ubash3b	541	0.000280762	0.000559019	0.0126313
Man2a2	542	0.000280734	0.000581971	0.00547882
Tagln2	543	0.000280697	0.000494809	0.00218999
Slamf1	544	0.000279529	0.00053722	0.00294717
Syngr2	545	0.000279043	0.000536399	0.00786102
Aebp2	546	0.000278171	0.000424962	0.0022178
Cd2	547	0.000277103	0.000486507	0.00268303
2410089E03Rik	548	0.000276078	0.000475503	0.00596511
Bcl2	549	0.000275759	0.000458466	0.00300576
Cxcr6	550	0.000275407	0.000367158	0.00147994
Mt1	551	0.000275103	0.000583979	0.00533676
Stag2	552	0.000274706	0.000482901	0.00587178
Mndal	553	0.000273181	0.000515453	0.00387329
Itgb8	554	0.000272732	0.000565638	0.0169364
Usp9x	555	0.000272513	0.000463871	0.00365879
Apc	556	0.000272331	0.00049733	0.00613614
Kat2b	557	0.000271533	0.000554064	0.00461531
Kbtbd11	558	0.000271505	0.00047387	0.00491776
Gng12	559	0.000271162	0.000594671	0.0111728
Casp3	560	0.000270118	0.000487491	0.00451371
Plek	561	0.000269935	0.000546752	0.00731339
Vps13d	562	0.000269907	0.000476424	0.00432009
Tap2	563	0.000268748	0.00053808	0.0050047
Herc4	564	0.000268544	0.000501905	0.00289857
Rps12	565	0.000268535	0.000380063	0.00225513
Crebrf	566	0.000268405	0.000428545	0.00271154
Tle4	567	0.000268204	0.000470368	0.00605255
Dennd4a	568	0.000267825	0.000416402	0.00396297
Cyba	569	0.000267758	0.000442562	0.00303744
Itgb2	570	0.000267747	0.000605713	0.00735499
Taok1	571	0.00026771	0.000513328	0.00568687
Ncoa2	572	0.000267207	0.000478253	0.00473954
Nup153	573	0.000266956	0.000491497	0.00397905
Rnf125	574	0.000266383	0.000423995	0.00191728
Tgtp1	575	0.000265914	0.000466956	0.00322096
mt-Nd6	576	0.000265763	0.000462955	0.00411159
Ezh1	577	0.000265681	0.000560309	0.0107386
Ptpre	578	0.000264476	0.000530141	0.00658399
Pbxip1	579	0.000264352	0.000407393	0.00309262
Slc26a2	580	0.000264299	0.000544645	0.0150705
Bzw2	581	0.000264209	0.000443419	0.00338159
Sub1	582	0.000263919	0.000373462	0.00223884
Celf2	583	0.000263143	0.000389662	0.00344517
Hist1h2ae	584	0.000262345	0.000514618	0.00360919
Txnip	585	0.00026205	0.000339019	0.00154918
Abcb1b	586	0.00026188	0.000577522	0.00416857
Rab11fip2	587	0.000259975	0.000531458	0.0121772
Gapdh	588	0.000259896	0.000352168	0.00152204
Col4a3bp	589	0.000259551	0.000435272	0.00402963
Pfkp	590	0.000259441	0.000352214	0.00220294
Tcp11l2	591	0.000258222	0.000470983	0.00488223
Rnf19b	592	0.000257934	0.000498174	0.00709389
Swap70	593	0.000257755	0.00054695	0.00712759
Rgs10	594	0.000257385	0.000420464	0.00269472
Tpi1	595	0.000256655	0.000721973	0.00428815
Terf1	596	0.000256453	0.000457854	0.00312709
Rpl13	597	0.000256236	0.000367143	0.00182294
Ints6	598	0.00025415	0.000507756	0.00439599
Ugcg	599	0.000254146	0.00047607	0.00439509
Dock2	600	0.000252421	0.000406009	0.00182487
Ep300	601	0.000252011	0.000467768	0.00483025
Hmga1	602	0.000251954	0.000432956	0.00457395
Tgfb1	603	0.000251895	0.000466282	0.00352086
Iffo1	604	0.000251526	0.000515432	0.012358
Mapk8ip3	605	0.00025127	0.00046233	0.00355207
Trbv13-2	606	0.00025121	0.000508548	0.00423601
Tspan32	607	0.000251108	0.000536154	0.00612094
Actb	608	0.000250487	0.000348382	0.00219435
Golgb1	609	0.000249015	0.000378739	0.00239142
Hivep2	610	0.000248512	0.000447098	0.00410098
Ythdc1	611	0.000247881	0.000365219	0.00255536
Ahi1	612	0.000247005	0.000474039	0.0064597
Dut	613	0.000246678	0.000479182	0.00801311
Rpn1	614	0.000246453	0.000502736	0.00373782
Irf7	615	0.000246444	0.000448824	0.00415347
Mxd4	616	0.000244569	0.000443878	0.0048375
Zfp638	617	0.000242388	0.00041969	0.0034576
Znrf2	618	0.000242176	0.0004148	0.00502893
Cd226	619	0.000242131	0.00046121	0.00340265
Calu	620	0.000242017	0.000495489	0.00731963
Parp4	621	0.000241657	0.000360622	0.00263829
Bmpr2	622	0.000241536	0.000510606	0.0150866
Npm1	623	0.000240534	0.000313567	0.00198958
Rps26	624	0.000240107	0.000387505	0.00292063
Kdm7a	625	0.000239794	0.000367364	0.00323345
Sertad1	626	0.000239423	0.000545981	0.00341616
Lmna	627	0.000239375	0.000461085	0.00380072
C1qbp	628	0.000238957	0.000438179	0.00401376
Klrd1	629	0.000238183	0.000710673	0.00640762
Gyg	630	0.000238109	0.000485042	0.00551953
Frat2	631	0.0002377	0.000451538	0.00253415
Isg15	632	0.000237335	0.000468045	0.00221108
Tob2	633	0.000237102	0.000323101	0.00195605
Mcm6	634	0.000236946	0.000493643	0.00372687
Isg20	635	0.000236754	0.000467843	0.0104839
Samd9l	636	0.000235843	0.000440944	0.0076846
Rgcc	637	0.000235645	0.000375468	0.00202171
Klhl6	638	0.000235035	0.000463468	0.00435558
Gbp2	639	0.000234892	0.000448973	0.00464692
Gbp4	640	0.000233003	0.000357474	0.00199293
Ppp1r16b	641	0.000232975	0.000400789	0.00373031
Txk	642	0.000232861	0.000357987	0.00340701
Prkch	643	0.000232138	0.000378267	0.00233092
Tet3	644	0.000232124	0.000421903	0.00284889
Tmem163	645	0.000231965	0.000522315	0.0116693
Crim1	646	0.000231896	0.000463563	0.00420979
Irf2bpl	647	0.000231894	0.000437059	0.00412544
Riok1	648	0.000231584	0.000377637	0.00334919
Irf2bp2	649	0.000231064	0.000429937	0.00422257
Prpf4b	650	0.000230891	0.000399414	0.00366199
Rexo5	651	0.000230324	0.000474478	0.00492068
Pnisr	652	0.000229736	0.000418655	0.00449615
Nfkbia	653	0.00022952	0.000379	0.00412795
Pa2g4	654	0.000229388	0.000364956	0.00230798
B4galt1	655	0.00022931	0.00041367	0.00230497
Slamf6	656	0.000229091	0.000350755	0.00238157
Stat5b	657	0.00022909	0.000375826	0.0025193
Nt5e	658	0.000228691	0.000431715	0.00656229
Tmem64	659	0.000228592	0.000477375	0.00450936
Tnfrsf1b	660	0.000228503	0.00040236	0.00442525
Nlrc5	661	0.000228352	0.00045024	0.00475296
Rpl32	662	0.000227403	0.000292973	0.00161273
Nsg2	663	0.000227067	0.000387984	0.00394091
Epc2	664	0.00022693	0.000429171	0.00629237
Trbv13-1	665	0.000226739	0.000450739	0.00551363
Phgdh	666	0.000225927	0.000441952	0.0042794
Actg1	667	0.000225307	0.000371901	0.00237183
Fam120b	668	0.000225201	0.000415766	0.00556314
Mctp2	669	0.000225078	0.000455502	0.00692387
Frmd4b	670	0.000224882	0.000427445	0.00981278
Nr4a1	671	0.000224171	0.000345519	0.00180436
Shisa5	672	0.000223928	0.00026982	0.000901997
Sdcbp2	673	0.000222844	0.000535261	0.0123392
P4hb	674	0.000222404	0.000390275	0.00244475
Kansl1	675	0.000222323	0.0004656	0.00294078
Atad2	676	0.000222174	0.00037528	0.00264101
Dido1	677	0.000221969	0.000395872	0.00315044
Sun2	678	0.00022181	0.000398118	0.00335787
Akap9	679	0.000221635	0.000446619	0.00654048
Ndfip1	680	0.000221419	0.000323933	0.00244049
Retreg1	681	0.000221201	0.000387555	0.00465276
Sp140	682	0.000220561	0.00040634	0.00376121
Lrrc8c	683	0.000220318	0.000401119	0.00285234
Avl9	684	0.000220141	0.000403306	0.00338833
Kif1b	685	0.000219805	0.000420019	0.002929
Clec2i	686	0.000219771	0.000383789	0.00386299
Ncoa3	687	0.000219686	0.00041089	0.00317207
Ypel3	688	0.000219071	0.000452555	0.0032866
Runx1	689	0.00021904	0.000379482	0.00350424
Crem	690	0.000218853	0.000454012	0.00356981
Mxd1	691	0.000218811	0.0003894	0.00347005
Kat6b	692	0.000218642	0.000433412	0.00824277
Plcxd2	693	0.000218485	0.000360578	0.00480382
Serpinb6b	694	0.000217694	0.000435524	0.00335471
Pecam1	695	0.000217633	0.000377241	0.00337871
Ccdc88c	696	0.0002172	0.00031029	0.00192439
Uhrf1bp1l	697	0.000216498	0.000383933	0.00583625
2022-03-06	698	0.000215951	0.000403946	0.00310764
Kif13b	699	0.000215432	0.000445151	0.00392919
Utrn	700	0.000215416	0.00043111	0.00430348
Zbp1	701	0.000214984	0.000331731	0.00190572
Trafd1	702	0.000214967	0.000383537	0.00392716
Rnf138	703	0.000214701	0.000332705	0.00263947
Zfp512	704	0.000214597	0.000449832	0.0140889
Slfn8	705	0.000213921	0.000419934	0.00624267
Mgea5	706	0.00021347	0.000308047	0.00247994
Ptger4	707	0.000213416	0.00038666	0.0023634
Clcn3	708	0.000213393	0.00039833	0.00344469
Ckap5	709	0.000213041	0.000372251	0.00437163
Arl4c	710	0.000212869	0.000376166	0.00313779
Lilrb4a	711	0.000212789	0.000520414	0.00882832
Arap2	712	0.000212497	0.000412237	0.0042114
Frmd5	713	0.000212221	0.000497454	0.0111509
Irgm2	714	0.000212146	0.000400679	0.00423196
Cnot1	715	0.000212052	0.000485509	0.00334707
Ramp1	716	0.000211998	0.000485968	0.00571603
Btbd7	717	0.000211776	0.000404092	0.00363916
Samhd1	718	0.000211506	0.000340183	0.0032282
Itm2a	719	0.00021129	0.000471003	0.00471978
Sppl2a	720	0.000210944	0.000372319	0.00222654
Chka	721	0.000210784	0.000411886	0.00384587
Tgif1	722	0.000210301	0.000459375	0.00311775
Cdkn1a	723	0.000209667	0.000362007	0.00306899
Hspe1	724	0.00020905	0.000329361	0.00152146
Pdzd8	725	0.000208886	0.000391796	0.00440715
Eml4	726	0.000208763	0.000341813	0.00507281
Mdm4	727	0.000208375	0.000333299	0.00226528
Tnfrsf18	728	0.000208291	0.000358154	0.00324329
Baz2b	729	0.000207736	0.000474893	0.0055129
Gem	730	0.000207352	0.000454349	0.00780816
Erbin	731	0.000207318	0.000378841	0.00524546
Mcm4	732	0.000206919	0.000382914	0.00301103
Ripk1	733	0.000206744	0.000418184	0.00608714
Xrn1	734	0.000205959	0.000372295	0.00301679
Ankrd17	735	0.000205719	0.000338141	0.00274405
Rlf	736	0.000205537	0.000410263	0.00417163
Mylip	737	0.000205379	0.00032999	0.00369148
Rpl12	738	0.000205099	0.000303175	0.00118214
Cbl	739	0.00020495	0.000349552	0.00328997
Hmgb1	740	0.000204787	0.000282835	0.00113642
Ablim1	741	0.000204337	0.000340871	0.00271476
Zbtb1	742	0.000204086	0.000340845	0.00276231
Ahcyl2	743	0.000204041	0.000378893	0.00378622
Setx	744	0.000203804	0.00031442	0.00321375
Tespa1	745	0.000203766	0.0004032	0.00313355
Rpl41	746	0.000203521	0.000330521	0.00195554
Stag1	747	0.000203199	0.000372844	0.00273754
Usp48	748	0.000202396	0.000337028	0.00199505
Lamp1	749	0.000201991	0.000307796	0.00202642
Ankrd11	750	0.000201695	0.000399908	0.00389991
Galnt6	751	0.000201611	0.000358553	0.00535506
Asxl1	752	0.000201406	0.000343706	0.00301016
Cep350	753	0.000201018	0.000343293	0.00275776
Stk38	754	0.000200648	0.000328217	0.00240533
Gm20186	755	0.000200614	0.000382335	0.00299818
Msi2	756	0.000200481	0.000374642	0.00446026
Nfkb1	757	0.000200087	0.000331226	0.00288336
Lrig1	758	0.00019996	0.000366974	0.00446703
Anxa3	759	0.000199256	0.000418051	0.0152589
H2afv	760	0.000198596	0.000533336	0.00254145
Srgap2	761	0.000198273	0.000363388	0.00433536
Nop56	762	0.000198009	0.000383163	0.00380296
Susd6	763	0.000197851	0.000328097	0.00225673
Lrif1	764	0.000197254	0.000379933	0.00394025
Nrd1	765	0.000197235	0.000412856	0.00949728
Cd84	766	0.000197022	0.000369501	0.00274511
Ubn2	767	0.000196957	0.000399924	0.00816285
4833420G17Rik	768	0.000196663	0.000320608	0.00235841
Prf1	769	0.000196216	0.00040988	0.00937079
Cpm	770	0.00019608	0.000381068	0.00618687
Ifi213	771	0.000195614	0.00034364	0.00332469
Cd8a	772	0.00019554	0.0011702	0.0107489
Nin	773	0.000195351	0.00038474	0.00359423
Kdm2b	774	0.000195233	0.000349601	0.00334563
Ehd3	775	0.000195152	0.000370621	0.00677518
Vps13b	776	0.000195139	0.000388194	0.00353126
Hacd3	777	0.000195064	0.000355646	0.00405322
Psap	778	0.000194714	0.000437076	0.00431017
Kmt2b	779	0.00019395	0.000336898	0.003598
Gprin3	780	0.000193719	0.000338551	0.00270526
Upf2	781	0.00019371	0.000398469	0.0075786
H1f0	782	0.000193655	0.000356014	0.00266591
Dennd4c	783	0.000193549	0.000347134	0.00311206
Dusp1	784	0.000193494	0.000350619	0.00302829
Ly75	785	0.000193016	0.000376261	0.00407652
Svil	786	0.000191744	0.000354861	0.00509894
Snx18	787	0.000191703	0.000394764	0.00296704
Mfsd6	788	0.000191605	0.000301281	0.00190975
Rcsd1	789	0.000191173	0.000351079	0.00325043
Ipcef1	790	0.000191058	0.000329013	0.00276531
Rif1	791	0.000190734	0.000352255	0.00487105
Tspan3	792	0.000189777	0.000364195	0.00370912
Pdia6	793	0.000189454	0.000359519	0.0051377
Gm45716	794	0.00018924	0.000430191	0.00990787
Samsn1	795	0.000188809	0.000330949	0.00182129
Fam46c	796	0.000188381	0.00038298	0.00623479
Pim1	797	0.000187582	0.000379724	0.00413084
Pcna	798	0.00018738	0.000362538	0.00448131
Ikzf4	799	0.000187246	0.000394475	0.0125421
Lrba	800	0.000186766	0.00035006	0.00453073
Cd52	801	0.000186746	0.000318946	0.0017864
Rictor	802	0.000185929	0.000326239	0.0034136
9930111J21Rik1	803	0.000185611	0.000357916	0.00400097
Lncpint	804	0.000185508	0.000313551	0.00241213
Fbl	805	0.000184987	0.000316485	0.00173325
Phip	806	0.000184986	0.000383168	0.00544395
Arl5b	807	0.000184664	0.000368184	0.00323713
Zfp646	808	0.000184452	0.000380425	0.00502444
Prdx1	809	0.00018436	0.00028938	0.00156975
Itm2c	810	0.000184355	0.000272409	0.00172124
H2-Eb1	811	0.000183947	0.000402112	0.00624861
Dnah8	812	0.000183889	0.000343081	0.00315831
Aplp2	813	0.000183659	0.000340293	0.00306783
Tnfsf10	814	0.000183552	0.000410907	0.00917618
Mir155hg	815	0.000183284	0.000372884	0.00492983
Pcyt1a	816	0.000183183	0.00043233	0.00560901
Mcm7	817	0.000182418	0.000348372	0.00510203
Kmt2a	818	0.000182407	0.00026365	0.00151544
St8sia1	819	0.000182365	0.00036763	0.00282006
Ly6c2	820	0.000182336	0.000359932	0.00520984
Mt2	821	0.00018207	0.000395035	0.0108194
Bcl2l11	822	0.000181739	0.000307104	0.00263683
Fgl2	823	0.000181703	0.000444362	0.00888128
Lmbrd1	824	0.000181551	0.000340585	0.0029691
Emp1	825	0.000181116	0.000407512	0.00441786
Zfp62	826	0.000181065	0.000368284	0.00808397
Znrf1	827	0.000180899	0.000369087	0.00302623
Rc3h2	828	0.00018081	0.000323247	0.00243028
Rasa3	829	0.000180532	0.000299876	0.00316517
Tm9sf2	830	0.000180091	0.000292786	0.00257102
Rprd2	831	0.000180071	0.000360882	0.00526599
Nr4a2	832	0.000179802	0.000858035	0.00536972
Ric8b	833	0.000179577	0.000348954	0.00312496
Bcl2a1b	834	0.0001794	0.000330593	0.00209351
Thada	835	0.000179256	0.000300656	0.00230766
Kmt5b	836	0.00017908	0.000321331	0.004835
Actn2	837	0.000178964	0.000369179	0.0116453
Emp3	838	0.00017885	0.000410427	0.00284784
Trbv19	839	0.000178593	0.000406571	0.00485261
Slc38a2	840	0.000178474	0.00029551	0.00210699
Man1a	841	0.000177943	0.000340116	0.00353022
Haus3	842	0.000177897	0.000360545	0.00435459
Top2a	843	0.000177881	0.000300793	0.00204825
Sytl2	844	0.000177312	0.000342016	0.00355207
St3gal6	845	0.000177165	0.000352574	0.00624446
Vps54	846	0.000176705	0.000368778	0.00386502
Cd6	847	0.000176692	0.000310978	0.00354775
Sat1	848	0.000176624	0.000607619	0.00292627
Numa1	849	0.000176363	0.000298363	0.00223949
Sgms1	850	0.000176037	0.000381187	0.00421635
Mef2d	851	0.000175917	0.000287772	0.00211722
Phf11b	852	0.000175208	0.000365027	0.010246
A930024E05Rik	853	0.000175198	0.000325671	0.00447064
Rps10	854	0.00017502	0.000240392	0.00105243
Etnk1	855	0.000174963	0.000287591	0.00301133
Slc3a2	856	0.000174844	0.00044429	0.00192653
Trim11	857	0.000174739	0.000344257	0.00363387
Kdm4c	858	0.000174631	0.000317469	0.00424073
Epsti1	859	0.000174602	0.000461017	0.00392549
Mkl1	860	0.000174581	0.000348966	0.00367156
Ccdc82	861	0.000174468	0.000311078	0.00498568
Zbtb20	862	0.000174096	0.000356029	0.00357851
Socs2	863	0.000173841	0.000426804	0.00841769
Card11	864	0.000173693	0.000371278	0.00290173
Abca7	865	0.000173466	0.0003608	0.00671675
Edrf1	866	0.000173288	0.000350621	0.00327712
Washc4	867	0.00017241	0.000337846	0.00369084
Hnrnph1	868	0.000172379	0.000316219	0.00310329
Csrnp1	869	0.000171879	0.000307323	0.00167398
Slc16a6	870	0.000171109	0.000355932	0.00612839
Trim25	871	0.000170919	0.000324154	0.0055333
Ier5	872	0.000170774	0.000315255	0.00365572
Srm	873	0.000170519	0.000358273	0.00691519
Rab43	874	0.000170186	0.000329239	0.00232593
Zer1	875	0.000169908	0.000349859	0.00718703
Dmxl1	876	0.000169857	0.000354998	0.00323448
Gbp8	877	0.000169709	0.000313429	0.00306775
Itga6	878	0.000169636	0.000332547	0.00476341
Picalm	879	0.000169509	0.000297693	0.00285684
Id3	880	0.000169421	0.000325247	0.00792534
Tnfrsf13b	881	0.000168575	0.000395833	0.00740543
Fam208a	882	0.000167675	0.00035678	0.00287715
Rel	883	0.000166979	0.000265109	0.0022813
Zbtb11	884	0.000166956	0.000295279	0.00285695
Foxn2	885	0.000166598	0.000332101	0.00612326
Mdfic	886	0.000166443	0.000345151	0.00639908
Ralgapa1	887	0.000165773	0.000338132	0.00463643
Vcpkmt	888	0.000165755	0.00034159	0.00499922
Usp34	889	0.000165393	0.000297887	0.00400769
Npc1	890	0.000164747	0.000331991	0.00711829
Lpin2	891	0.000164402	0.000344978	0.0066573
Pde3b	892	0.000164296	0.000283484	0.00209839
Gabpb2	893	0.000164254	0.000310895	0.00361279
2610035D17Rik	894	0.000163809	0.000309491	0.00250414
Ago3	895	0.000163608	0.000313223	0.00290428
Tcn2	896	0.000162738	0.000380742	0.00558036
Zufsp	897	0.00016273	0.00028509	0.00305639
Dlg1	898	0.00016253	0.000312434	0.00388677
Otud4	899	0.000161666	0.000312312	0.00337457
Fubp1	900	0.000161386	0.000266049	0.00168627
Syt11	901	0.00016106	0.000339642	0.00523785
Il17ra	902	0.000160801	0.000250338	0.00194685
Aff3	903	0.000160591	0.000322605	0.00695462
Sh3bp5	904	0.000160132	0.000369605	0.00376388
AA467197	905	0.0001597	0.0003311	0.00413033
Tgtp2	906	0.000159579	0.000320999	0.00306494
Trib2	907	0.000159448	0.000321126	0.00254572
Smg6	908	0.000159364	0.000297795	0.00265006
Atp1a1	909	0.000159209	0.00026043	0.00156723
Stat5a	910	0.00015904	0.000311065	0.00442475
Syt4	911	0.000158318	0.000324461	0.0118428
Tbx21	912	0.000158168	0.000332353	0.00319564
Nedd9	913	0.000158091	0.000332175	0.00434198
Cdc42ep3	914	0.000157916	0.000281897	0.0036804
Tagap	915	0.000157714	0.000253517	0.00160038
Btla	916	0.000157231	0.000339373	0.00408146
Trav12-1	917	0.000156688	0.000322234	0.0117616
Birc3	918	0.000155433	0.000303771	0.00388367
Atad2b	919	0.000155176	0.000275701	0.00224722
Eea1	920	0.000155007	0.000273791	0.00367912
Usp15	921	0.000154971	0.000311755	0.00325656
Abcb9	922	0.000154871	0.000330048	0.00387491
Tipin	923	0.000154609	0.000329017	0.00329424
Ski	924	0.000154453	0.000271481	0.00374642
Pgm2l1	925	0.000154322	0.000332787	0.00264035
Lrch3	926	0.000153952	0.000300103	0.00375302
Dennd2d	927	0.000153838	0.000292779	0.00317505
Tulp4	928	0.00015326	0.000307996	0.0027765
Map3k1	929	0.000153226	0.000327715	0.00285845
Slfn5	930	0.000153115	0.00028759	0.00222799
Lgals3bp	931	0.000153057	0.000375316	0.00441783
Rps19	932	0.000153052	0.000222266	0.0010695
Crbn	933	0.000152967	0.000244022	0.00153198
Sdhaf1	934	0.000152916	0.000306836	0.00301618
Arid2	935	0.000152374	0.000317393	0.00513504
9930111J21Rik2	936	0.000151881	0.000325326	0.00442014
Tcf12	937	0.000151462	0.000261774	0.00159249
Tbc1d4	938	0.000151362	0.000294469	0.00322049
Trim12a	939	0.000151106	0.000290157	0.00393471
Arl5c	940	0.000151086	0.000292968	0.003911
H2-Q6	941	0.000150909	0.000354506	0.00360918
Jmy	942	0.000150271	0.000286361	0.00359052
Alcam	943	0.000150202	0.000295752	0.00633006
Birc2	944	0.000149881	0.000309803	0.00399643
Rasgrp1	945	0.000149757	0.000297739	0.00480327
Creb1	946	0.000149596	0.000285852	0.00366764
Asap1	947	0.00014922	0.000281819	0.00419086
Pibf1	948	0.000149192	0.000296805	0.00312595
Faah	949	0.000149123	0.000259767	0.00262795
Phf11c	950	0.000149064	0.000309824	0.00494753
Coro2a	951	0.000148662	0.000373595	0.00821329
Nap1l1	952	0.000148117	0.000389248	0.00361046
Slc15a2	953	0.000147971	0.000283896	0.00340144
Adam10	954	0.00014745	0.000276035	0.00223611
Piezo1	955	0.000147279	0.000315069	0.0030469
Ell2	956	0.000147228	0.000366237	0.00659701
Cd40lg	957	0.00014719	0.000315685	0.00405884
Ifng	958	0.000146735	0.000286625	0.00372515
Map3k8	959	0.000146551	0.000319758	0.00441724
Zfp654	960	0.000146189	0.000244446	0.00192136
Igfbp4	961	0.000146068	0.00028771	0.00370062
Cks2	962	0.000146041	0.000263552	0.00287461
Capn7	963	0.000145767	0.000261588	0.00280848
Zc3h7a	964	0.000145444	0.000268935	0.00245263
Zfp281	965	0.0001454	0.000301014	0.00327758
Slc25a25	966	0.000145157	0.00032969	0.0049855
Jarid2	967	0.000145139	0.000282013	0.00417993
Azin1	968	0.000145073	0.000257376	0.00197126
Rrbp1	969	0.000145056	0.000335055	0.00291453
Nup98	970	0.000144933	0.000247414	0.00158348
Zfp445	971	0.000144777	0.000257556	0.00197037
Notch2	972	0.00014477	0.00029671	0.00329305
Erap1	973	0.000144605	0.000249923	0.00166871
Herc1	974	0.0001446	0.000233805	0.00201552
Per1	975	0.000144475	0.000258711	0.00245599
Rbpj	976	0.000144395	0.000295649	0.00747757
Gstp1	977	0.000144261	0.000329126	0.00251164
Trav13-1	978	0.00014407	0.000320829	0.00659197
Spag9	979	0.000144061	0.000302042	0.00431962
Trim56	980	0.000144028	0.000284368	0.00208403
Snx2	981	0.000143984	0.000296511	0.00375475
Kcnq1ot1	982	0.000143832	0.000291173	0.00356781
Herc6	983	0.000143552	0.000296252	0.00321744
Xdh	984	0.000142551	0.000308506	0.0112605
Rasgrp2	985	0.000142487	0.000265522	0.00277709
Nf1	986	0.000142148	0.000277388	0.00315093
Mapk1ip1l	987	0.00014206	0.000270771	0.00194302
Ttc3	988	0.000141683	0.000277879	0.00267615
P4ha1	989	0.000141313	0.000299332	0.00344871
Mif	990	0.000140967	0.00023864	0.00153806
Sesn1	991	0.000140836	0.000283209	0.00283773
Slc2a3	992	0.000140644	0.00031661	0.00772252
Zfand5	993	0.000140515	0.000261202	0.00257991
Trav3-3	994	0.000140487	0.000270451	0.00394478
Cenpe	995	0.000140286	0.000275798	0.00860736
Dtx3l	996	0.000139906	0.000259004	0.00232976
2610507B11Rik	997	0.000139724	0.000266323	0.00249701
Plscr1	998	0.000139526	0.00027943	0.00371404
Abcb1a	999	0.000139167	0.000277186	0.00322262
Actn1	1000	0.000139122	0.000233558	0.00206091
Pkp3	1001	0.000138907	0.000305155	0.0018574
Nr1d2	1002	0.000138823	0.000257082	0.0020706
Ugp2	1003	0.000138599	0.000274819	0.00537096
Tm6sf1	1004	0.000138379	0.000319369	0.00581575
Sik1	1005	0.000138275	0.000279597	0.0031751
Nop58	1006	0.000138078	0.000248194	0.00200219
Pde7a	1007	0.000137994	0.000267001	0.00279631
S100a4	1008	0.000137894	0.000241232	0.00151164
Hmgcr	1009	0.000137617	0.000279013	0.00287489
S1pr4	1010	0.000137182	0.000260117	0.00250842
Abcc4	1011	0.000136888	0.000312542	0.00609399
Fam162a	1012	0.000136732	0.000261514	0.00328012
Pja1	1013	0.000136349	0.00024858	0.00156837
Pspc1	1014	0.000136312	0.000261013	0.00312341
Sipa1l1	1015	0.000136155	0.000267734	0.00283479
Higd1a	1016	0.000135704	0.000196913	0.00181018
Gata3	1017	0.000135408	0.000269454	0.0030163
Hexim1	1018	0.000135293	0.000247698	0.00217145
Prdm1	1019	0.000135286	0.000281891	0.00669584
Irf8	1020	0.000135186	0.00030389	0.00301967
Med14	1021	0.000134893	0.000226098	0.00188234
Cdc20	1022	0.000134848	0.000272999	0.00712111
Hcst	1023	0.000134738	0.000223822	0.00176767
Kdm3b	1024	0.000134669	0.000250859	0.00224092
Fasl	1025	0.000134669	0.000244492	0.00206724
Atxn7	1026	0.000134564	0.000268611	0.00210528
Atf2	1027	0.000134487	0.000250736	0.00284108
Ccnd2	1028	0.000134446	0.000379668	0.00351758
Arhgef18	1029	0.000134105	0.000297588	0.00326857
Pik3r5	1030	0.000134078	0.000304961	0.0086723
Esyt1	1031	0.000134078	0.000247477	0.00321015
Glrx	1032	0.000133811	0.000472076	0.00336627
Cd200r1	1033	0.000133753	0.000264007	0.00486038
Ctsz	1034	0.000133684	0.00029852	0.00266101
Lrp6	1035	0.000133638	0.000279297	0.00260421
Fam78a	1036	0.000133518	0.00025038	0.00363344
Pik3r1	1037	0.000133188	0.000217889	0.00130709
Usp12	1038	0.000133157	0.000266551	0.00294181
Nabp1	1039	0.000132408	0.000238585	0.00284378
Map3k2	1040	0.000132344	0.000264799	0.00209089
Cyp51	1041	0.000131988	0.000252772	0.00392053
Zfp652	1042	0.000131917	0.000263163	0.00401554
Metrnl	1043	0.000131897	0.000299205	0.00527917
Trbc2	1044	0.000131438	0.000381468	0.00194
Atp10a	1045	0.000131412	0.000268539	0.00428619
Zc3h12a	1046	0.000131375	0.000245528	0.00311199
Gpr162	1047	0.00013128	0.000280928	0.0102539
Wdr44	1048	0.00013103	0.000254465	0.00262178
Igtp	1049	0.000130992	0.000417511	0.0045362
Zyg11b	1050	0.000130959	0.000256943	0.00565633
Retreg3	1051	0.000130909	0.000249452	0.00243261
Ier3	1052	0.000130807	0.000262985	0.00568643
Ncapd3	1053	0.000130779	0.000257622	0.00717397
Csnk1g1	1054	0.000130774	0.000271943	0.00299072
AI480526	1055	0.00013051	0.000280863	0.00320324
Il4ra	1056	0.000130199	0.000250421	0.00188465
Ttn	1057	0.000130169	0.000268982	0.00976235
Cd5	1058	0.000130106	0.000246746	0.0014964
Etv6	1059	0.00012995	0.000266672	0.00392428
Smc2	1060	0.000129922	0.000266795	0.00341616
Xaf1	1061	0.000129841	0.000239135	0.00311788
Zc3h13	1062	0.000129564	0.000219337	0.00186752
Ric1	1063	0.000129556	0.000283762	0.00449016
Cbx5	1064	0.000129236	0.000306088	0.0034257
Nr4a3	1065	0.00012904	0.000236822	0.00200023
Slc2a1	1066	0.000128854	0.000254105	0.00209115
Pou2f2	1067	0.000128508	0.000267483	0.00570407
Ralgapb	1068	0.000128405	0.000289019	0.00316881
Sirpb1c	1069	0.000128255	0.000291032	0.0106227
Ktn1	1070	0.000128246	0.000248994	0.00305337
Lrig2	1071	0.000128191	0.000271005	0.00426495
Rundc3b	1072	0.000128076	0.000249753	0.00312258
Med13	1073	0.000128024	0.000286233	0.00294966
Skil	1074	0.000127837	0.000262298	0.00387889
Slc20a1	1075	0.000127721	0.000250092	0.00370084
Mtx3	1076	0.000127542	0.000279875	0.0101784
Tbc1d1	1077	0.000127402	0.000220051	0.00177515
Tob1	1078	0.000127091	0.000225248	0.00133332
Spp1	1079	0.000126921	0.000252669	0.00504498
Iqgap2	1080	0.000126796	0.000249539	0.0025874
Bnip3	1081	0.000126462	0.000283404	0.00489019
Sfi1	1082	0.000126462	0.000264304	0.00718108
Ccpg1	1083	0.000126126	0.00024431	0.00225413
Hist1h2bj	1084	0.000126082	0.000254258	0.0044327
Sla	1085	0.000126055	0.000302717	0.00230876
Btaf1	1086	0.000125888	0.000239083	0.00257818
Abl2	1087	0.000125863	0.000270057	0.0038325
Rnf111	1088	0.000125603	0.000226251	0.00307586
Spopl	1089	0.000125576	0.000244707	0.00308561
Tnfsf8	1090	0.000125463	0.000280156	0.00356385
Fcer1g	1091	0.000125296	0.000286242	0.0054071
Trim30d	1092	0.000125229	0.000270879	0.00433723
L3mbtl3	1093	0.000125102	0.000225122	0.00267289
Cacul1	1094	0.000124989	0.000246929	0.00281685
Cd274	1095	0.000124765	0.000262421	0.00278924
Gmip	1096	0.000124582	0.000223861	0.00229743
Batf	1097	0.000124513	0.000207538	0.0010073
Ifih1	1098	0.000124445	0.000226722	0.00400434
Atp8a1	1099	0.00012428	0.00028021	0.00282866
Cysltr2	1100	0.000124004	0.000292775	0.00565096
Ralgps2	1101	0.000123874	0.000241494	0.00314394
Zfp398	1102	0.000123592	0.000291581	0.00679443
Ctsl	1103	0.000123475	0.000289876	0.00370444
Raph1	1104	0.000123293	0.000276721	0.00621077
Slc28a2	1105	0.000123289	0.000250842	0.00258226
Plk3	1106	0.000122783	0.000212048	0.00256472
Ccnb1	1107	0.00012265	0.000262585	0.00815305
Kdm6a	1108	0.000122575	0.000254826	0.00355187
Irf4	1109	0.000121934	0.000230181	0.00198933
Pdcd4	1110	0.000121791	0.000231139	0.00246293
Mau2	1111	0.000121771	0.00023421	0.00272124
Adam17	1112	0.000121749	0.000259173	0.00343385
Rnase4	1113	0.000121637	0.00025736	0.00939366
Cd9	1114	0.000121485	0.000224082	0.00431093
Adrb2	1115	0.000121384	0.000248759	0.00275132
Ripk2	1116	0.000121334	0.000222079	0.00289251
Fam53b	1117	0.0001212	0.000234561	0.00338842
Irgm1	1118	0.000120752	0.000219182	0.00190376
Dennd6a	1119	0.000120703	0.000228038	0.0029162
Ddx21	1120	0.000120684	0.000245415	0.00283921
Gimap5	1121	0.000120517	0.000651478	0.00587097
Zfp830	1122	0.00012022	0.00024435	0.0049935
Myadm	1123	0.000119757	0.000253996	0.00686053
4933427D14Rik	1124	0.000119238	0.000253463	0.00921136
Fbxo32	1125	0.0001191	0.000241694	0.00358122
Lpin1	1126	0.000119037	0.000254362	0.00501755
Dnajb9	1127	0.000118588	0.000215463	0.00182005
Spen	1128	0.000118548	0.000248815	0.00225636
Anxa2	1129	0.000118431	0.000206996	0.00136385
Tnfsf9	1130	0.000118251	0.000236106	0.00323662
Mepce	1131	0.000118215	0.000223749	0.00159002
Vps13a	1132	0.000118213	0.00023143	0.00242591
Pik3c2a	1133	0.000118004	0.000251419	0.0028422
Gramd1b	1134	0.000117502	0.000207104	0.00242328
Dgke	1135	0.000117492	0.000243704	0.00574618
Mcm9	1136	0.000117418	0.000235323	0.00358507
Gpr18	1137	0.000117373	0.000260049	0.00364477
Tanc1	1138	0.000117353	0.000245092	0.00453777
Slc7a1	1139	0.000117293	0.000242759	0.00345802
Vav3	1140	0.000117214	0.000230037	0.00329899
Phactr4	1141	0.0001172	0.000259095	0.00421134
Tnrc6a	1142	0.000117005	0.000209326	0.00212655
Sytl3	1143	0.000116882	0.000221923	0.00265564
Trak2	1144	0.000116321	0.000228021	0.00339332
Nsun6	1145	0.000116313	0.000227877	0.00324171
Zcchc7	1146	0.000116249	0.000245017	0.0029803
Ttc7	1147	0.000116235	0.000218709	0.00218319
Zcchc6	1148	0.000116108	0.000174932	0.00109715
Bsn	1149	0.000116044	0.000243443	0.00888567
Dusp2	1150	0.000115864	0.000232178	0.00176591
Rflnb	1151	0.000115662	0.000199239	0.00132367
Ccl3	1152	0.000115572	0.000243487	0.00368539
Trbv12-2	1153	0.00011546	0.000248067	0.00306111
Rptor	1154	0.000115353	0.000229513	0.00341375
Heca	1155	0.000115314	0.000236523	0.00367794
Antxr2	1156	0.000115144	0.000226948	0.0024225
Cited2	1157	0.000115046	0.000780476	0.0040989
Socs1	1158	0.000114681	0.000329597	0.00303582
Nfatc1	1159	0.000114628	0.000213128	0.00183544
Cdc73	1160	0.000114382	0.000229982	0.0034976
Baz1a	1161	0.000114347	0.000216044	0.00319074
Trbv29	1162	0.000114233	0.000246901	0.00500907
Gnl3	1163	0.00011377	0.000266478	0.00571043
Tgfbr3	1164	0.000113744	0.000245555	0.00409482
Kdm6b	1165	0.000113711	0.000206607	0.00178884
Ptov1	1166	0.000113352	0.000236798	0.00858485
Hspa9	1167	0.000113207	0.000225466	0.0017902
Ubald2	1168	0.000112973	0.000179549	0.00179213
Pnpla8	1169	0.000112921	0.00022176	0.00322656
Ddx58	1170	0.000112615	0.000204638	0.00353655
Racgap1	1171	0.000112422	0.000220591	0.00456637
Ifngr2	1172	0.000112224	0.000222116	0.00338652
Pcsk7	1173	0.000112129	0.000213525	0.00264136
Zmym2	1174	0.000111814	0.00022223	0.00263993
Tmem71	1175	0.000111587	0.000235278	0.00218658
Inpp4a	1176	0.000111461	0.000235349	0.00453708
Bhlhe40	1177	0.000111441	0.000255087	0.00171559
Trps1	1178	0.000111439	0.000234677	0.00546475
Pogz	1179	0.000111405	0.00021512	0.0021713
Rere	1180	0.000111241	0.000221743	0.0030039
Gsn	1181	0.000111139	0.000258674	0.00365684
Tnrc6c	1182	0.000111121	0.00027421	0.00451472
Trbv12-1	1183	0.000111088	0.000282763	0.00544771
Ikbke	1184	0.000111025	0.000244039	0.0066431
Atg16l2	1185	0.000110851	0.000248196	0.00549818
Sorbs1	1186	0.000110797	0.000279137	0.00742028
Thy1	1187	0.000110618	0.000188359	0.0013826
Klra7	1188	0.00011031	0.00025449	0.00445389
Gpx1	1189	0.000110107	0.000665903	0.00560052
Dse	1190	0.00011007	0.000219406	0.00273769
Lamb3	1191	0.000110053	0.000220997	0.00583552
Tank	1192	0.00010996	0.00020838	0.00176753
Peak1	1193	0.000109923	0.000219427	0.00191344
Glcci1	1194	0.000109857	0.00022872	0.00317273
Gadd45b	1195	0.000109786	0.000278651	0.00372986
Sorl1	1196	0.000109725	0.000216845	0.00180114
Kcnc1	1197	0.000109685	0.000237372	0.00860351
St8sia6	1198	0.000109396	0.00021258	0.00295986
Eps8l1	1199	0.00010932	0.000238324	0.00566458
Clcf1	1200	0.000108914	0.000264716	0.00349635
Ly6c1	1201	0.000108882	0.000216949	0.00245145
Hsph1	1202	0.000108695	0.000211654	0.00382911
Il6st	1203	0.000108598	0.000212195	0.00178962
Sesn3	1204	0.000108579	0.000215654	0.00418307
Traf3	1205	0.000108449	0.000222131	0.00193284
Crtam	1206	0.000108415	0.000268526	0.00615325
Igf1r	1207	0.000108206	0.000221059	0.00338642
Taf4b	1208	0.000107934	0.000259431	0.00718523
Slc9a9	1209	0.000107795	0.000224163	0.0042192
Pik3ip1	1210	0.000107774	0.000199231	0.00172822
Sirt1	1211	0.000107737	0.000212727	0.00467787
Cwc25	1212	0.000107363	0.000205029	0.00274893
Ccl4	1213	0.000107217	0.000296245	0.00246909
Tmem131	1214	0.000107155	0.000216828	0.00670551
Zfp871	1215	0.00010705	0.000220383	0.00244959
Ptpn4	1216	0.000106985	0.000204091	0.00246746
Grn	1217	0.000106801	0.000209494	0.00547103
Dnmt1	1218	0.000106733	0.000194181	0.00201582
Insr	1219	0.000106641	0.000227894	0.00267093
Pan3	1220	0.000106634	0.000204372	0.00297511
Osgin1	1221	0.000106589	0.000276666	0.00655469
Oasl2	1222	0.000106119	0.000225975	0.00312056
Golm1	1223	0.000106002	0.000226942	0.00368123
Scml4	1224	0.000105979	0.000219487	0.00248942
Akap11	1225	0.000105918	0.000213381	0.00262045
AU020206	1226	0.000105892	0.000180644	0.00203116
Bcl2a1d	1227	0.000105861	0.000246495	0.00285256
Trbv20	1228	0.000105705	0.000226503	0.00264657
Lgals7	1229	0.000105611	0.000216493	0.00261338
Trbv17	1230	0.000105555	0.0002291	0.00484744
Trbv15	1231	0.000105526	0.000239827	0.00531178
Gpr146	1232	0.000105366	0.000229176	0.00431872
Zmynd8	1233	0.000105226	0.000242358	0.00341261
Atp8b4	1234	0.00010505	0.000216942	0.00236249
Tspyl2	1235	0.000104967	0.000190673	0.00147272
Abca3	1236	0.000104663	0.000205289	0.00378659
Trpm7	1237	0.000104652	0.000207032	0.00258295
Sclt1	1238	0.000104593	0.000210874	0.00264178
Apaf1	1239	0.000104219	0.000234662	0.00405152
Ly6k	1240	0.000104203	0.000177655	0.00270374
Chchd10	1241	0.000103773	0.000228473	0.00453261
Galnt7	1242	0.000103572	0.000207582	0.0031212
Fas	1243	0.000103165	0.000210354	0.00291835
Cstb	1244	0.000103064	0.000208957	0.00230503
Ino80d	1245	0.000103053	0.000191158	0.00205559
Rln3	1246	0.000102859	0.000245152	0.00527688
Cnnm2	1247	0.000102838	0.000218353	0.00649997
Abcc1	1248	0.000102503	0.000221601	0.00808845
Acbd5	1249	0.000102459	0.000216465	0.00203481
Pgap1	1250	0.000102457	0.000208672	0.00300386
Fbxl3	1251	0.000102425	0.000210972	0.00189401
Tnfsf11	1252	0.000102403	0.000200084	0.00156949
Fnbp4	1253	0.000102174	0.000207948	0.00269875
Impa2	1254	0.00010204	0.000223834	0.00256844
Fbxl20	1255	0.000101989	0.000193285	0.0034474
Ifitm3	1256	0.000101697	0.000205268	0.0023021
Cdkal1	1257	0.000101617	0.000163586	0.00106197
Brwd3	1258	0.000101178	0.000195097	0.00253571
Tmem87b	1259	0.00010093	0.000196432	0.00236473
Usp45	1260	0.000100223	0.000208088	0.00208311
Gmnn	1261	0.000100044	0.000208832	0.00237494
Cry1	1262	0.000100034	0.000209527	0.00487115
Kpna1	1263	0.00010003	0.000184349	0.00209058
Ifi47	1264	9.98384e-05	0.00021563	0.00224547
Rcbtb1	1265	9.93132e-05	0.000210419	0.00417648
Pcnx	1266	9.92539e-05	0.000225042	0.00440044
F2rl1	1267	9.92092e-05	0.000220357	0.00549293
Eif4ebp1	1268	9.90715e-05	0.000210584	0.00293575
Unc93b1	1269	9.88536e-05	0.0002149	0.00442388
Ctsw	1270	9.87169e-05	0.000449505	0.00407035
Pim2	1271	9.84695e-05	0.000173004	0.00152912
Timp2	1272	9.84692e-05	0.000212782	0.00389011
Mcm3	1273	9.83875e-05	0.000202412	0.00526312
Elmsan1	1274	9.83272e-05	0.000182213	0.00199439
Cd55	1275	9.83146e-05	0.000211482	0.00502542
Mysm1	1276	9.82926e-05	0.000199237	0.00435856
Ndrg1	1277	9.81088e-05	0.000207599	0.00314018
Taf1	1278	9.77256e-05	0.000187636	0.00240246
Lfng	1279	9.76107e-05	0.000200448	0.00219579
Cxcr4	1280	9.74864e-05	0.000215173	0.00221685
Ctse	1281	9.74488e-05	0.00019325	0.00172226
Scd2	1282	9.73169e-05	0.000195265	0.00441137
Dusp14	1283	9.72922e-05	0.000211025	0.00458468
Hexa	1284	9.71317e-05	0.000203478	0.00318382
Sp4	1285	9.70107e-05	0.000203962	0.00284051
Map3k14	1286	9.69722e-05	0.000194245	0.0026845
Hist1h2ab	1287	9.69114e-05	0.000197978	0.00219121
Zfp507	1288	9.68252e-05	0.000180664	0.00263332
Slc35e2	1289	9.666e-05	0.000190667	0.00271492
Slco3a1	1290	9.6522e-05	0.000201223	0.00399202
Nbas	1291	9.60849e-05	0.000203759	0.0034359
Gm26532	1292	9.59309e-05	0.000200551	0.0028988
Fam13b	1293	9.57796e-05	0.000208563	0.00342862
Il18rap	1294	9.54011e-05	0.000215523	0.00341614
Gm26825	1295	9.52179e-05	0.000176554	0.00131091
Mbnl2	1296	9.50501e-05	0.000183786	0.00187803
Prr14l	1297	9.4996e-05	0.000207742	0.00332243
Sh3rf1	1298	9.4978e-05	0.000233797	0.00345955
Ar	1299	9.48431e-05	0.000177154	0.00221492
Bach2	1300	9.46841e-05	0.000207614	0.00241158
Ccl2	1301	9.4419e-05	0.000212977	0.0038065
Itch	1302	9.38754e-05	0.000151976	0.00148761
Zfp189	1303	9.38136e-05	0.000186342	0.00674416
Mirt1	1304	9.36744e-05	0.000206932	0.00326951
Ube2l6	1305	9.36438e-05	0.000182842	0.00404172
Atp9b	1306	9.34583e-05	0.000206162	0.00250394
Ankrd13c	1307	9.32857e-05	0.000216686	0.00325628
Trbv2	1308	9.31511e-05	0.000224636	0.00428805
Madd	1309	9.30962e-05	0.000169318	0.00168798
Heg1	1310	9.29839e-05	0.000207728	0.00267266
Sult2b1	1311	9.26499e-05	0.000188088	0.00362009
Atp2a3	1312	9.26426e-05	0.000165552	0.0017964
Smc5	1313	9.24282e-05	0.000196355	0.00203957
Rbm33	1314	9.22134e-05	0.000163	0.00140884
Ecm1	1315	9.20755e-05	0.000174599	0.00223337
Sh2d2a	1316	9.19988e-05	0.000216181	0.00106936
AI314180	1317	9.19495e-05	0.000207711	0.0027373
Izumo1r	1318	9.19384e-05	0.000204852	0.00249
Gm26870	1319	9.18723e-05	0.000159857	0.00177034
Arih1	1320	9.15902e-05	0.000228859	0.00343796
Cenpf	1321	9.151e-05	0.000191014	0.00501463
Rasl11b	1322	9.1437e-05	0.00020195	0.00308876
Tgfbi	1323	9.13772e-05	0.000198786	0.00505947
Mlana	1324	9.13441e-05	0.000183984	0.00386414
Zdhhc23	1325	9.11165e-05	0.000190848	0.00405946
Cep85l	1326	9.08981e-05	0.000182116	0.00416315
Krba1	1327	9.0843e-05	0.000191753	0.0058536
Dot1l	1328	9.0771e-05	0.000183511	0.00215447
Gbp9	1329	9.07338e-05	0.000158249	0.00223194
Rnpc3	1330	9.06022e-05	0.000197091	0.00298253
Kdm3a	1331	9.02679e-05	0.000170198	0.00244336
Hist1h1e	1332	9.0254e-05	0.000163097	0.00128289
Kctd12	1333	9.01721e-05	0.000178335	0.00295733
Etv3	1334	9.01677e-05	0.000173916	0.00258567
Tmem245	1335	9.01226e-05	0.000204157	0.00230579
Hist1h1c	1336	8.9774e-05	0.000187179	0.00170919
Capg	1337	8.9597e-05	0.000393839	0.00315303
Nlrc3	1338	8.93609e-05	0.000176849	0.00519509
Chd6	1339	8.93526e-05	0.000193999	0.00325369
Ston2	1340	8.93078e-05	0.000192369	0.00694476
Nolc1	1341	8.92927e-05	0.00020896	0.00259678
Parp8	1342	8.90515e-05	0.000190915	0.00211308
Sntb2	1343	8.89797e-05	0.000173108	0.0020372
Gpr65	1344	8.86308e-05	0.000188367	0.00319957
Sacs	1345	8.86264e-05	0.000184088	0.00403724
Cycs	1346	8.82229e-05	0.000311868	0.0017128
Plekha1	1347	8.8145e-05	0.000171899	0.00209562
Zfyve26	1348	8.79429e-05	0.000170257	0.0029398
Snx14	1349	8.77864e-05	0.000182436	0.00327692
Dhx57	1350	8.76067e-05	0.000199771	0.00379589
Vps13c	1351	8.7303e-05	0.000181689	0.00164837
Arl15	1352	8.66755e-05	0.000171464	0.00267546
Secisbp2l	1353	8.65019e-05	0.000178993	0.00237531
Gm19585	1354	8.64182e-05	0.000169602	0.00210425
Selenop	1355	8.62596e-05	0.000178418	0.00159862
Trbv4	1356	8.58703e-05	0.000188958	0.00541818
Edem3	1357	8.58248e-05	0.00017867	0.00496714
Chic1	1358	8.57986e-05	0.0001964	0.00716859
Fcho2	1359	8.56464e-05	0.000187863	0.00231426
Gzmk	1360	8.53536e-05	0.00021399	0.00543806
Nhp2	1361	8.53496e-05	0.000167838	0.00187861
Aff1	1362	8.52703e-05	0.000155975	0.00164612
Dock9	1363	8.4925e-05	0.000191874	0.00511577
Kdm5b	1364	8.48352e-05	0.000164605	0.00131429
S100a1	1365	8.45224e-05	0.000177635	0.00273203
Stim2	1366	8.44331e-05	0.000178258	0.00175944
Maml2	1367	8.43488e-05	0.000175477	0.00228827
Spag1	1368	8.42726e-05	0.00018807	0.00675799
Atf6	1369	8.4224e-05	0.000173592	0.00204583
Maff	1370	8.41758e-05	0.000177106	0.00230517
Dmtf1	1371	8.38779e-05	0.000177557	0.00393922
Mxi1	1372	8.38579e-05	0.000182489	0.00548888
Fam110a	1373	8.36875e-05	0.000173282	0.0029402
Sema4b	1374	8.32136e-05	0.000195147	0.00392518
Suco	1375	8.30223e-05	0.000151518	0.00215703
Fam91a1	1376	8.28171e-05	0.000174081	0.00193454
Fyco1	1377	8.27578e-05	0.000186384	0.00309202
Fam35a	1378	8.27251e-05	0.000166275	0.00311315
Cdk12	1379	8.25971e-05	0.00017048	0.00184397
Mybbp1a	1380	8.25399e-05	0.000176025	0.00162211
Aqp3	1381	8.1986e-05	0.000169306	0.00209569
Trim65	1382	8.10864e-05	0.000178221	0.00253274
Klrg1	1383	8.08779e-05	0.000197544	0.00721035
Smox	1384	8.04227e-05	0.000158864	0.00329287
Plk1	1385	8.02281e-05	0.000172508	0.00619068
Tsc22d2	1386	7.98717e-05	0.000153107	0.00237224
Scpep1	1387	7.98433e-05	0.000188447	0.00572499
Calcrl	1388	7.97618e-05	0.000167394	0.00569444
Dhx40	1389	7.9685e-05	0.000179606	0.00189489
Bsg	1390	7.96642e-05	0.000165054	0.00162829
Il12rb2	1391	7.96608e-05	0.000187116	0.00235717
2810405F17Rik	1392	7.94601e-05	0.000176041	0.00407883
Nxpe3	1393	7.92341e-05	0.000173191	0.00268978
Dpp4	1394	7.92095e-05	0.000152804	0.00134807
Armc7	1395	7.90838e-05	0.000187772	0.00271626
Lrrc32	1396	7.90443e-05	0.000185647	0.0036812
Msl2	1397	7.89264e-05	0.000157039	0.00204112
5031425E22Rik	1398	7.88893e-05	0.0001416	0.00126326
Rev3l	1399	7.88275e-05	0.000152901	0.00228182
Slc23a2	1400	7.87456e-05	0.000168483	0.00318449
Cdk6	1401	7.8545e-05	0.000164886	0.00257414
Ube2c	1402	7.85016e-05	0.000188277	0.00454287
2610008E11Rik	1403	7.84737e-05	0.000148361	0.00169707
Amz2	1404	7.84377e-05	0.000169482	0.00187288
Tnfrsf10b	1405	7.83718e-05	0.000173072	0.00238449
Lysmd3	1406	7.83631e-05	0.000145935	0.00164565
Atf3	1407	7.82535e-05	0.000171296	0.00437475
Scyl2	1408	7.81325e-05	0.000147946	0.00136041
Gm16867	1409	7.80158e-05	0.000151998	0.00270315
Slamf7	1410	7.79983e-05	0.000170417	0.00270945
Pdss2	1411	7.78898e-05	0.000145295	0.00145072
Plin2	1412	7.78507e-05	0.000177284	0.00406445
Rhoc	1413	7.77981e-05	0.000180992	0.00313326
Ptpn13	1414	7.77828e-05	0.000149767	0.00231073
Tex10	1415	7.776e-05	0.000165426	0.00157403
Slc17a9	1416	7.73591e-05	0.000178546	0.00221978
Dnajb4	1417	7.71952e-05	0.000162178	0.00276161
Egr2	1418	7.6917e-05	0.000164233	0.00409992
Vcpip1	1419	7.68521e-05	0.000151872	0.0028375
Helz2	1420	7.6311e-05	0.000131208	0.00144933
Trbv3	1421	7.62762e-05	0.000144503	0.00167306
Nfatc2	1422	7.62379e-05	0.000162905	0.00206743
Uggt1	1423	7.60437e-05	0.000160314	0.00403385
Emsy	1424	7.59706e-05	0.00017847	0.00324136
Serinc3	1425	7.58636e-05	0.000158653	0.00189717
Tesc	1426	7.57129e-05	0.000156572	0.0017903
Idi1	1427	7.57076e-05	0.000157411	0.00393422
Tmem131l	1428	7.54259e-05	0.00015923	0.00161264
Gpr55	1429	7.54069e-05	0.000182709	0.00197443
Rfx7	1430	7.52668e-05	0.000150378	0.00388361
Ctsb	1431	7.49872e-05	0.000349059	0.00181711
Furin	1432	7.45421e-05	0.000156102	0.0022437
Ubxn7	1433	7.42987e-05	0.000160257	0.00272244
Ifi206	1434	7.42636e-05	0.000143727	0.00226894
Cd80	1435	7.40917e-05	0.00018231	0.00445647
Tmem87a	1436	7.40573e-05	0.000152635	0.00190065
Cxcl10	1437	7.39582e-05	0.000163029	0.00456391
Enc1	1438	7.39233e-05	0.000166795	0.00172389
Bcl3	1439	7.38395e-05	0.000135222	0.00164758
Mbtd1	1440	7.35301e-05	0.000142547	0.00123066
Sik2	1441	7.35225e-05	0.00013908	0.00163023
Gm20275	1442	7.35171e-05	0.000174762	0.00343758
Trav5-4	1443	7.33557e-05	0.000154147	0.00317055
Bmp2k	1444	7.3239e-05	0.000171304	0.00252584
Rnf38	1445	7.30487e-05	0.000180641	0.00168901
Trav13-2	1446	7.28901e-05	0.000158527	0.00348223
Calr	1447	7.28056e-05	0.000436981	0.00297356
Ezh2	1448	7.2715e-05	0.000158802	0.00233311
Oxsr1	1449	7.26357e-05	0.000169066	0.00254337
Arhgef12	1450	7.25741e-05	0.000150675	0.00311621
Tmlhe	1451	7.25476e-05	0.000139803	0.00226679
Ubr3	1452	7.24529e-05	0.000142781	0.00311789
Dgkg	1453	7.24483e-05	0.00017584	0.00641627
C1qb	1454	7.22855e-05	0.000162252	0.00404928
Usp18	1455	7.21759e-05	0.000170857	0.00382952
Ankle2	1456	7.21066e-05	0.000167467	0.00366927
Tbc1d30	1457	7.20524e-05	0.000156785	0.00267223
Paxbp1	1458	7.19569e-05	0.000155305	0.00203578
Homer1	1459	7.17131e-05	0.000154142	0.00213935
Mga	1460	7.16009e-05	0.000122405	0.00141616
Bag3	1461	7.15527e-05	0.000139101	0.00242802
Ccl9	1462	7.15466e-05	0.00016214	0.0059181
Map4k4	1463	7.15257e-05	0.000155905	0.00127714
Gm44659	1464	7.12577e-05	0.000194083	0.0070788
Zfp217	1465	7.11513e-05	0.000168364	0.00397458
Zfp420	1466	7.07806e-05	0.00015009	0.00341719
Gbp5	1467	7.06498e-05	0.000168287	0.00308795
Wls	1468	7.06233e-05	0.000186355	0.00522409
Cpd	1469	7.0602e-05	0.000158611	0.00379916
Ccr4	1470	7.02211e-05	0.000126735	0.00158343
Cntrob	1471	7.0113e-05	0.000167162	0.00201114
Epb41	1472	6.96862e-05	0.000121474	0.00116042
Abcg1	1473	6.94331e-05	0.000144976	0.00253446
Camsap2	1474	6.93374e-05	0.000137813	0.0049634
Zfp451	1475	6.91006e-05	0.000165348	0.00335721
Itpr3	1476	6.89423e-05	0.00013351	0.00164096
Abhd2	1477	6.89196e-05	0.000145396	0.00300306
Tmem154	1478	6.8911e-05	0.000135903	0.00128205
Gzme	1479	6.88357e-05	0.000151397	0.00319805
Dapl1	1480	6.86119e-05	0.00013627	0.00170288
Rapgef5	1481	6.85228e-05	0.00014661	0.00533565
Prdm2	1482	6.84371e-05	0.000138928	0.00257475
Ptprk	1483	6.84105e-05	0.000146196	0.00533616
Pmepa1	1484	6.83844e-05	0.00016454	0.00600571
Xpr1	1485	6.83595e-05	0.000180555	0.00307199
Abcb7	1486	6.83295e-05	0.000137634	0.00175189
Ephx1	1487	6.81752e-05	0.000149585	0.00360297
Spty2d1	1488	6.80704e-05	0.000135281	0.00302444
N4bp2	1489	6.79463e-05	0.000139562	0.0043314
Nid2	1490	6.79404e-05	0.000181132	0.00661134
Herc3	1491	6.78146e-05	0.000134918	0.00219992
Il27ra	1492	6.75504e-05	0.00014706	0.00385825
Tpm1	1493	6.74642e-05	0.000127823	0.00116715
Cobll1	1494	6.74312e-05	0.000164445	0.00315055
Clock	1495	6.72863e-05	0.000156012	0.00234765
Ercc6	1496	6.72025e-05	0.000148224	0.00194701
Mbtps2	1497	6.71497e-05	0.000127819	0.00268096
Hist1h2be	1498	6.70965e-05	0.000140792	0.00314027
Trav13-4-dv7	1499	6.7053e-05	0.000148155	0.00349743
Usp35	1500	6.70329e-05	0.000151297	0.00552233
Nrn1	1501	6.70273e-05	0.000149424	0.00299808
Atrn	1502	6.68328e-05	0.000141713	0.00351081
Pvr	1503	6.64069e-05	0.000135923	0.00261275
Setdb2	1504	6.64017e-05	0.000126513	0.00173424
Tet2	1505	6.63841e-05	0.000118645	0.00119246
Ppp1r10	1506	6.6279e-05	0.000103565	0.001025
Trp53inp1	1507	6.61943e-05	0.000167974	0.00251394
Ncoa7	1508	6.6173e-05	0.000171937	0.00248107
Trim59	1509	6.59926e-05	0.000161109	0.00239372
Pgam1	1510	6.58699e-05	0.000235631	0.0020308
Cdc37l1	1511	6.58408e-05	0.000124984	0.00214897
Nckap5l	1512	6.53099e-05	0.000124736	0.0034069
Nfe2l2	1513	6.51927e-05	0.000121556	0.000851201
Ralgapa2	1514	6.50978e-05	0.000123033	0.00162221
Gnptab	1515	6.50676e-05	0.000127985	0.00253784
Clspn	1516	6.49942e-05	0.000130345	0.00457101
Tacc3	1517	6.49044e-05	0.000126084	0.00264583
Gm4707	1518	6.48703e-05	0.000139278	0.00201099
Tiam1	1519	6.42478e-05	0.000134467	0.00191044
Cd101	1520	6.4244e-05	0.000139278	0.00406538
Celsr1	1521	6.39497e-05	0.000130264	0.00257142
Epm2aip1	1522	6.37859e-05	0.000121333	0.00265976
Gm42722	1523	6.35351e-05	0.000137554	0.00291898
Snhg12	1524	6.32734e-05	0.000121155	0.00113658
Sec24a	1525	6.31433e-05	0.000129164	0.00261698
Uhrf1	1526	6.31015e-05	0.000138726	0.00274406
Uvssa	1527	6.29505e-05	0.000156629	0.00352745
Ccna2	1528	6.29048e-05	0.000132924	0.00285331
Ltb4r1	1529	6.27296e-05	0.000190538	0.00695464
Slc25a36	1530	6.23769e-05	0.000133889	0.00204599
Ptpn3	1531	6.23004e-05	0.000118618	0.00284543
Lgmn	1532	6.22724e-05	0.000133357	0.00480692
Ganc	1533	6.22643e-05	0.000146914	0.00287294
Trbv26	1534	6.22467e-05	0.000121711	0.00260618
Dennd1a	1535	6.20622e-05	0.00013437	0.00355351
Klf4	1536	6.1833e-05	0.000147397	0.00364004
Klra1	1537	6.18028e-05	0.000143615	0.00334601
Hspa1b	1538	6.16004e-05	0.000122579	0.00141654
Fam241a	1539	6.1573e-05	0.000150713	0.00223994
Ano6	1540	6.14519e-05	0.000116728	0.00199596
Card6	1541	6.14053e-05	0.000130743	0.00134631
Gm45902	1542	6.13212e-05	0.00014837	0.00536539
Ifit1bl1	1543	6.12966e-05	0.000128128	0.0019016
Exoc6b	1544	6.12849e-05	0.000121229	0.00157747
Rock2	1545	6.12767e-05	0.000137653	0.00200487
Ccrl2	1546	6.12436e-05	0.000137879	0.00503257
Ccr3	1547	6.10968e-05	0.000161042	0.00587804
Arhgap5	1548	6.08969e-05	0.000156167	0.00298511
Trav6-4	1549	6.08694e-05	0.000115888	0.00337398
Trav6-5	1550	6.08552e-05	0.000135243	0.00348912
Ermard	1551	6.06167e-05	0.000132611	0.00480876
Cop1	1552	6.05124e-05	0.000125389	0.0026663
Trav14n-3	1553	6.05005e-05	0.000134938	0.00288479
Dgkh	1554	6.04799e-05	0.000126499	0.00217497
Knl1	1555	6.04741e-05	0.000158678	0.00379023
Pmaip1	1556	6.04114e-05	0.000113641	0.00148032
Ero1l	1557	6.03606e-05	0.00013744	0.00238572
Lmtk2	1558	6.01704e-05	0.000131864	0.00153188
Mtmr10	1559	6.01395e-05	0.000131197	0.00316059
Cyp2s1	1560	6.01032e-05	0.000126254	0.00163873
Pcm1	1561	6.00659e-05	0.000100726	0.00153974
Cd44	1562	6.0002e-05	0.000143157	0.00216234
Myb	1563	5.99709e-05	0.00011996	0.0016599
Rnf144a	1564	5.96389e-05	0.000136421	0.00283994
Slc41a1	1565	5.95603e-05	0.000111524	0.00151591
Gigyf1	1566	5.95189e-05	0.000128476	0.00232623
Arl4d	1567	5.94998e-05	0.000142813	0.00249754
Zbtb32	1568	5.94746e-05	0.00013237	0.00483152
Gm20939	1569	5.94518e-05	0.000122201	0.00412904
Mgat5	1570	5.93988e-05	0.000123338	0.00185058
Cables1	1571	5.915e-05	0.000140723	0.00389596
Kcnq5	1572	5.90532e-05	0.000128997	0.00258002
H2afx	1573	5.87919e-05	0.000117893	0.00116355
Tubb2a	1574	5.8725e-05	0.000129871	0.00183889
2022-03-03	1575	5.85058e-05	0.000115716	0.00406417
Mgat4a	1576	5.84528e-05	0.000129483	0.00471175
Tnfrsf26	1577	5.80039e-05	0.000145118	0.00313542
H2-Aa	1578	5.79894e-05	0.000123439	0.00264866
Nrp1	1579	5.78776e-05	0.000113241	0.00224044
Rad50	1580	5.78068e-05	0.000129302	0.00242636
Mttp	1581	5.7795e-05	0.000126127	0.00312094
Cd63	1582	5.76745e-05	0.000126569	0.00164717
Usp49	1583	5.75345e-05	0.000143832	0.00289662
Rab11fip1	1584	5.74218e-05	0.000114458	0.00111139
Zbtb33	1585	5.7367e-05	0.000114411	0.00144939
Cd200r4	1586	5.69819e-05	0.000124398	0.00229363
Ntng2	1587	5.69703e-05	0.000126487	0.00459004
Zfp831	1588	5.68979e-05	0.000120325	0.00271596
Phf21a	1589	5.67281e-05	0.000132702	0.00304561
Golga4	1590	5.66612e-05	0.000105895	0.00186168
Ccr8	1591	5.63596e-05	0.000112395	0.00187196
Rsf1	1592	5.63564e-05	0.000119352	0.00165881
Ythdf3	1593	5.61736e-05	0.00010541	0.00107213
Ifit3b	1594	5.59502e-05	0.000118486	0.00213852
Zmym4	1595	5.58877e-05	0.000124697	0.00254081
Gm16001	1596	5.58276e-05	0.000117875	0.00178967
Atf7	1597	5.54762e-05	0.000116323	0.00280683
Ccnb1ip1	1598	5.54308e-05	0.000143519	0.00511321
Ifitm1	1599	5.54028e-05	0.000136636	0.00299587
C530050E15Rik	1600	5.54007e-05	0.000127515	0.00299722
Cnst	1601	5.53723e-05	0.000106841	0.00147843
Oas1a	1602	5.51446e-05	0.000117703	0.00174036
Tmem86b	1603	5.49886e-05	0.000120033	0.00301618
Cd96	1604	5.49532e-05	9.233e-05	0.00098535
Hook3	1605	5.49115e-05	0.000114017	0.00169332
Slc12a7	1606	5.48166e-05	0.000124079	0.0019507
Il1r2	1607	5.46856e-05	0.000105474	0.00225429
Epas1	1608	5.46413e-05	0.000121224	0.00235004
Hells	1609	5.46014e-05	0.000112574	0.00331494
Il6ra	1610	5.45935e-05	0.000139927	0.00229534
Gtdc1	1611	5.44139e-05	0.000112675	0.00366748
Ahr	1612	5.43812e-05	0.000110136	0.00302376
Arsb	1613	5.43018e-05	0.000130394	0.00240567
Manba	1614	5.42535e-05	0.000119773	0.00279396
Zfyve16	1615	5.39975e-05	0.000120084	0.00237086
Arhgap18	1616	5.38444e-05	0.000109553	0.00240982
Zscan12	1617	5.37213e-05	0.000125408	0.00320376
Hps3	1618	5.35519e-05	0.000108427	0.00166405
Tgfbr1	1619	5.33945e-05	9.48504e-05	0.00121875
Rev1	1620	5.32678e-05	0.000105963	0.00125643
Clic4	1621	5.31241e-05	0.000114125	0.00206992
Caprin2	1622	5.31108e-05	0.000129731	0.00368512
Cyp4f18	1623	5.31086e-05	0.000114488	0.00413042
Dnajc10	1624	5.30976e-05	0.000123531	0.00241942
1500015A07Rik	1625	5.30386e-05	0.000114745	0.00345824
Dst	1626	5.29696e-05	0.000115015	0.00273845
E230032D23Rik	1627	5.2963e-05	0.000120583	0.00309301
Zfp26	1628	5.28342e-05	0.000115837	0.00185179
Mcm2	1629	5.28246e-05	9.62879e-05	0.00120036
Gm17590	1630	5.28095e-05	0.000116788	0.00424643
Arhgap26	1631	5.2757e-05	8.37283e-05	0.000980208
Mtap	1632	5.27401e-05	0.000125561	0.00366506
Rad54l2	1633	5.23081e-05	0.000120237	0.00236276
H2-Ob	1634	5.23008e-05	0.000105285	0.00336525
Socs5	1635	5.2119e-05	0.000102518	0.00186815
Cdc25b	1636	5.18502e-05	0.000111683	0.00122983
Hmbox1	1637	5.18187e-05	0.000111927	0.00204858
Ckb	1638	5.16235e-05	0.000113796	0.00287809
Insig1	1639	5.15619e-05	0.0001134	0.00234927
Elovl6	1640	5.1541e-05	0.000116077	0.00171924
Acox3	1641	5.15036e-05	0.000109309	0.00237815
Tle2	1642	5.14732e-05	0.000107397	0.00381989
Rps6kl1	1643	5.14113e-05	0.000121556	0.00443563
Stx11	1644	5.13721e-05	8.95678e-05	0.00143624
Atp13a3	1645	5.13154e-05	0.000103375	0.00150097
Slc38a9	1646	5.12723e-05	0.000109083	0.00190234
Adamts6	1647	5.12693e-05	0.000101959	0.00209033
Slc37a3	1648	5.12521e-05	0.000116437	0.00232329
Diaph2	1649	5.12169e-05	0.000125002	0.0021749
Arnt	1650	5.1192e-05	0.000100152	0.00198398
Pttg1ip	1651	5.11461e-05	0.000130535	0.00353621
Cdkl3	1652	5.11318e-05	0.000116559	0.00425224
Phlda1	1653	5.11279e-05	0.000105875	0.00150066
Pacsin1	1654	5.07864e-05	9.35651e-05	0.00146726
Syne2	1655	5.06847e-05	0.00010873	0.00229302
Trbv31	1656	5.06288e-05	0.000113679	0.00296938
4933406I18Rik	1657	5.02522e-05	0.000100793	0.00185163
Mx1	1658	5.02026e-05	9.96801e-05	0.00241614
Plod2	1659	5.01679e-05	0.000143637	0.00288498
Pawr	1660	4.99687e-05	0.000125262	0.00455889
Tnf	1661	4.99534e-05	0.000138585	0.00153586
Casp1	1662	4.98843e-05	9.26521e-05	0.00199146
Axin2	1663	4.98548e-05	0.000102687	0.00259595
Heatr5a	1664	4.96581e-05	0.000109906	0.00250344
H2-Ab1	1665	4.96222e-05	0.00012066	0.00434381
Sh3pxd2a	1666	4.94701e-05	0.000100333	0.00237693
Tmx3	1667	4.93748e-05	0.000101988	0.00169359
Fam126a	1668	4.91696e-05	0.000116782	0.00297342
Ifit2	1669	4.89839e-05	9.58772e-05	0.00156772
Birc5	1670	4.89606e-05	0.000117164	0.00267468
Lst1	1671	4.89398e-05	0.000110541	0.00403473
AW549877	1672	4.88546e-05	0.000103654	0.00220331
Plekha5	1673	4.88174e-05	0.00011756	0.0029259
Srcap	1674	4.87136e-05	0.000110343	0.00161429
Zfp397	1675	4.86876e-05	9.48236e-05	0.00150931
Trav12-3	1676	4.85338e-05	0.000106	0.00386666
Saa3	1677	4.84805e-05	0.000112788	0.00410913
Trim36	1678	4.84601e-05	0.000103427	0.00188652
Il10	1679	4.83489e-05	0.00011715	0.00282572
Vat1	1680	4.81963e-05	9.2577e-05	0.00239119
Ascc3	1681	4.81835e-05	0.000113614	0.00227445
Spag6l	1682	4.77557e-05	9.86906e-05	0.00215077
Gm16133	1683	4.75655e-05	0.000109411	0.00379193
Dcaf6	1684	4.75344e-05	9.46221e-05	0.00269262
Zfp260	1685	4.7519e-05	9.69992e-05	0.00149072
Ralgps1	1686	4.7361e-05	9.12372e-05	0.00316699
Trbv1	1687	4.73463e-05	0.000106452	0.00171741
Utf1	1688	4.7317e-05	9.75319e-05	0.00351794
Kif5c	1689	4.7236e-05	0.000107761	0.00213721
Cd160	1690	4.71133e-05	0.000108155	0.00394768
Hivep1	1691	4.70378e-05	9.43581e-05	0.00177249
Ddit3	1692	4.70224e-05	9.06136e-05	0.00211247
Marcksl1	1693	4.68187e-05	9.27583e-05	0.0017762
Gpr68	1694	4.67817e-05	8.8205e-05	0.00142358
Zfp97	1695	4.67144e-05	0.000104703	0.00267183
Errfi1	1696	4.66691e-05	9.02213e-05	0.00124876
Gm3636	1697	4.65998e-05	0.000119752	0.00428086
Prickle3	1698	4.65855e-05	9.63128e-05	0.00192447
Gm37494	1699	4.64799e-05	0.000105168	0.00319268
Tab3	1700	4.61842e-05	9.25459e-05	0.00196148
H2-T24	1701	4.61385e-05	9.29686e-05	0.00143321
Pkd1	1702	4.60558e-05	0.000125798	0.00262463
Serpina3f	1703	4.57997e-05	0.0001039	0.00374152
Tm9sf4	1704	4.56845e-05	9.97254e-05	0.00111802
Gm26853	1705	4.56075e-05	9.72307e-05	0.00234557
Ap3m2	1706	4.55473e-05	9.23177e-05	0.00155805
Tanc2	1707	4.51035e-05	9.67123e-05	0.00147998
Ttc39c	1708	4.49371e-05	0.000100941	0.00301955
Tmx4	1709	4.48676e-05	0.000111088	0.00229024
9130019O22Rik	1710	4.4862e-05	0.000107121	0.00282304
Lpp	1711	4.47644e-05	8.99799e-05	0.00211647
Rnf157	1712	4.4751e-05	0.000108024	0.00301275
Msh3	1713	4.46958e-05	9.22585e-05	0.00166771
Amn	1714	4.46385e-05	8.89733e-05	0.00308718
Ifit3	1715	4.45689e-05	0.000100953	0.00315636
Gbp10	1716	4.44695e-05	9.85911e-05	0.00195731
AU041133	1717	4.44644e-05	8.67785e-05	0.00167097
Zfp810	1718	4.43796e-05	9.42855e-05	0.00344142
Crtap	1719	4.43669e-05	0.000115994	0.00204255
Gm47242	1720	4.42135e-05	0.000110285	0.00400044
Fam124b	1721	4.40455e-05	9.92438e-05	0.00244018
Grk4	1722	4.40215e-05	9.56386e-05	0.00347284
Gdap10	1723	4.40069e-05	0.000114511	0.00318565
Letm2	1724	4.39733e-05	9.3646e-05	0.00171308
Gm29113	1725	4.3957e-05	0.000113183	0.0041312
Gm45844	1726	4.39188e-05	9.43778e-05	0.00344479
Diaph3	1727	4.38172e-05	9.12128e-05	0.00332883
Mical3	1728	4.37806e-05	8.90571e-05	0.00305128
Tmem65	1729	4.37741e-05	9.05442e-05	0.00164059
Cxcr5	1730	4.36744e-05	8.76915e-05	0.00174624
Id1	1731	4.35258e-05	9.57143e-05	0.00348454
Rrm2	1732	4.34625e-05	9.49342e-05	0.00229867
Rps6ka5	1733	4.34554e-05	8.74651e-05	0.00230032
Mlxip	1734	4.3445e-05	9.4007e-05	0.00187184
Bst2	1735	4.34247e-05	0.000197729	0.00139411
Ercc4	1736	4.3226e-05	9.8892e-05	0.00216244
Ppargc1b	1737	4.30171e-05	0.000104848	0.00382696
Gm4951	1738	4.27705e-05	0.000138311	0.00420053
Hist1h2ai	1739	4.2663e-05	9.63489e-05	0.00237464
Slc7a5	1740	4.26249e-05	8.79147e-05	0.00129801
Rbm3os	1741	4.25912e-05	8.5696e-05	0.00166241
Tsc22d1	1742	4.25249e-05	9.04151e-05	0.00202819
Cmpk2	1743	4.24103e-05	0.000106529	0.00272442
Fam193b	1744	4.23842e-05	8.96065e-05	0.00205342
Ttyh2	1745	4.23666e-05	9.04219e-05	0.00228138
Arrdc2	1746	4.23547e-05	7.79974e-05	0.0020655
Ifit1	1747	4.22948e-05	9.03539e-05	0.00114704
E130208F15Rik	1748	4.22903e-05	8.96235e-05	0.00199662
Plekhm3	1749	4.21496e-05	8.94477e-05	0.00247596
Gbe1	1750	4.20907e-05	8.56864e-05	0.00216097
Zfp719	1751	4.20221e-05	8.39016e-05	0.00210341
Hmox1	1752	4.20113e-05	0.00010146	0.00242624
Gm47015	1753	4.19731e-05	9.47363e-05	0.00147651
Fam126b	1754	4.19367e-05	7.95829e-05	0.00226783
Numbl	1755	4.17979e-05	8.52627e-05	0.00306859
Hace1	1756	4.17797e-05	9.81692e-05	0.00225058
Ust	1757	4.16944e-05	9.86619e-05	0.00194384
Piga	1758	4.16752e-05	8.70134e-05	0.00115339
Gm26551	1759	4.16124e-05	9.19904e-05	0.00204661
Leng9	1760	4.15373e-05	9.3058e-05	0.00243217
Arhgef3	1761	4.15185e-05	7.79944e-05	0.000771453
Hectd2	1762	4.15032e-05	9.52637e-05	0.00189452
Serpina3n	1763	4.14594e-05	8.44321e-05	0.00305785
Tg	1764	4.13973e-05	7.85446e-05	0.00179606
Twsg1	1765	4.13124e-05	8.93009e-05	0.00311708
Ino80dos	1766	4.12272e-05	9.1365e-05	0.00331662
B130006D01Rik	1767	4.11736e-05	9.19275e-05	0.00335536
D430042O09Rik	1768	4.11513e-05	9.53751e-05	0.00148334
Zfp773	1769	4.11402e-05	8.55044e-05	0.00312091
Adam9	1770	4.11281e-05	0.000105956	0.00380055
Mdn1	1771	4.10809e-05	8.96555e-05	0.00119693
Vamp1	1772	4.10784e-05	8.12673e-05	0.00134277
Zhx3	1773	4.10295e-05	9.43984e-05	0.00209584
Dgat2	1774	4.10245e-05	8.33906e-05	0.00298629
Pvt1	1775	4.0916e-05	9.10267e-05	0.00170137
Rapsn	1776	4.09001e-05	0.000107647	0.00392912
Spry1	1777	4.08706e-05	8.92124e-05	0.00218454
Dapp1	1778	4.08697e-05	0.000115855	0.00193062
Egln3	1779	4.08018e-05	8.2241e-05	0.00157576
Dtx4	1780	4.07227e-05	8.89142e-05	0.00211865
Gmeb2	1781	4.06638e-05	8.65554e-05	0.00238801
Slc16a3	1782	4.06106e-05	9.21983e-05	0.00336277
Wdfy2	1783	4.04807e-05	9.00211e-05	0.00328573
Cd83	1784	4.04142e-05	9.9596e-05	0.00249438
Magi3	1785	4.04069e-05	8.57169e-05	0.0029287
Gzmc	1786	4.03737e-05	7.88629e-05	0.00258094
Camk1d	1787	4.03307e-05	8.10203e-05	0.00185937
Myc	1788	4.02387e-05	8.35467e-05	0.00102532
Wdfy1	1789	4.0195e-05	9.2038e-05	0.00217246
R3hdm1	1790	4.01845e-05	9.70644e-05	0.0011945
Slc43a2	1791	4.00555e-05	7.93493e-05	0.0016282
Slx1b	1792	4.0012e-05	7.85087e-05	0.00190567
4930426L09Rik	1793	3.98158e-05	9.04027e-05	0.00329006
Penk	1794	3.97462e-05	0.000103035	0.00375241
Atp8a2	1795	3.96168e-05	8.62195e-05	0.00313889
Bcl6	1796	3.9576e-05	7.50494e-05	0.00165771
Dct	1797	3.95691e-05	8.5843e-05	0.00147886
Hist1h2bb	1798	3.95466e-05	7.90694e-05	0.001796
Gas7	1799	3.94524e-05	9.40494e-05	0.00342749
Nespas	1800	3.94321e-05	8.90139e-05	0.0024705
Prss12	1801	3.9417e-05	8.07445e-05	0.00219244
Samd11	1802	3.93837e-05	8.46379e-05	0.00306159
Patj	1803	3.93708e-05	8.29609e-05	0.0011352
C87436	1804	3.9282e-05	8.49737e-05	0.00221745
Rbak	1805	3.92621e-05	8.62342e-05	0.00314747
Dusp18	1806	3.92555e-05	0.000100835	0.00362511
Zfhx2	1807	3.90039e-05	7.57238e-05	0.00104461
Abtb2	1808	3.89489e-05	7.62677e-05	0.00157827
Col1a2	1809	3.88533e-05	8.63915e-05	0.00306913
Nt5dc3	1810	3.88119e-05	7.77399e-05	0.00137824
Tyms	1811	3.87711e-05	7.49762e-05	0.00132311
Flnb	1812	3.86276e-05	8.10285e-05	0.00173446
Cask	1813	3.86057e-05	8.13753e-05	0.0029217
Zrsr1	1814	3.85966e-05	8.49542e-05	0.0020607
Igsf23	1815	3.85717e-05	8.08683e-05	0.00155708
6230400D17Rik	1816	3.85542e-05	7.85934e-05	0.00184349
Soat1	1817	3.84802e-05	7.70527e-05	0.00138392
Fabp5	1818	3.84717e-05	9.69639e-05	0.00179641
Dpysl3	1819	3.8471e-05	8.1497e-05	0.00287243
Rapgef4	1820	3.84022e-05	7.60341e-05	0.00124861
Simc1	1821	3.82361e-05	9.19076e-05	0.00126884
St6galnac3	1822	3.80661e-05	7.82015e-05	0.00166942
Cpe	1823	3.80596e-05	9.04481e-05	0.00328511
Trav8n-2	1824	3.80437e-05	9.10967e-05	0.00325452
Zfp280d	1825	3.79879e-05	7.83438e-05	0.00112402
1700084C06Rik	1826	3.79732e-05	7.5071e-05	0.00258076
Ppm1k	1827	3.79194e-05	8.61306e-05	0.00161917
Cfl2	1828	3.79056e-05	7.64684e-05	0.00275864
Dus4l	1829	3.78457e-05	8.46848e-05	0.00296094
Ypel2	1830	3.77705e-05	8.03419e-05	0.00153221
Lrch1	1831	3.7698e-05	7.60728e-05	0.0010688
Nenf	1832	3.76495e-05	8.52363e-05	0.00311113
Phf11a	1833	3.76034e-05	7.47372e-05	0.0011148
1700025G04Rik	1834	3.75902e-05	7.17708e-05	0.00136682
Eml5	1835	3.75639e-05	7.24041e-05	0.000815003
Arhgef11	1836	3.75604e-05	7.63123e-05	0.001591
Actr5	1837	3.74733e-05	7.91452e-05	0.00212416
Arc	1838	3.7436e-05	7.60879e-05	0.00179455
D130040H23Rik	1839	3.7431e-05	7.56755e-05	0.0017639
Adam8	1840	3.73417e-05	8.35639e-05	0.00305008
Acvr2a	1841	3.73085e-05	8.72924e-05	0.00196946
Ankrd28	1842	3.72639e-05	8.7362e-05	0.00181231
Ptbp2	1843	3.72479e-05	8.35932e-05	0.00205931
Gm20696	1844	3.71493e-05	9.0357e-05	0.00318517
AC119264.1	1845	3.71142e-05	8.16161e-05	0.00292087
Nrgn	1846	3.70913e-05	0.000109857	0.00395489
Msrb3	1847	3.70789e-05	8.18267e-05	0.0025874
9930021J03Rik	1848	3.69966e-05	8.12811e-05	0.00194648
Slc15a3	1849	3.69773e-05	9.11876e-05	0.0033205
Tyrp1	1850	3.68066e-05	7.07925e-05	0.00141312
Efemp2	1851	3.67579e-05	7.66456e-05	0.00265107
Zfp983	1852	3.67458e-05	8.79535e-05	0.0032103
Rai14	1853	3.67147e-05	7.59362e-05	0.00275536
Ddx43	1854	3.66202e-05	7.45482e-05	0.0025554
Rnf123	1855	3.66172e-05	8.29045e-05	0.00162068
Fktn	1856	3.64435e-05	7.61359e-05	0.00265435
Cog3	1857	3.64274e-05	7.78932e-05	0.00140593
A630023P12Rik	1858	3.64142e-05	8.97645e-05	0.00187039
Nr2c2	1859	3.63934e-05	7.75615e-05	0.00110231
Trav14-1	1860	3.63112e-05	7.79039e-05	0.0020921
Cbx7	1861	3.62903e-05	8.00086e-05	0.00128176
Nfe2l1	1862	3.62224e-05	7.94165e-05	0.00216085
Lcor	1863	3.61734e-05	7.74045e-05	0.00110125
Zfp169	1864	3.61596e-05	9.33693e-05	0.00332075
Tor3a	1865	3.61393e-05	6.73713e-05	0.000777396
Eno3	1866	3.60845e-05	7.66093e-05	0.00279624
Gtf2a1	1867	3.60595e-05	8.94154e-05	0.00238069
Kif23	1868	3.59986e-05	8.28141e-05	0.00139565
Ptgds	1869	3.59785e-05	7.99864e-05	0.00180131
Zc3h6	1870	3.57024e-05	8.73582e-05	0.00153371
Pou2f1	1871	3.56806e-05	8.28018e-05	0.00193847
Zeb2	1872	3.55699e-05	8.57373e-05	0.00312941
Trav10	1873	3.55607e-05	7.65858e-05	0.00175242
Rrm1	1874	3.55169e-05	8.18946e-05	0.00156273
Hist1h3e	1875	3.54442e-05	7.81785e-05	0.00157417
Il1rl2	1876	3.53019e-05	7.72994e-05	0.00277742
Tef	1877	3.52871e-05	7.76468e-05	0.00281799
Xk	1878	3.52361e-05	8.18455e-05	0.00297487
Zzef1	1879	3.51896e-05	7.22208e-05	0.00142688
Gzma	1880	3.51271e-05	0.000102225	0.00216838
Sh2d4b	1881	3.51167e-05	7.95044e-05	0.00163057
Loxl1	1882	3.50678e-05	8.67468e-05	0.00312314
Poli	1883	3.50295e-05	7.01693e-05	0.000979799
Tug1	1884	3.49968e-05	8.3143e-05	0.00250831
Pnpla7	1885	3.49557e-05	7.78725e-05	0.0018214
Zranb3	1886	3.48158e-05	7.37964e-05	0.00268869
Trav7-5	1887	3.47184e-05	7.75489e-05	0.00282474
Ttc17	1888	3.47154e-05	6.40914e-05	0.00115916
BC043934	1889	3.46378e-05	7.63613e-05	0.00278719
Chrnb1	1890	3.46196e-05	7.67156e-05	0.00280012
Tmcc1	1891	3.4593e-05	7.56908e-05	0.00144323
Wdr37	1892	3.45864e-05	8.84943e-05	0.0018708
Lig1	1893	3.44432e-05	7.92363e-05	0.00284683
Nuak2	1894	3.4418e-05	7.5892e-05	0.00267036
Smad3	1895	3.43569e-05	9.91374e-05	0.00344184
AI504432	1896	3.42335e-05	7.0167e-05	0.00155587
Galnt11	1897	3.40515e-05	7.54914e-05	0.00156302
Selenoi	1898	3.40003e-05	7.20659e-05	0.002101
Samd8	1899	3.38738e-05	6.36998e-05	0.000845465
Gm26698	1900	3.38302e-05	7.02856e-05	0.00224907
Acad10	1901	3.38073e-05	7.83604e-05	0.00283455
Atr	1902	3.3791e-05	6.59149e-05	0.000749264
Galnt9	1903	3.37117e-05	7.84892e-05	0.00286486
Cdk1	1904	3.36429e-05	7.74879e-05	0.0018358
Rsad2	1905	3.36043e-05	8.57267e-05	0.00207904
9430060I03Rik	1906	3.36017e-05	7.95813e-05	0.00288666
Zscan2	1907	3.35787e-05	6.84719e-05	0.00197697
Ifi214	1908	3.35111e-05	7.01354e-05	0.00231022
Klra5	1909	3.34562e-05	6.6722e-05	0.0022862
Jaml	1910	3.34559e-05	7.15634e-05	0.00114109
Als2cl	1911	3.34258e-05	6.08801e-05	0.000784762
B230217O12Rik	1912	3.34011e-05	6.83981e-05	0.0024441
Tuba1b	1913	3.33773e-05	0.000207937	0.00115347
Fam26f	1914	3.33375e-05	7.30646e-05	0.00125949
Blvrb	1915	3.32834e-05	7.10042e-05	0.00138511
Uprt	1916	3.32104e-05	7.41386e-05	0.00264284
Gm17173	1917	3.31748e-05	6.57638e-05	0.0011382
Ifitm10	1918	3.31564e-05	7.84757e-05	0.00230315
Myo9a	1919	3.30778e-05	7.0874e-05	0.00131137
B4galnt4	1920	3.30772e-05	6.66416e-05	0.00152514
Neto2	1921	3.30211e-05	7.42533e-05	0.00267244
Tpd52	1922	3.29153e-05	6.12882e-05	0.00116432
Cdk19	1923	3.28974e-05	6.71282e-05	0.00157405
Fndc3c1	1924	3.27321e-05	7.70186e-05	0.00245865
Mt3	1925	3.2516e-05	7.486e-05	0.00273239
Olfr920	1926	3.23902e-05	7.27707e-05	0.00255407
Irf6	1927	3.23822e-05	7.09029e-05	0.00257121
Smug1	1928	3.23751e-05	7.23937e-05	0.00259682
Myo6	1929	3.23721e-05	7.65449e-05	0.00258153
Dnah17	1930	3.23354e-05	7.05365e-05	0.00254335
L1cam	1931	3.21959e-05	6.82885e-05	0.00237599
Adamts1	1932	3.21846e-05	6.82749e-05	0.00243435
Cracr2a	1933	3.20918e-05	7.18682e-05	0.00113112
Zscan26	1934	3.20161e-05	6.91932e-05	0.00252502
Fcgr2b	1935	3.20082e-05	7.7314e-05	0.00170393
C1ra	1936	3.19626e-05	6.35938e-05	0.00225801
Rap1gap2	1937	3.19534e-05	7.36592e-05	0.00267396
Car2	1938	3.1831e-05	7.44887e-05	0.00271884
Rfx1	1939	3.17834e-05	7.21771e-05	0.00120003
Elmod2	1940	3.1779e-05	6.99673e-05	0.00248461
Pick1	1941	3.17159e-05	6.9917e-05	0.00254367
Gm13822	1942	3.1698e-05	7.09176e-05	0.00258849
Mast4	1943	3.16481e-05	6.83385e-05	0.00249435
Rhob	1944	3.1622e-05	6.62247e-05	0.00105056
Spsb1	1945	3.1602e-05	6.8773e-05	0.00121918
Cdca8	1946	3.15921e-05	7.20252e-05	0.00262892
Kdm4d	1947	3.15131e-05	6.81858e-05	0.00184325
Batf3	1948	3.14735e-05	6.88598e-05	0.00249702
Gadd45g	1949	3.12475e-05	8.44851e-05	0.00160065
Dopey1	1950	3.1208e-05	6.86376e-05	0.00250527
Nedd4	1951	3.11485e-05	7.09402e-05	0.00172708
Ulbp1	1952	3.11082e-05	5.7916e-05	0.000972467
Ccl25	1953	3.10313e-05	6.96272e-05	0.00234888
Meis2	1954	3.09699e-05	6.36622e-05	0.00225108
Klk1b27	1955	3.08374e-05	5.91995e-05	0.00204009
Cpeb4	1956	3.08062e-05	6.03985e-05	0.00154582
B930036N10Rik	1957	3.07578e-05	6.41551e-05	0.00132555
Prc1	1958	3.07374e-05	6.71225e-05	0.00177731
C1qtnf5	1959	3.07197e-05	6.26106e-05	0.00223992
Zfp937	1960	3.07104e-05	7.37777e-05	0.00251114
AC150035.3	1961	3.05958e-05	6.69932e-05	0.00235519
Specc1	1962	3.05537e-05	6.2945e-05	0.00219414
Cd151	1963	3.05015e-05	6.78202e-05	0.00239385
Rsph9	1964	3.03863e-05	6.68832e-05	0.00234962
Prdx4	1965	3.02477e-05	6.23163e-05	0.00069576
AW011738	1966	3.0241e-05	6.97758e-05	0.00249109
Pou6f1	1967	3.01788e-05	6.33708e-05	0.00154064
Casp4	1968	3.01497e-05	6.11577e-05	0.00215442
Cd2ap	1969	3.01408e-05	7.86961e-05	0.00166885
Eif2ak3	1970	3.01231e-05	5.5683e-05	0.00121161
4632404H12Rik	1971	3.0107e-05	6.97221e-05	0.00253944
Apbb2	1972	2.99718e-05	5.98808e-05	0.00165633
Adgrl1	1973	2.99534e-05	6.62131e-05	0.00129082
Ccdc63	1974	2.99159e-05	6.51569e-05	0.00224517
Usp32	1975	2.98908e-05	6.02801e-05	0.00145742
Mthfr	1976	2.98038e-05	6.46664e-05	0.00236014
Tmtc2	1977	2.97937e-05	6.3555e-05	0.00231903
Klhdc2	1978	2.97663e-05	6.75101e-05	0.000993866
Ipmk	1979	2.97105e-05	6.67983e-05	0.00141873
Hmgcs1	1980	2.96749e-05	6.16862e-05	0.00111753
Kcnk6	1981	2.96546e-05	7.54935e-05	0.0026395
Hist1h4k	1982	2.95825e-05	6.89372e-05	0.00249498
Noct	1983	2.95358e-05	7.19223e-05	0.00206985
Hist1h3f	1984	2.93907e-05	6.02959e-05	0.00153586
Trav7-1	1985	2.9358e-05	5.92409e-05	0.00125323
Lamp2	1986	2.93307e-05	6.21197e-05	0.00119932
Klhl18	1987	2.92225e-05	6.44803e-05	0.00145095
Hist1h4d	1988	2.91969e-05	6.1731e-05	0.000865209
Ptpdc1	1989	2.91242e-05	5.83339e-05	0.00127456
Nav2	1990	2.91233e-05	6.50018e-05	0.00226861
Plppr3	1991	2.90397e-05	6.29522e-05	0.00229494
Lta	1992	2.9016e-05	6.08464e-05	0.000850281
Tmem176a	1993	2.89952e-05	6.49043e-05	0.00236163
Gla	1994	2.89896e-05	6.97835e-05	0.00247095
Gm35065	1995	2.89712e-05	5.61915e-05	0.00140164
A330035P11Rik	1996	2.89709e-05	6.5301e-05	0.00227856
2810402E24Rik	1997	2.89094e-05	6.85085e-05	0.00176017
Rad18	1998	2.88107e-05	5.72354e-05	0.00148731
Zdhhc17	1999	2.87454e-05	7.11628e-05	0.0021992
[truncated: 3,168 more rows]

## Sheet: Early Active CD8+
Gene	Ranking by Median Absolute SHAP value	Median Absolute SHAP value	Mean Absolute SHAP value	Max Absolute SHAP value
Fcer1g	1	0.00734124	0.00936367	0.0428289
Tyrobp	2	0.0055158	0.00840765	0.0579345
Gimap7	3	0.00457696	0.00490335	0.020227
Ikzf2	4	0.00435409	0.00493055	0.0260095
Klra7	5	0.00426991	0.0062401	0.0381198
Ccl5	6	0.00371214	0.00485668	0.0298473
Itgb1	7	0.00356119	0.00397338	0.0192321
Xcl1	8	0.00353215	0.00483596	0.0468167
Klrk1	9	0.00321805	0.00370685	0.0179635
Pglyrp1	10	0.00320247	0.00333757	0.0163937
Plac8	11	0.00308563	0.00379472	0.0284976
Jun	12	0.00302796	0.00361095	0.0243372
Tigit	13	0.0030056	0.00343312	0.019862
Gm42418	14	0.00297092	0.00463345	0.0301867
Klf2	15	0.0029299	0.00359837	0.0143014
Cebpb	16	0.00290475	0.00322816	0.0177599
Itga4	17	0.00289933	0.00391819	0.0222064
Cd8b1	18	0.00286096	0.00364683	0.0200808
Malat1	19	0.00286017	0.00394253	0.0307603
Litaf	20	0.00279188	0.00338019	0.018119
AY036118	21	0.00277264	0.00358554	0.0212638
Klrc1	22	0.00275843	0.00367457	0.0228831
Cd69	23	0.00273923	0.00331547	0.0166515
Zfp36l2	24	0.00261087	0.00325673	0.021208
Ccr5	25	0.00260898	0.00412514	0.025754
Sell	26	0.00257879	0.00361219	0.0209962
Cmtm7	27	0.00254306	0.00324716	0.0158714
Cd8a	28	0.0024551	0.0033624	0.0209622
Klre1	29	0.0024144	0.00377158	0.0302912
Tnfrsf9	30	0.002413	0.00300213	0.0217141
Ier2	31	0.00237493	0.00298961	0.0153363
Arhgap15	32	0.00235325	0.00298688	0.0122129
Ms4a4c	33	0.00234398	0.00352041	0.0219275
Lars2	34	0.00233788	0.00345298	0.0336624
Ifi208	35	0.00232568	0.00309554	0.0176324
S100a6	36	0.00231865	0.00313814	0.0171743
Fgl2	37	0.00230871	0.00353277	0.0225855
Evl	38	0.00229917	0.00267694	0.0129231
Nr4a2	39	0.00226725	0.00239538	0.0107239
Klra1	40	0.00223188	0.00350652	0.0294031
mt-Nd4	41	0.00219709	0.00276148	0.0129143
Pde4b	42	0.00219019	0.0027445	0.0139307
Icos	43	0.00218557	0.00243985	0.010783
M6pr	44	0.00217589	0.00305474	0.0148858
Lilr4b	45	0.00216705	0.00373205	0.0341582
Ctla4	46	0.00214884	0.00247204	0.0137189
Ms4a4b	47	0.00209175	0.00278679	0.0173508
Gna13	48	0.00208695	0.00243107	0.0118276
Gm26740	49	0.00202802	0.00254102	0.00891771
Vps37b	50	0.00197052	0.00243736	0.0148267
Gm8369	51	0.00196656	0.00235242	0.0126093
Ets1	52	0.00194627	0.00257523	0.0147558
Hspa5	53	0.00193762	0.00257995	0.0151045
Cst7	54	0.00193019	0.00228085	0.0140372
Rtp4	55	0.00192375	0.00252083	0.0123231
Dnaja1	56	0.00192064	0.00259299	0.0137129
Ccr2	57	0.00190719	0.00299319	0.0178334
Emb	58	0.00189917	0.00230712	0.0113232
Rgs2	59	0.00188038	0.00204579	0.0118002
Srsf7	60	0.00187804	0.00204199	0.00990312
Ppp1r15a	61	0.00183437	0.00238038	0.0121858
Cytip	62	0.00183356	0.00231218	0.0117454
Ubc	63	0.00181531	0.00211577	0.0145933
Cd160	64	0.00181387	0.00298557	0.0219346
Prkcq	65	0.00180436	0.00238939	0.011893
Ctsd	66	0.00178457	0.00257544	0.0122652
Lag3	67	0.00176261	0.00292881	0.0258146
Cblb	68	0.00175839	0.00226511	0.0100793
Ptpn22	69	0.00175354	0.00204686	0.00814711
Traf1	70	0.00175264	0.00186957	0.00952304
Txn1	71	0.00171666	0.00207686	0.0120217
Gm26917	72	0.0016911	0.00208863	0.0150265
Klrd1	73	0.00165342	0.00224264	0.0120881
Gm2682	74	0.00162745	0.00225072	0.0105443
Ifrd1	75	0.00161624	0.0018408	0.00792564
Eomes	76	0.00160541	0.00285944	0.0240152
Cd82	77	0.00159598	0.00211176	0.0108582
Rapgef6	78	0.00159561	0.00174441	0.00750877
Tnfaip3	79	0.00159106	0.00187662	0.0103407
Serpina3g	80	0.00158727	0.00261539	0.0203055
Dnajc1	81	0.0015781	0.00236046	0.0144581
Srrm2	82	0.00156726	0.00189659	0.00942375
Macf1	83	0.0015622	0.00203235	0.0104464
Fam46a	84	0.00154883	0.00268656	0.020241
Cdkn1b	85	0.00154501	0.00183572	0.00731681
Rhoh	86	0.00153998	0.0020308	0.0106856
Nkg7	87	0.00153477	0.00210653	0.0156156
mt-Nd3	88	0.00152759	0.0022483	0.0138512
Ifi203	89	0.00152456	0.00164888	0.00863454
Eif5a	90	0.00152405	0.00186847	0.0103416
Clk1	91	0.00151598	0.00156167	0.00636569
Ssh2	92	0.00151352	0.00160336	0.00775497
Serpinb9	93	0.00150934	0.00199984	0.0134236
Cited2	94	0.00150497	0.00160549	0.00699065
Psen2	95	0.00148329	0.00215843	0.0144942
Klf3	96	0.00148184	0.00196494	0.0120646
Tbx21	97	0.00147674	0.00184712	0.00962136
Wsb1	98	0.00147498	0.00173362	0.0101202
Isg20	99	0.00147386	0.00223231	0.0186187
Il10ra	100	0.00146751	0.00251085	0.0244261
Gem	101	0.00144604	0.00187528	0.0119014
Zfp36	102	0.00143784	0.00193244	0.00958515
Nfkbid	103	0.00142531	0.00171524	0.00845534
Sh2d1a	104	0.00142172	0.00190052	0.0104891
Ctla2a	105	0.00141791	0.00181238	0.0115901
Cenpa	106	0.00141295	0.00231267	0.0232678
Serpinb6b	107	0.00140998	0.0019299	0.012726
Ddit4	108	0.00140105	0.00192854	0.0112354
Rrad	109	0.00138477	0.0019894	0.0163998
Runx3	110	0.001383	0.00170647	0.0106375
Crip1	111	0.00138093	0.00175576	0.00978376
Itk	112	0.00137592	0.00172764	0.010881
Ran	113	0.00136299	0.00159779	0.00883322
Zc3hav1	114	0.0013607	0.0017728	0.00852512
Pld3	115	0.00134899	0.00153666	0.00908225
Cst3	116	0.00133031	0.00180117	0.0123194
Trbc1	117	0.00132818	0.00200786	0.0154586
Klf6	118	0.00132646	0.00172275	0.00892838
Trgv2	119	0.00131614	0.00242109	0.0245978
Cd28	120	0.00131098	0.00163362	0.0072893
Rnf213	121	0.00130555	0.00165755	0.00870644
mt-Nd5	122	0.00130135	0.00165501	0.00991325
Glg1	123	0.00129307	0.00201628	0.0116358
Gimap5	124	0.00129116	0.00182405	0.0122589
Plec	125	0.001291	0.00185692	0.0163925
Tnfrsf4	126	0.00129073	0.00176525	0.00919086
Itgav	127	0.00127788	0.00233636	0.0197138
Gpx1	128	0.00126967	0.00179426	0.00801947
Rps27l	129	0.00126865	0.00187928	0.0117738
Cd53	130	0.00125815	0.00170402	0.0100724
Junb	131	0.00125601	0.00155969	0.00833689
Tpp2	132	0.0012356	0.00173112	0.00987095
Ctss	133	0.00123295	0.00155817	0.011852
Cd7	134	0.00123076	0.0015109	0.0109478
Ly6a	135	0.0012287	0.00170596	0.00977426
Atg2a	136	0.00122512	0.00205925	0.0133974
Itgb2	137	0.00121566	0.00144696	0.00866573
Lgals3bp	138	0.00121038	0.00164944	0.0100843
Cxcr3	139	0.00120946	0.00156009	0.00693511
Slfn2	140	0.00120888	0.00174891	0.00846482
Trbv13-2	141	0.00119967	0.00180491	0.0159376
Eprs	142	0.0011993	0.00173585	0.0106398
Gpr132	143	0.00119496	0.00150143	0.00760395
Ms4a6b	144	0.00119476	0.00141013	0.00631447
Odc1	145	0.00118884	0.00164071	0.0092469
H2afv	146	0.0011768	0.00148956	0.0114362
Tcp11l2	147	0.00117161	0.00162862	0.0101475
Itgal	148	0.00117157	0.001482	0.0113889
Klrb1c	149	0.0011712	0.00172082	0.0103094
Irf7	150	0.00116795	0.00138221	0.00827385
Usp18	151	0.00116784	0.00177754	0.0120178
Cdk17	152	0.0011676	0.00161193	0.0100403
Nfkbiz	153	0.00116409	0.00134413	0.00681751
Parp14	154	0.00116268	0.00145953	0.00883358
Btg2	155	0.00116035	0.00148037	0.0088563
AC149090.1	156	0.00115991	0.00185197	0.0122018
Pdcd1	157	0.00115958	0.00199522	0.0141286
Hspd1	158	0.00115745	0.00159517	0.00932604
Mndal	159	0.00115552	0.00142782	0.0111026
Smc4	160	0.00115262	0.00152869	0.00676644
Phf11b	161	0.00115052	0.00178371	0.0164579
Il2rg	162	0.00114698	0.00147167	0.0102697
Vgll4	163	0.00114312	0.00132847	0.00656509
Ly6e	164	0.00114115	0.0014264	0.00946339
Atrx	165	0.00113996	0.00136572	0.00936863
Nfatc3	166	0.00113746	0.00151629	0.00979228
Tspan13	167	0.00113672	0.00164162	0.0122025
Lgals1	168	0.00113664	0.00181713	0.0122591
Sidt1	169	0.00113663	0.00170443	0.0140656
Tpt1	170	0.00113217	0.00145178	0.00782401
Fam102a	171	0.00113208	0.00155402	0.00913722
Fus	172	0.00112786	0.00148712	0.00783878
Mycbp2	173	0.00112331	0.00129652	0.00891847
Jund	174	0.00112002	0.00147325	0.00882787
Gzma	175	0.00111999	0.0019062	0.0329556
Ifng	176	0.00111415	0.00138416	0.009984
Cd74	177	0.00111376	0.00197928	0.0280149
Tcf7	178	0.00111364	0.0013478	0.00849008
Id2	179	0.00110827	0.00154277	0.0100514
Ikzf3	180	0.00110808	0.00161077	0.00940587
Slc38a1	181	0.00110532	0.00149247	0.00962638
Bod1l	182	0.00110227	0.0015708	0.00809927
Taf1d	183	0.00109965	0.00151273	0.00858163
Fos	184	0.00109759	0.00154494	0.0117951
Itgb7	185	0.00108941	0.00116377	0.00682555
S1pr1	186	0.00108816	0.00164197	0.00931806
Dusp5	187	0.00108576	0.00145581	0.00946618
Smchd1	188	0.00107927	0.00115919	0.00524913
Tpi1	189	0.00107864	0.00127872	0.00670026
Hopx	190	0.00106851	0.00139105	0.00635592
Klf4	191	0.00106527	0.00194969	0.0165299
Ucp2	192	0.00106362	0.00164155	0.0138218
Tgfbr2	193	0.00106164	0.00139481	0.0109962
Smarca2	194	0.00106076	0.00170847	0.0110334
Sat1	195	0.0010541	0.00116489	0.00754977
Arl4c	196	0.00105407	0.00133589	0.00741411
Ranbp1	197	0.0010537	0.00164282	0.0103486
Crtam	198	0.0010527	0.00190107	0.0196564
Ankrd12	199	0.00105191	0.00157086	0.00861932
Itm2a	200	0.00104835	0.00183028	0.0169317
Rbbp6	201	0.00104185	0.00154444	0.00914945
Gpr18	202	0.00103409	0.00173649	0.0174788
Tnrc6c	203	0.00102332	0.00160182	0.01159
Ubb	204	0.00102132	0.00140015	0.0126342
Gzmk	205	0.00101962	0.00194591	0.0247527
Atp2b1	206	0.00101866	0.00113865	0.00579373
Hmgn2	207	0.0010157	0.0013549	0.0106078
Isy1	208	0.00101561	0.00134102	0.00975752
Got1	209	0.00100786	0.00165619	0.0140786
Arid4a	210	0.0010036	0.00140681	0.00839746
Ass1	211	0.00100332	0.00145665	0.0100323
Klra6	212	0.00100251	0.00164938	0.0131009
Ripor2	213	0.000998074	0.00140719	0.00684943
Nktr	214	0.000995427	0.00140084	0.00878707
mt-Atp8	215	0.000989249	0.00139203	0.00837339
Sqstm1	216	0.00098869	0.00133638	0.00730694
Selenoh	217	0.000987628	0.00138685	0.00912085
Btg1	218	0.000982373	0.0014227	0.0138232
Ptma	219	0.000980793	0.00128026	0.00812519
Irak2	220	0.000978554	0.00136535	0.0101569
Egr1	221	0.000975806	0.00125575	0.00911832
Vsir	222	0.000972197	0.00141177	0.00764126
Ighm	223	0.000968998	0.00152701	0.0114242
Chd7	224	0.000968253	0.00131991	0.00839351
Tapbp	225	0.000964966	0.00120407	0.00679317
Coq10b	226	0.000952975	0.00130265	0.00594204
Cish	227	0.000952387	0.00141265	0.0089579
Kmt2c	228	0.00094665	0.00128263	0.00968757
Rgs1	229	0.00094588	0.0014647	0.00891797
Gstp3	230	0.000944433	0.00166978	0.0148793
Iqgap1	231	0.000940811	0.00124514	0.006362
mt-Co3	232	0.000939988	0.00132379	0.00987935
Tgif1	233	0.000936096	0.0010592	0.00606317
Grap2	234	0.000934954	0.00140183	0.0124888
Il2ra	235	0.000933739	0.00164321	0.0144186
Pnrc1	236	0.000932736	0.00124689	0.0095989
Prf1	237	0.000931826	0.00173861	0.0222329
Fam46c	238	0.000928414	0.00151956	0.0114556
Prex1	239	0.000926752	0.00118165	0.00641421
Srgn	240	0.000924206	0.00130414	0.00995346
Tgtp1	241	0.000913706	0.00127164	0.00746567
Gramd3	242	0.000903294	0.00096278	0.00505387
Tmsb10	243	0.000903265	0.00124983	0.00884108
Nfil3	244	0.000900698	0.00140904	0.0131369
Satb1	245	0.000900462	0.00102811	0.00481748
Uhrf2	246	0.000899364	0.00173495	0.0198166
Cxcr6	247	0.000897433	0.00123733	0.00749308
St6gal1	248	0.000895948	0.00187787	0.0216588
Fam129a	249	0.000895505	0.00152634	0.0128232
Bclaf1	250	0.000892545	0.00104636	0.00475301
Gm19585	251	0.000890525	0.00115451	0.00551547
Klhdc2	252	0.000887364	0.00122557	0.0109238
Tspan32	253	0.000882246	0.00160798	0.0133655
Itpr2	254	0.000872953	0.00116058	0.00476494
Arl6ip1	255	0.000872762	0.00118702	0.00755184
Gyg	256	0.000872686	0.00131719	0.00950155
Xist	257	0.000870497	0.00119773	0.0066657
Tubb4b	258	0.000868668	0.00103299	0.00633003
Tuba1c	259	0.000868111	0.00115658	0.00587014
Klrc2	260	0.000858725	0.00125068	0.00778795
Laptm5	261	0.000856895	0.00110613	0.00658198
Gimap6	262	0.000855512	0.0011215	0.00837767
Ctsc	263	0.000854019	0.00151696	0.015423
Snx18	264	0.000851742	0.00126448	0.00847252
Lyn	265	0.000851689	0.00159153	0.0184326
Arid4b	266	0.000848363	0.00108845	0.00489108
Glrx	267	0.000841626	0.00107121	0.0045177
Pmepa1	268	0.000839183	0.0014012	0.010217
Daxx	269	0.000836562	0.00122396	0.00966804
Ubash3b	270	0.000835929	0.00138139	0.0099368
Stim1	271	0.000834148	0.00135091	0.00842092
Cd27	272	0.000831558	0.0010729	0.00732354
Zcchc11	273	0.000831403	0.001089	0.00629525
Igtp	274	0.000831031	0.00110936	0.00739338
Pde4d	275	0.000830472	0.00118669	0.0066225
mt-Co2	276	0.000828992	0.00121801	0.0105286
Rpl36a	277	0.000826314	0.00115097	0.00724927
Adgre5	278	0.000824869	0.00105123	0.00570671
Herc2	279	0.000819932	0.00136648	0.0111736
Rpn1	280	0.000819368	0.00131677	0.0105854
mt-Nd1	281	0.000819216	0.00120951	0.0100213
Tubb5	282	0.00081778	0.00111477	0.00567479
Tecpr1	283	0.000816153	0.00115447	0.00661656
Hsp90ab1	284	0.000815739	0.00107498	0.00617425
Hnrnpab	285	0.000815209	0.00114287	0.00686595
Ctsw	286	0.000812149	0.0011338	0.00616913
Phf20l1	287	0.000805587	0.00122399	0.00837209
Il7r	288	0.000802477	0.00114851	0.0070148
Polr2a	289	0.000801992	0.000932638	0.00453033
St8sia4	290	0.000798449	0.00118852	0.00787354
Gzmb	291	0.000798092	0.00127307	0.0078209
Il18r1	292	0.000797838	0.00103433	0.00591347
4932438A13Rik	293	0.000797666	0.00111227	0.0113529
Itpkb	294	0.000796971	0.000991657	0.00467985
Gm4070	295	0.000796791	0.00106171	0.00530233
Cd3g	296	0.000793558	0.000959524	0.00572416
Crlf2	297	0.000793486	0.00113921	0.00658873
Isg15	298	0.000792746	0.001162	0.00869846
Slfn1	299	0.000792364	0.00117172	0.00787717
Ftl1	300	0.000789388	0.000998261	0.00601866
Neurl3	301	0.000789208	0.000991741	0.00564486
Pdia3	302	0.000788923	0.0010299	0.0058321
Ifnar1	303	0.000787874	0.00116851	0.00858593
Calr	304	0.000787809	0.000817631	0.00425202
Rps27	305	0.000787687	0.0010709	0.00795059
Ddx5	306	0.000783335	0.00109773	0.00750018
Stat4	307	0.000782217	0.000960344	0.00533232
Tespa1	308	0.000782135	0.00120641	0.00951175
Tgoln1	309	0.000780186	0.00103332	0.00687034
Fosb	310	0.000780063	0.000983468	0.0053426
Il12rb2	311	0.000779936	0.00121074	0.00989754
Ehd4	312	0.000778276	0.00131376	0.0086315
Nptn	313	0.000777195	0.00121091	0.0112596
Arap2	314	0.000776363	0.00110511	0.00685661
Rps8	315	0.000774048	0.00105733	0.00616211
Plp2	316	0.000774014	0.00108508	0.00681399
4930523C07Rik	317	0.00077288	0.000917977	0.00416874
Osbpl8	318	0.000772017	0.00117636	0.00831999
Ifngr1	319	0.000771974	0.00114623	0.0101009
Trip11	320	0.000766489	0.001103	0.00809171
Tm6sf1	321	0.000762794	0.00116009	0.0069232
Peli1	322	0.000762198	0.00107947	0.00712035
Tsc22d3	323	0.000759183	0.000950047	0.00614598
Ssbp2	324	0.000757104	0.00143249	0.0113635
Ifi27l2a	325	0.000756825	0.00121083	0.00868412
Klhl6	326	0.00075548	0.00105785	0.00783893
Syngr2	327	0.000755097	0.00125501	0.00732153
Snx9	328	0.000754039	0.00140031	0.0171287
H2afz	329	0.000754022	0.00102479	0.00687368
Metrnl	330	0.000753613	0.0013168	0.011117
Rrbp1	331	0.000752717	0.00105997	0.00693632
Prrc2c	332	0.000750542	0.000988573	0.00621614
Capg	333	0.000749965	0.00102375	0.00504554
B4galt1	334	0.000747491	0.00105506	0.007066
Tra2a	335	0.000746828	0.000951928	0.0057236
Rpl19	336	0.000745196	0.000938234	0.00584939
Rps4x	337	0.00074509	0.00105171	0.0063353
Ltb	338	0.00074313	0.00104177	0.00622409
Tnik	339	0.000741301	0.00122376	0.00734612
9930111J21Rik2	340	0.00074038	0.00109877	0.00653804
Myh9	341	0.000739561	0.00101459	0.00593516
Ugcg	342	0.000738261	0.00107213	0.00715814
Wnk1	343	0.000738257	0.000970748	0.00644743
Mcm6	344	0.000734993	0.00123291	0.0108964
Ramp1	345	0.000734855	0.00136028	0.0198699
Hilpda	346	0.000733603	0.00116563	0.00850627
S100a10	347	0.000732842	0.00108275	0.0102769
Kansl1	348	0.000731782	0.00109332	0.0066481
Crim1	349	0.000731255	0.00124695	0.0104832
Icam1	350	0.000728794	0.000894647	0.00600477
Mxd1	351	0.000726199	0.000993527	0.00655301
Ccrl2	352	0.000725907	0.00125531	0.011074
Luc7l2	353	0.000721653	0.000918619	0.00561747
Crem	354	0.000719376	0.000921597	0.00555076
Tor1aip2	355	0.000716525	0.000925045	0.00465939
Dnajb1	356	0.000715914	0.000921417	0.00468922
Trbv13-3	357	0.000714824	0.00138425	0.02277
Pik3r5	358	0.000714788	0.00120937	0.00993682
Trbv12-1	359	0.00071335	0.00140685	0.0235142
Canx	360	0.000712736	0.000923654	0.00809203
Rps3a1	361	0.000712492	0.000926144	0.00603942
Dock10	362	0.000712161	0.000939882	0.00554799
Tap1	363	0.000710929	0.000965203	0.00648161
Cxcr4	364	0.000709028	0.00109767	0.00760307
Nsd3	365	0.000708363	0.000996821	0.00583356
Ctsz	366	0.000703028	0.00118473	0.0118197
Fth1	367	0.00070056	0.000994482	0.00915419
Atp8b4	368	0.000700436	0.000867777	0.00482518
Rlf	369	0.000698739	0.00102956	0.00685277
Nfkbia	370	0.000697265	0.0010419	0.008933
Tagln2	371	0.000695981	0.000922248	0.00621843
Chd2	372	0.000693906	0.000882237	0.00610179
Fosl2	373	0.000692713	0.000830862	0.00508971
Lmnb1	374	0.000691731	0.0011439	0.00819099
Chd3	375	0.000691719	0.000815604	0.00454623
Dennd1b	376	0.000691589	0.00119256	0.00871527
Ppp1r16b	377	0.000690791	0.000921697	0.00647323
Cables1	378	0.000689433	0.00123467	0.0155014
Sun2	379	0.000689234	0.000994622	0.00587177
Hif1a	380	0.000687888	0.000868244	0.00503455
Fau	381	0.000687845	0.000902924	0.00524352
Ier3	382	0.000685597	0.00122528	0.010253
Abcb9	383	0.000684957	0.00113972	0.00795065
Coro2a	384	0.000684661	0.00129812	0.013684
Sptbn1	385	0.000684427	0.000871017	0.00506826
Bcl2	386	0.000683356	0.000820989	0.00541934
mt-Cytb	387	0.000683136	0.00104781	0.00919158
Zeb2	388	0.000683108	0.00134979	0.0172147
Ikbkb	389	0.000682904	0.00106883	0.00790997
Fbl	390	0.000682262	0.0009962	0.00624201
Oas1a	391	0.0006822	0.00115571	0.0130539
Clcn3	392	0.000682182	0.000908155	0.00716765
Cd226	393	0.000680083	0.000950466	0.00598222
Tgtp2	394	0.000679958	0.000999194	0.00720627
Dbi	395	0.000679543	0.000940745	0.00580069
Abcb1b	396	0.000678228	0.00130712	0.0127553
Inpp4b	397	0.000678083	0.000893031	0.00499438
Tor1aip1	398	0.000676955	0.000965613	0.0074576
Lnpep	399	0.000673824	0.000857465	0.00586251
Ypel3	400	0.00067322	0.000885603	0.00605566
Ptprcap	401	0.000668743	0.00101195	0.00764753
Nin	402	0.00066832	0.000974222	0.00791888
Rps11	403	0.000667624	0.00094949	0.00614585
Trafd1	404	0.000667471	0.000900158	0.00627156
Cd40lg	405	0.000665353	0.00129387	0.0115352
Nr4a3	406	0.000664917	0.000929366	0.007726
Cdk11b	407	0.000663987	0.000820122	0.0047225
Nsd2	408	0.000663597	0.00121171	0.0140061
Slc3a2	409	0.000661836	0.000738435	0.00335692
Atxn1	410	0.000660648	0.00117206	0.00846167
Phc3	411	0.00065983	0.00116463	0.00995003
Hsp90aa1	412	0.000658535	0.000843824	0.00543096
Vim	413	0.000657175	0.00105017	0.00827743
Bcl2a1d	414	0.000656566	0.000981432	0.00963491
Rsbn1	415	0.000653788	0.00112303	0.00928053
Dgat1	416	0.000651939	0.000903533	0.00573321
Ctsb	417	0.000651434	0.000789467	0.00389695
Sertad1	418	0.000647404	0.000902405	0.00472458
Jmjd1c	419	0.000647006	0.000961683	0.00604525
Epsti1	420	0.000646726	0.00100861	0.00755035
St3gal6	421	0.000645332	0.000950473	0.00697899
Ccnd2	422	0.000642981	0.000963991	0.00648606
Nrip1	423	0.000642376	0.00117093	0.0107761
Rpl8	424	0.00064175	0.000832291	0.0045706
Rbpj	425	0.00064051	0.00120882	0.0156459
Pip4k2a	426	0.000638888	0.00107629	0.00998855
Notch1	427	0.000636699	0.00102037	0.00765733
Wls	428	0.000636438	0.00117234	0.0144739
Pdcd4	429	0.000635871	0.000951163	0.00612217
Ehd3	430	0.000635722	0.00108532	0.0087493
Pml	431	0.000635166	0.00102554	0.00912408
Arl5b	432	0.000634272	0.00103803	0.0103264
Foxp3	433	0.000633807	0.00125683	0.0202486
Camk4	434	0.00063311	0.000874566	0.00687404
2810474O19Rik	435	0.000632607	0.000844697	0.00663107
Pkp3	436	0.000631599	0.000956043	0.00762263
Pcna	437	0.000631528	0.000969622	0.00856338
Gls	438	0.000631195	0.000868932	0.00497784
Rbm5	439	0.000629903	0.000873695	0.00509554
Riok1	440	0.000629569	0.000915957	0.00495714
Zfp292	441	0.000629214	0.000900571	0.00615153
Mbnl1	442	0.000628867	0.0008452	0.00517636
Slc9a9	443	0.000626909	0.000936547	0.00646038
Malt1	444	0.000626826	0.000765673	0.00412278
Klrg1	445	0.000626219	0.00132203	0.0280145
Cxcl10	446	0.000625476	0.001106	0.0132944
Tap2	447	0.000624812	0.000786815	0.00452979
Zmynd8	448	0.000622684	0.00102893	0.00777753
Itgb3	449	0.000622162	0.00108158	0.00669261
Tnrc6b	450	0.000621075	0.000767918	0.00438345
Dek	451	0.000618072	0.00077674	0.00492029
Usp25	452	0.000617795	0.000805965	0.0056144
Lmna	453	0.000615549	0.000897278	0.00659908
Ranbp2	454	0.000615244	0.000892837	0.00709558
Ldha	455	0.000614793	0.000909518	0.0080609
Plekha5	456	0.000614643	0.00112892	0.0104795
Igf2r	457	0.000614595	0.0010929	0.00884603
Gimap3	458	0.000613442	0.000819295	0.00578542
Tox	459	0.000612671	0.00117053	0.0107446
Bcl2a1b	460	0.000612618	0.000707229	0.00458541
Lyst	461	0.000611026	0.000867918	0.00545188
AW112010	462	0.000609307	0.000883774	0.00631975
Gm30054	463	0.000608541	0.00115128	0.011166
Adam19	464	0.000608185	0.00114332	0.0113424
Map3k1	465	0.000603516	0.00109718	0.0112615
mt-Nd4l	466	0.000602201	0.000854431	0.00686837
S100a11	467	0.000601981	0.000918613	0.00836133
Hip1	468	0.000600799	0.00118641	0.0129583
Ep300	469	0.00060079	0.0009224	0.00719138
Socs2	470	0.000599544	0.00124106	0.0291994
Gbp7	471	0.000598484	0.000728795	0.00357395
Rnf19b	472	0.000598393	0.00110667	0.00914859
Lilrb4a	473	0.00059792	0.00116472	0.0179908
Slfn8	474	0.000596692	0.000930561	0.00715508
Mirt1	475	0.00059649	0.00102644	0.017124
Cnot1	476	0.000596457	0.00105523	0.00607357
Foxp1	477	0.000595978	0.000830445	0.00429251
Gbp2	478	0.000595888	0.000811977	0.00600022
Arl5a	479	0.000595783	0.00119236	0.0116928
Bcl2l11	480	0.000595689	0.000843982	0.00550925
Trbv29	481	0.000594901	0.00121607	0.0242847
Irf2bpl	482	0.000592688	0.000830274	0.00632806
Sp140	483	0.000592426	0.000836401	0.00547989
Rpl30	484	0.000591973	0.00078266	0.00446238
Anp32e	485	0.000591017	0.00082815	0.00517415
Klra9	486	0.000589435	0.000977009	0.00962673
Lbr	487	0.000589418	0.000760942	0.00450636
Orai1	488	0.000587072	0.000845282	0.00667347
Socs1	489	0.000586243	0.000773437	0.00406322
Frat2	490	0.000585579	0.00101119	0.00741955
Rilpl2	491	0.000585023	0.00079779	0.00642925
Ern1	492	0.000584183	0.00105802	0.0166125
Nap1l1	493	0.000583841	0.000811227	0.00525268
Aftph	494	0.00058341	0.00101361	0.00912936
Kmt2d	495	0.000581629	0.0010685	0.0142795
Ier5	496	0.000580849	0.000883524	0.00605561
Nop56	497	0.000580225	0.0008898	0.00703926
Rabgap1l	498	0.000579395	0.000825471	0.00609895
Eef1a1	499	0.00057939	0.000818868	0.00458572
Ccdc117	500	0.000576708	0.000898608	0.00674658
Psap	501	0.000576491	0.000880858	0.00999543
Trbc2	502	0.000575816	0.00070478	0.00497512
Neat1	503	0.000575808	0.000886447	0.00651991
Lef1	504	0.000572427	0.000780488	0.00438161
Rplp1	505	0.000571443	0.000822661	0.0070035
Bzw2	506	0.000570834	0.000782234	0.00583947
Lgals3	507	0.000570578	0.000739169	0.00657907
Pbxip1	508	0.000569368	0.000732077	0.00505812
Atp2b4	509	0.000568297	0.00100513	0.00828966
Numa1	510	0.000567997	0.00074881	0.00512374
Nup153	511	0.000567029	0.000893959	0.0063337
Mxd4	512	0.000564827	0.000858921	0.0063037
Gch1	513	0.000564615	0.000794033	0.00989114
Rps27a	514	0.000563602	0.000724086	0.00363802
Nlrc5	515	0.000563601	0.000802175	0.00667826
Znrf1	516	0.000563041	0.00098	0.00693684
Fam208b	517	0.000561527	0.000798265	0.00587399
Kdm5a	518	0.000559312	0.00070628	0.0048626
Asxl2	519	0.000559022	0.000910428	0.00642476
Stat3	520	0.000557533	0.000773735	0.00566705
Trim12a	521	0.000557411	0.000754107	0.00419762
Rpl21	522	0.000557189	0.000790675	0.00673442
Sh2d2a	523	0.000556002	0.000717995	0.00514771
Nr3c1	524	0.000554931	0.000686499	0.00462547
Npc2	525	0.000554523	0.000800172	0.00606418
H2-Q6	526	0.000553702	0.00090061	0.00706565
Lsp1	527	0.000553066	0.000717146	0.00403651
Stat2	528	0.000551174	0.000977239	0.0110411
Pa2g4	529	0.000550266	0.00069019	0.00385541
Pde7a	530	0.000549442	0.000815753	0.0065629
Rc3h1	531	0.000548934	0.000907258	0.00826932
Plek	532	0.000548662	0.00102657	0.0147842
Ogt	533	0.000547576	0.000804861	0.00581339
Trim30a	534	0.000545339	0.000713517	0.00589773
Ifit3	535	0.000545145	0.000793031	0.00854165
Esyt1	536	0.000544988	0.000775173	0.00547655
Esyt2	537	0.000543075	0.000776188	0.00540389
Phf3	538	0.000541967	0.000710635	0.00502077
Ubr5	539	0.000541933	0.00106439	0.0120313
Dgka	540	0.000540381	0.000693809	0.00350825
Gadd45b	541	0.000539776	0.000891569	0.00804054
Il18rap	542	0.000538111	0.000739725	0.00550206
Sppl2a	543	0.000537393	0.000800607	0.0064774
Gm45716	544	0.000537232	0.00100698	0.0112986
Lcp1	545	0.000537084	0.000804732	0.00582708
Gimap8	546	0.000536625	0.000724755	0.00509726
Smad7	547	0.000536618	0.000652326	0.00385499
Snx20	548	0.000534385	0.0009375	0.00838432
Jak2	549	0.000534068	0.00089521	0.00681191
Flna	550	0.000533794	0.000679605	0.00458155
Cstb	551	0.000532685	0.000756974	0.00555297
Thrap3	552	0.000532154	0.000695006	0.00453013
Sub1	553	0.000531959	0.000843488	0.00776917
Epc1	554	0.000531546	0.000659551	0.00458325
Ncl	555	0.000530558	0.000737387	0.00559133
Runx2	556	0.000529468	0.000906635	0.00649937
Iigp1	557	0.00052828	0.000990776	0.0193515
Srpk2	558	0.000527227	0.000817229	0.00608788
Rps2	559	0.000526051	0.000707103	0.00437598
Rps16	560	0.000525661	0.000750564	0.00471531
Trbv1	561	0.000525629	0.00104064	0.0150312
Pag1	562	0.00052458	0.000726904	0.00479315
Cycs	563	0.000524381	0.00067168	0.00637027
Kif13b	564	0.000524349	0.000944265	0.00863158
Rsad2	565	0.000523487	0.00087209	0.00871742
Samd9l	566	0.000523318	0.000782428	0.00577004
Fasl	567	0.000522826	0.00070259	0.00575581
Ankrd11	568	0.000522565	0.0006929	0.00521671
Plin2	569	0.000522278	0.00105675	0.0188518
Gabbr1	570	0.000521226	0.00100269	0.00833265
Rgs10	571	0.000521212	0.000752758	0.00559482
Xdh	572	0.000520409	0.000934471	0.0110911
Ubr2	573	0.000517727	0.000719676	0.00460746
Tnfrsf1b	574	0.000517461	0.000746335	0.00654465
Dusp4	575	0.000516785	0.000991023	0.0171373
Lbh	576	0.000516492	0.000729281	0.00532093
Sptan1	577	0.000516329	0.000676935	0.00448563
Ddx58	578	0.000515775	0.000739869	0.0059887
Atp11b	579	0.000514322	0.000611392	0.00330425
Stat1	580	0.000511026	0.000681445	0.00450131
Nedd9	581	0.000510977	0.00079022	0.00790365
Atg16l1	582	0.000510785	0.000954714	0.012487
Ncoa3	583	0.000510232	0.000804568	0.00753069
Tmem123	584	0.00050942	0.000657032	0.00384845
Cmpk2	585	0.000509063	0.000869643	0.00884519
Socs3	586	0.000508006	0.000644675	0.00438803
mt-Nd6	587	0.000507196	0.00075689	0.00513512
Tgfb1	588	0.000506524	0.000654661	0.00377237
Lfng	589	0.000506002	0.000757226	0.00537517
Pkm	590	0.000505637	0.000907034	0.00733856
Dut	591	0.000505023	0.000936214	0.00881538
Nrd1	592	0.00050441	0.000864579	0.00702094
Laptm4a	593	0.000502915	0.000672223	0.00360947
mt-Nd2	594	0.00050169	0.000728046	0.00621813
Cd72	595	0.000501579	0.000936346	0.0103736
Herc6	596	0.000500623	0.000798196	0.00903622
Maf	597	0.000500431	0.000849178	0.00879851
Dusp10	598	0.000499608	0.000757833	0.00687461
Ccnl1	599	0.000499364	0.00064594	0.00370507
Amz2	600	0.000498794	0.000734079	0.00617719
Ptpre	601	0.000498417	0.000961907	0.00885488
Kbtbd11	602	0.000497708	0.0007353	0.00499257
Cerk	603	0.000496741	0.000850503	0.00712108
Clec2d	604	0.000496285	0.00064948	0.00426206
Pdia6	605	0.000496131	0.000725563	0.00662032
Irf8	606	0.0004939	0.00086698	0.00909345
Chd6	607	0.00049271	0.000912105	0.00897751
Nop58	608	0.000491564	0.000690625	0.00477414
Ralgapb	609	0.000490801	0.000938152	0.0100116
Card11	610	0.000489661	0.000814762	0.00687936
Elk4	611	0.000489309	0.000818319	0.00495398
Serpinb6a	612	0.000488975	0.000958581	0.00981492
Ints6	613	0.000487181	0.000930199	0.00940986
Ly6c2	614	0.000487069	0.000915784	0.00778634
Pcnt	615	0.000484285	0.000885875	0.00867714
Il21r	616	0.000483168	0.000634291	0.00407511
Glipr1	617	0.000482666	0.000753172	0.00743362
Irf1	618	0.000482597	0.000757039	0.00593998
Ash1l	619	0.00048215	0.000705316	0.00538546
Ankhd1	620	0.000481675	0.000700562	0.00380223
Ubn2	621	0.000480682	0.000802031	0.0064444
Ifitm2	622	0.000480536	0.00110617	0.0221883
Ankrd44	623	0.000480033	0.000618044	0.00358803
Aff4	624	0.000479071	0.000719634	0.00514756
Pttg1ip	625	0.000478609	0.000845057	0.00914212
Pim2	626	0.000478507	0.000612489	0.00462281
C1qbp	627	0.000478158	0.000776872	0.00636535
Rps20	628	0.000477538	0.000741659	0.0053579
Mapk1ip1l	629	0.000477361	0.000694146	0.00466483
Rpl35a	630	0.000476303	0.000753142	0.00650741
Pfn1	631	0.000473788	0.000725483	0.00492334
Jaml	632	0.000472729	0.000658436	0.00527711
Usp15	633	0.000472574	0.000760828	0.00479166
Tle4	634	0.000472076	0.000771752	0.00585561
Gstp1	635	0.000470273	0.000743339	0.00452949
Ifi209	636	0.000469458	0.000602647	0.00466369
Myo1e	637	0.000468176	0.000938288	0.0157231
Trim30d	638	0.000467755	0.000843432	0.00898012
Zbp1	639	0.000467294	0.000644292	0.00471998
Klhl24	640	0.000466683	0.00060722	0.00450099
Zyg11b	641	0.000466444	0.000831415	0.00734583
Pja1	642	0.000466208	0.000738528	0.00825397
mt-Co1	643	0.000465809	0.000699303	0.00557503
Tnfsf10	644	0.000465531	0.00091739	0.00885295
Rps24	645	0.000464916	0.000704475	0.00679812
Tmem64	646	0.000464107	0.000808028	0.00664833
Crebrf	647	0.000463184	0.000726631	0.0058619
Eno1	648	0.000462713	0.000682347	0.00507852
Cd274	649	0.000462439	0.000719222	0.00485055
N4bp1	650	0.000461926	0.000822403	0.00698045
Myc	651	0.000461458	0.000772584	0.0101242
Atp8a1	652	0.000459303	0.000885789	0.0149349
Tmem71	653	0.00045881	0.000756819	0.00579657
Tmsb4x	654	0.00045847	0.000631444	0.00305328
Fxyd5	655	0.000458407	0.000647767	0.00764964
Piezo1	656	0.000458179	0.000843475	0.00738927
Il27ra	657	0.00045786	0.000773854	0.00655585
Arid5a	658	0.000457699	0.000608795	0.00342204
Usp9x	659	0.000457099	0.000660268	0.00531036
Trbv19	660	0.000456582	0.000931744	0.0168251
Itm2b	661	0.000456033	0.000667044	0.00417745
Slfn5	662	0.000455933	0.00074621	0.00808651
Rsrp1	663	0.000455155	0.000645461	0.00471292
Rhoc	664	0.000454691	0.00082867	0.00933331
Trbv13-1	665	0.00045221	0.000832326	0.0125131
Akap9	666	0.000449111	0.000663197	0.00512261
Rcsd1	667	0.000448325	0.000641854	0.00426104
Txnip	668	0.000448147	0.00057297	0.00427848
Areg	669	0.000447907	0.000936749	0.0166061
Rpl39	670	0.000446906	0.000642491	0.00520958
Car2	671	0.000446846	0.000843536	0.0248643
Arhgef18	672	0.000444313	0.000822085	0.0115805
Ifi213	673	0.000443499	0.000585043	0.00507566
2010111I01Rik	674	0.000442606	0.000750902	0.00460404
Prkch	675	0.000442253	0.00065577	0.00429561
Rora	676	0.00044209	0.000654914	0.00577537
Grn	677	0.000441654	0.000875024	0.0116669
Rb1cc1	678	0.000441228	0.000666189	0.00448494
H2-Q7	679	0.000441001	0.000671247	0.00550689
Runx1	680	0.000440188	0.000668259	0.00452579
Birc6	681	0.000439999	0.000608964	0.00450095
Map3k2	682	0.000439931	0.000673304	0.00558353
Stk38	683	0.000439617	0.000639454	0.00444426
Dtx3l	684	0.000439442	0.000668869	0.00541188
Ablim1	685	0.000438748	0.000643961	0.00432689
Cd84	686	0.000438218	0.000657443	0.00528597
Ripk1	687	0.000437642	0.000751602	0.00617037
Ccl3	688	0.000437607	0.000768009	0.0160006
Slco3a1	689	0.000437458	0.000700979	0.0042951
Atf7ip	690	0.000437436	0.000551447	0.00408379
Bhlhe40	691	0.000437209	0.000655609	0.00567194
Atp2a2	692	0.000437103	0.000803683	0.00801795
Cdkn1a	693	0.000437094	0.000643353	0.0051843
Stag1	694	0.000435899	0.000729503	0.00474712
Gbp6	695	0.000435023	0.000792095	0.00866212
S100a4	696	0.000434568	0.000600413	0.00469302
Abcb1a	697	0.000433584	0.000652639	0.00486884
Trbv14	698	0.000433271	0.000911812	0.0246712
Usp48	699	0.000433252	0.000554802	0.00344177
Gpcpd1	700	0.000432706	0.000776553	0.00766638
Serinc3	701	0.000432508	0.000594188	0.00444506
Ddx21	702	0.000431379	0.000633832	0.00579787
Hivep2	703	0.000430251	0.000773613	0.00783768
Nsd1	704	0.000429743	0.000616458	0.0054814
Clic4	705	0.000429598	0.000787956	0.00969003
H2-D1	706	0.00042893	0.000609739	0.00307531
Trbv16	707	0.000428671	0.000849341	0.0188525
Ifit1bl1	708	0.000428539	0.000758468	0.00911034
Cbl	709	0.000427733	0.000528999	0.00378469
P4hb	710	0.000425774	0.000589087	0.0039601
Chchd10	711	0.000424425	0.000818128	0.0110743
Sh3bp5	712	0.000423135	0.000780631	0.0105654
Retreg1	713	0.000423012	0.000621491	0.00505717
Eif2ak2	714	0.000421597	0.000679851	0.00769168
Sp4	715	0.000421282	0.000844251	0.00787449
Hmgn1	716	0.000420559	0.000633179	0.00586591
Csrp2	717	0.000420461	0.000931579	0.0179008
Samsn1	718	0.000420405	0.000542832	0.00337799
Sdcbp2	719	0.000420353	0.000843085	0.0143619
Tnf	720	0.000418848	0.000709476	0.00559438
Tagap	721	0.000417978	0.000553188	0.00527824
Rps26	722	0.000417	0.000625105	0.00483097
Dennd4a	723	0.000416751	0.000549949	0.00330184
Ets2	724	0.000416604	0.000764524	0.00771218
Bbx	725	0.000414905	0.000604345	0.00546984
Nfkb1	726	0.000414283	0.000594262	0.00461042
Hspe1	727	0.000414255	0.000754142	0.00592303
Nlrc3	728	0.000414181	0.000702319	0.00693751
Pgk1	729	0.000414133	0.000668837	0.00407796
Helz	730	0.0004133	0.00075391	0.00689321
Pdia4	731	0.000412723	0.000602839	0.00434511
Hmgb2	732	0.000412334	0.000613278	0.00532771
Higd1a	733	0.000411187	0.000639522	0.00588485
Fnbp4	734	0.000411056	0.00063638	0.00520794
Prpf4b	735	0.000410363	0.000623992	0.0041654
Rpsa	736	0.000410308	0.000576121	0.00369221
Gpr183	737	0.000409527	0.000546073	0.00357035
Srm	738	0.000408666	0.000756276	0.00940118
Bmyc	739	0.000407904	0.00081102	0.0108962
Cd4	740	0.000407794	0.000710558	0.00668866
Rel	741	0.00040765	0.000586	0.00500708
Klf9	742	0.0004072	0.000836406	0.0143213
Aldoa	743	0.000407061	0.000625557	0.00505513
Chka	744	0.000406897	0.000625751	0.0048473
Kctd12	745	0.000405939	0.000668475	0.00698609
Phf11c	746	0.000405688	0.000700873	0.00605134
Rgs16	747	0.000405047	0.000840609	0.0135287
Kdm6b	748	0.000405009	0.000504284	0.00322731
Ncr1	749	0.000404901	0.000762106	0.0141674
Cd81	750	0.000404815	0.000800166	0.0107627
Hexim1	751	0.000404081	0.000549689	0.0036395
Rasgrp1	752	0.000402611	0.000574467	0.00406289
Emp3	753	0.000401521	0.000515442	0.00277008
Galnt6	754	0.000401512	0.000631245	0.00479379
Zbtb38	755	0.000401474	0.000743228	0.00616411
Gtf2i	756	0.000401031	0.000578084	0.00479047
Cyb5a	757	0.000400438	0.00053552	0.00261052
Syt11	758	0.000399594	0.000746938	0.0106979
Nabp1	759	0.00039864	0.000532875	0.00317938
Dcaf8	760	0.000398541	0.000609517	0.00502798
Pim1	761	0.000397857	0.000640486	0.00526848
Elmo1	762	0.000397763	0.000516138	0.00311734
Nsg2	763	0.00039758	0.000665428	0.00719697
Txk	764	0.000396274	0.000533782	0.00332689
Pycard	765	0.000395892	0.000485871	0.00329924
Tnfsf8	766	0.000395403	0.000736581	0.010394
Fam208a	767	0.000394932	0.000771636	0.00757734
Col4a3bp	768	0.000394096	0.000646531	0.00642409
Pnisr	769	0.00039377	0.000580548	0.0049594
Selenop	770	0.000392971	0.000684348	0.00732666
Ccdc88c	771	0.00039264	0.000547264	0.00512796
Ezh1	772	0.000392541	0.000778211	0.0105134
Hmga1	773	0.000392495	0.000633233	0.00476858
Actg1	774	0.000392428	0.00065182	0.00494075
Snx2	775	0.00039239	0.000647353	0.00575029
Tmpo	776	0.00039205	0.000579431	0.00438432
Utrn	777	0.000391684	0.000553965	0.00424773
Lrrc8c	778	0.000391548	0.000608689	0.00430575
Rps15a	779	0.000391082	0.000592674	0.00333775
Smg1	780	0.000390865	0.000535762	0.00333811
Nfatc1	781	0.000390769	0.000614773	0.00598573
Sdhaf1	782	0.00039041	0.000680903	0.00663813
Map4k4	783	0.000390306	0.000615177	0.00580675
Slc38a2	784	0.000389468	0.000542957	0.00345853
Gbp3	785	0.000389252	0.000679579	0.0071358
Xrn1	786	0.000389044	0.000548671	0.00450117
Kif21b	787	0.000388985	0.000612027	0.00447534
Mat2a	788	0.00038825	0.000503133	0.00398775
Avl9	789	0.000387742	0.000608541	0.00527278
Lrch3	790	0.000387586	0.000626996	0.00412661
Anxa1	791	0.000387054	0.000760485	0.00855206
Mosmo	792	0.000386616	0.000778483	0.0108997
Cd2	793	0.000385722	0.000594121	0.00524864
Rgcc	794	0.000385117	0.000582972	0.00619771
Smc2	795	0.000384716	0.000707216	0.00857936
Elmsan1	796	0.00038278	0.000529453	0.0033021
Maff	797	0.000382517	0.000666351	0.00582184
Adam17	798	0.000382434	0.0007243	0.00818625
Zfand5	799	0.000381858	0.000549948	0.00414329
Rnf19a	800	0.000381461	0.000664218	0.00812993
Tob2	801	0.000380904	0.000477938	0.00412152
Man1a	802	0.000380839	0.000674875	0.00572339
Trim56	803	0.000380558	0.000700141	0.00573082
Iqgap2	804	0.000377626	0.000575153	0.00484842
Nufip2	805	0.000375455	0.000558138	0.00334237
Armc7	806	0.000375329	0.000698746	0.00612321
Dusp1	807	0.000374536	0.000681084	0.00516655
Cd6	808	0.000372765	0.000560776	0.00332566
mt-Atp6	809	0.000372595	0.000586384	0.00545879
Trbv17	810	0.000372098	0.000719472	0.0211345
Slc2a3	811	0.000370545	0.000685668	0.00736039
Plscr1	812	0.000369655	0.00070769	0.00759845
Cmah	813	0.000369446	0.000675196	0.00583204
Lamc1	814	0.000368412	0.000705386	0.0149465
Fam26f	815	0.000368359	0.000616208	0.00813308
Tuba1b	816	0.0003683	0.000521598	0.00316995
Fam162a	817	0.000368111	0.00056504	0.00582402
Ccng1	818	0.00036674	0.000552048	0.00486759
Med13	819	0.000366539	0.000717935	0.00633437
Gbp10	820	0.000366255	0.000726598	0.0094567
H2-K1	821	0.00036596	0.000508009	0.00404412
Oasl1	822	0.000365882	0.00066619	0.00873116
Celf2	823	0.000365741	0.000598039	0.00360723
H2-Ab1	824	0.000365473	0.000739949	0.0346411
Gata3	825	0.000364905	0.000576626	0.00461091
Zufsp	826	0.000364364	0.000621653	0.00681906
Hspa1a	827	0.000364333	0.000682931	0.00983318
Cd9	828	0.000364226	0.000559666	0.00475115
Tnks2	829	0.000363309	0.000505686	0.00543451
Rab43	830	0.000363201	0.000639668	0.00630943
Pcyt1a	831	0.000361668	0.000754942	0.0109072
Fam53b	832	0.000360874	0.000599829	0.0066099
Secisbp2l	833	0.000360555	0.00063626	0.00767724
Tulp4	834	0.000360341	0.000576692	0.00428693
2610507B11Rik	835	0.000359839	0.000594956	0.00506527
Herc4	836	0.000359088	0.000649854	0.00656289
Rpl9	837	0.000359082	0.000542357	0.00498489
Zc3h12a	838	0.000359065	0.000460287	0.00350326
Itpr1	839	0.000358039	0.00062511	0.00529265
Birc3	840	0.000356563	0.000593253	0.00489893
Stag2	841	0.000355956	0.00059334	0.00406526
Actb	842	0.000355921	0.000525454	0.00469952
Gnl3	843	0.000354866	0.000625035	0.00617892
Dennd2d	844	0.000352758	0.000608864	0.00460684
P2ry10	845	0.00034758	0.000480223	0.00287981
Rplp0	846	0.000347512	0.000570158	0.00499326
Pgm2l1	847	0.000347248	0.000753916	0.00694788
2022-03-06	848	0.000347113	0.000561961	0.00548938
Kmt5b	849	0.00034552	0.000610424	0.00550219
Parp4	850	0.000345439	0.00053143	0.00382931
Tsc22d2	851	0.000345213	0.000549447	0.00400518
Gbp5	852	0.000344955	0.000622881	0.00618047
Il4ra	853	0.000344844	0.000505854	0.004698
Trav16n	854	0.000344327	0.000728863	0.0178498
Scml4	855	0.000344227	0.000617084	0.00584252
Aplp2	856	0.000343683	0.000534061	0.00414449
Fam13b	857	0.000342658	0.000603797	0.00636542
Ppp1r10	858	0.0003426	0.00048437	0.00370282
Rpl18a	859	0.000342374	0.000476504	0.00309891
Gm20186	860	0.000342334	0.000522055	0.00432127
Zeb1	861	0.000342079	0.000545269	0.00463451
Pde3b	862	0.000341987	0.000452938	0.00352724
Ptprc	863	0.000341065	0.000527901	0.00453397
Epcam	864	0.000340905	0.000636533	0.0110692
Slamf7	865	0.000340339	0.000491378	0.00452246
Clec2i	866	0.000340293	0.000544095	0.00364999
Themis	867	0.000339831	0.000587559	0.00553219
Dnajb9	868	0.000339809	0.000486771	0.00310459
Hsp90b1	869	0.000339726	0.000521231	0.00365626
Zfp652	870	0.000339723	0.000629678	0.00562862
Nfat5	871	0.000339447	0.000556545	0.00445966
Lpin2	872	0.000339396	0.000607941	0.00790067
Slc26a2	873	0.000338572	0.000703977	0.0102812
Foxn2	874	0.000337573	0.00060576	0.00626329
Per1	875	0.000336803	0.000490818	0.00416764
Golgb1	876	0.000336271	0.000484394	0.00416834
Kat6a	877	0.000336093	0.000503374	0.00393508
Nr4a1	878	0.000335671	0.00050973	0.00377556
Azin1	879	0.000335607	0.000492151	0.00437985
Sdf4	880	0.000335324	0.000522918	0.00310445
Vps13a	881	0.000334611	0.000482682	0.00365195
Kif1b	882	0.000334319	0.000608872	0.00838747
Bnip3	883	0.000334313	0.000648203	0.0119608
Cyba	884	0.000334049	0.00050175	0.00603104
Cd44	885	0.000333343	0.000440043	0.00365312
Bend4	886	0.000333092	0.000719623	0.010888
Akap13	887	0.000332507	0.000517935	0.0035873
Kat2b	888	0.000331939	0.000680468	0.00920635
Tiparp	889	0.000331446	0.000714657	0.00859536
H2-Q4	890	0.00033075	0.000527718	0.00337272
Ifit1	891	0.000330715	0.000528107	0.00581806
Peak1	892	0.000330015	0.000470791	0.00328556
Uhrf1bp1l	893	0.000328918	0.00047244	0.00274396
Thy1	894	0.000328886	0.00064496	0.00648021
Gng12	895	0.000328152	0.000637974	0.0086561
Cux1	896	0.000327994	0.000617658	0.00631062
Hist1h2ae	897	0.000327425	0.000626607	0.00714478
Hmgb1	898	0.000326782	0.000517174	0.0062043
Ifi206	899	0.000325795	0.000510509	0.00430601
Fryl	900	0.000324861	0.000428788	0.00286413
Zbtb11	901	0.000324746	0.000546182	0.00589349
Rps21	902	0.000324296	0.000457369	0.00269097
Mkl1	903	0.00032422	0.00056618	0.00476957
Jarid2	904	0.000323992	0.00054596	0.00537221
Phip	905	0.000323881	0.000505472	0.00422999
Arsb	906	0.000323839	0.000577464	0.00550474
Ptms	907	0.000323634	0.000499883	0.00356304
Zbtb20	908	0.000323356	0.000595345	0.0060454
Map3k8	909	0.000322966	0.000556553	0.00500373
Vcpkmt	910	0.000322786	0.000571917	0.00582678
Phgdh	911	0.000321658	0.000601119	0.00543409
Fbxl12	912	0.000321395	0.000602719	0.00593794
Mylip	913	0.000321128	0.000501609	0.00392865
Samhd1	914	0.000320961	0.000500882	0.00489141
Lrif1	915	0.000320786	0.000584941	0.00503152
Prpf39	916	0.000320457	0.000608669	0.00768878
Gbp8	917	0.00032002	0.000478432	0.00363687
Rnf125	918	0.00031957	0.000480244	0.00289695
Cdk6	919	0.000319542	0.000565377	0.0058691
Arid5b	920	0.000319091	0.000485697	0.00532231
Camk2d	921	0.000319086	0.000532316	0.00438973
Ascc3	922	0.000318907	0.000486035	0.00373694
Rps5	923	0.000318857	0.000514326	0.0037306
Kmt2a	924	0.000318477	0.000433763	0.00342439
Zfp281	925	0.000318207	0.000657566	0.00962431
2810403A07Rik	926	0.000317338	0.000525526	0.00426295
Ly75	927	0.000317204	0.000522716	0.00458275
Slamf1	928	0.000317187	0.000644831	0.00722856
Mtmr3	929	0.000317166	0.000644293	0.00936646
Ccl4	930	0.000315854	0.000575337	0.00790543
Swap70	931	0.000315525	0.000573566	0.00712267
Stmn1	932	0.000315005	0.000591379	0.00872821
Plcxd2	933	0.000314719	0.000487504	0.00436443
Ahnak	934	0.000314642	0.000477366	0.00392268
Atp1a1	935	0.000313888	0.000462484	0.0043289
Cd52	936	0.000313785	0.000496155	0.00372205
Ythdc1	937	0.000313586	0.000417829	0.00317413
Sla	938	0.000313379	0.000434006	0.00361883
Mt1	939	0.000313245	0.00062321	0.00926936
Calu	940	0.000312003	0.000587161	0.00685023
Dnajb4	941	0.000311772	0.000579434	0.00729059
Mau2	942	0.000311504	0.000526	0.00481183
Phf21a	943	0.000310743	0.000484365	0.00544904
Anxa2	944	0.000309888	0.000543954	0.00464165
Spty2d1	945	0.000309634	0.000488169	0.00356982
Gm38394	946	0.00030913	0.000610012	0.00541949
Upf2	947	0.000308623	0.000565122	0.00640826
Atad2	948	0.000308403	0.000477564	0.00393988
Trbv15	949	0.000307844	0.000635653	0.0188023
Sik1	950	0.000307828	0.00048251	0.00429876
Trim25	951	0.000307786	0.000461548	0.00434911
Gm42031	952	0.000307681	0.000548202	0.00590906
Erbin	953	0.000307396	0.000464245	0.00402915
Zfp398	954	0.000306591	0.000621182	0.00978975
Lamp1	955	0.000306432	0.000427533	0.00379138
Ctsl	956	0.000306364	0.000581571	0.00708869
Cbx7	957	0.000305832	0.000541881	0.00526074
Nolc1	958	0.000305747	0.000505223	0.00542323
Dmxl1	959	0.000305712	0.000542262	0.00837893
Rnf157	960	0.000305443	0.000587525	0.00899675
Terf1	961	0.000305228	0.000505437	0.00576371
Samd3	962	0.000304996	0.000532787	0.00615979
Unc93b1	963	0.000304976	0.000569372	0.0083609
Baz1a	964	0.000304102	0.00044792	0.00282644
Baz2b	965	0.000303969	0.000578685	0.00588867
Casp3	966	0.000303409	0.000510124	0.0053881
Ero1l	967	0.000303051	0.00048482	0.00482519
Sntb2	968	0.000302421	0.000482033	0.00431284
Adk	969	0.000301758	0.000492035	0.00480729
Arl4d	970	0.000301368	0.000661731	0.0089795
Oas3	971	0.000301257	0.000569054	0.00761109
Zbtb1	972	0.00030067	0.000456554	0.0033827
Herc1	973	0.000299824	0.000451613	0.00387416
Mdfic	974	0.000299799	0.000577409	0.0076557
Rpl41	975	0.000298426	0.000489693	0.00403595
Spag9	976	0.000298306	0.00049904	0.00514888
Gbp9	977	0.000297535	0.00044324	0.00409848
Epc2	978	0.000297427	0.00054217	0.00690411
Fas	979	0.00029711	0.000532756	0.00658061
Mysm1	980	0.000296968	0.000503957	0.00612719
Ephx1	981	0.000296903	0.000640012	0.0122126
Mctp2	982	0.0002968	0.000560099	0.00718643
AI314180	983	0.000296469	0.000528267	0.00634225
Lpin1	984	0.000295954	0.000544762	0.00786563
S1pr4	985	0.000295948	0.000418135	0.00482414
Ar	986	0.000295708	0.000524722	0.00866616
Nedd4	987	0.000295274	0.000503726	0.00514213
Rps12	988	0.000294536	0.000445478	0.00347419
Retreg3	989	0.000294504	0.000474009	0.00381345
Abcc1	990	0.000294416	0.000552816	0.00883817
Dbf4	991	0.000293744	0.000454306	0.00491145
Batf	992	0.000293707	0.000462493	0.00383058
Emp1	993	0.0002934	0.000619516	0.00749725
Uggt1	994	0.000293252	0.000551563	0.00554268
Cdc42ep3	995	0.000292925	0.000428125	0.00350058
Rnf123	996	0.000292726	0.000581071	0.00736338
Etnk1	997	0.000291899	0.000407864	0.00306329
Ccdc82	998	0.000291456	0.0005295	0.00452243
Myo6	999	0.000290489	0.000571014	0.0117801
Vps13b	1000	0.000290438	0.000522452	0.00601169
Adgrg5	1001	0.000289564	0.000542094	0.00640712
Wdr37	1002	0.000289278	0.00057729	0.0100477
Gxylt1	1003	0.000289216	0.000549069	0.00659247
Gm26825	1004	0.000289146	0.000477399	0.00407048
Ndfip1	1005	0.000288511	0.000524399	0.00558689
Hmgcr	1006	0.000288066	0.000531554	0.00504404
Picalm	1007	0.000287909	0.000440588	0.00418664
Rasgrp2	1008	0.000286637	0.000490703	0.00479437
Msmo1	1009	0.000286245	0.000542957	0.0079191
Sorl1	1010	0.000286043	0.000474444	0.00410972
Znrf2	1011	0.000284533	0.00048765	0.00567897
Apc	1012	0.000284341	0.000501314	0.00555981
Dock2	1013	0.000284042	0.00040754	0.00264215
Dusp2	1014	0.000283353	0.000441804	0.00351276
Eml4	1015	0.000283201	0.000434981	0.00360369
Nfatc2	1016	0.000282684	0.000474626	0.00410687
Kpna2	1017	0.000282677	0.000521719	0.0060901
Hnrnph1	1018	0.000282477	0.000423561	0.00299207
Herc3	1019	0.000282191	0.000441577	0.00398887
Nenf	1020	0.000280619	0.000545989	0.00788779
Srek1	1021	0.000280601	0.000445767	0.00371155
Ccr7	1022	0.000280315	0.000503796	0.00816777
Taok1	1023	0.000280191	0.000501045	0.00618635
Mt3	1024	0.000279198	0.000554969	0.0346482
Mdm4	1025	0.000279135	0.000414265	0.00373873
Kdm7a	1026	0.000279094	0.00045043	0.00462986
Rpl32	1027	0.0002789	0.00041703	0.00287007
Rpl23	1028	0.000278299	0.000425104	0.00294698
Mfsd6	1029	0.000277963	0.000395979	0.00332541
Rpl13	1030	0.000277799	0.000400028	0.00248663
Tnfrsf13b	1031	0.000277596	0.000597717	0.012745
Hcst	1032	0.000277271	0.000506435	0.00535714
Mcm4	1033	0.000276939	0.000477631	0.00436547
Suco	1034	0.00027677	0.000376532	0.00291747
Rere	1035	0.000276747	0.000508635	0.00399166
Slc20a1	1036	0.000276367	0.000446063	0.00435972
Rps7	1037	0.000276215	0.00041439	0.00326866
Dennd4c	1038	0.000276046	0.000441097	0.00366114
Mapk8ip3	1039	0.000275961	0.000485082	0.00483982
Tm9sf2	1040	0.000274945	0.000478907	0.0049085
Ttc7	1041	0.000274896	0.000495092	0.00455158
Thada	1042	0.000274745	0.000510035	0.0071137
Mif	1043	0.000273307	0.000510157	0.00501859
Racgap1	1044	0.000273143	0.000490722	0.00492047
Plk2	1045	0.000272771	0.000526956	0.00727963
Rundc3b	1046	0.000271938	0.000496449	0.00492928
Csrnp1	1047	0.00027168	0.000429642	0.00378427
Sesn3	1048	0.000271625	0.000438139	0.00511309
Svil	1049	0.000271539	0.000414753	0.00418827
Actn1	1050	0.000271136	0.000443889	0.00378951
Man2a1	1051	0.000271038	0.000486278	0.00748379
Smc5	1052	0.000270958	0.000473933	0.00525908
Rpl12	1053	0.000270936	0.000424842	0.00364677
Trav13-1	1054	0.000270904	0.000546215	0.0153287
Adrb2	1055	0.00027074	0.000450192	0.00426002
Fam241a	1056	0.000270562	0.000497502	0.00566257
P4ha1	1057	0.000270194	0.000493273	0.00459081
Ube4a	1058	0.000270055	0.000487145	0.00534098
Ncoa2	1059	0.000270032	0.000441943	0.00310167
Fam169b	1060	0.00026974	0.000529952	0.00622483
Haus3	1061	0.000269415	0.000493557	0.00432627
Card6	1062	0.000269244	0.00048075	0.00453688
Gm26532	1063	0.000269211	0.000418092	0.00330975
Zzef1	1064	0.000269188	0.000437298	0.00365575
Ikbke	1065	0.000268735	0.000506273	0.00513408
Smg6	1066	0.000268437	0.000437931	0.00390413
Fam126a	1067	0.000268396	0.000531449	0.0128571
Clcf1	1068	0.000268214	0.000493358	0.00448888
Vcpip1	1069	0.000267903	0.000431102	0.00402798
Kdm5b	1070	0.000267374	0.0004235	0.00392578
Ankrd13c	1071	0.000267113	0.000546499	0.0100385
Itch	1072	0.000267064	0.000460196	0.00361548
Shisa5	1073	0.000266092	0.000382752	0.00283437
Notch2	1074	0.000265753	0.000493987	0.00478407
Tmem245	1075	0.000265265	0.000523161	0.00586789
Ugp2	1076	0.000264741	0.000473513	0.00495873
Kdm3b	1077	0.000264464	0.00047352	0.00488295
Rif1	1078	0.000264212	0.000459451	0.0045501
Pdzd8	1079	0.000264009	0.000479003	0.00608233
Kdm6a	1080	0.000263416	0.000475005	0.00435534
Ahi1	1081	0.000263375	0.00050954	0.00489222
Izumo1r	1082	0.000263185	0.000522151	0.00803494
Arih1	1083	0.000263096	0.000405392	0.00444323
Prrt1	1084	0.000261963	0.000491391	0.00984035
Tob1	1085	0.000261858	0.000383606	0.00379677
Zcchc6	1086	0.000261531	0.000363104	0.00261559
Ifi47	1087	0.000260797	0.000557494	0.0061168
Mbnl2	1088	0.000260707	0.000424623	0.00399795
Zfp512	1089	0.000260367	0.00050947	0.00689717
Zfc3h1	1090	0.000260189	0.000408674	0.00367062
Atxn7	1091	0.00025992	0.000446571	0.00537156
Bsg	1092	0.000259582	0.000428369	0.0031046
Slc2a1	1093	0.000259416	0.00040152	0.00442277
Otud4	1094	0.000259215	0.000436333	0.00372469
Tmem176a	1095	0.000258842	0.000517397	0.0145567
H2afx	1096	0.000257173	0.000404021	0.00390741
Slc12a7	1097	0.000256855	0.000517082	0.00556529
Trbv12-2	1098	0.000256235	0.000482493	0.00850852
Rptor	1099	0.0002558	0.000435629	0.00409501
Oasl2	1100	0.000255749	0.000442074	0.00615877
Rnf138	1101	0.000254877	0.000420912	0.00320526
Tesc	1102	0.000254794	0.000485825	0.00719269
Pclaf	1103	0.000254711	0.000552247	0.0132618
Irgm2	1104	0.000254563	0.000499861	0.00455273
Apaf1	1105	0.000254531	0.000489979	0.00755779
Gbp4	1106	0.000253949	0.000363985	0.00327604
Hsph1	1107	0.000253708	0.000442953	0.0043634
Npm1	1108	0.000253671	0.000387504	0.00341004
Bach2	1109	0.00025361	0.000462151	0.00341906
Furin	1110	0.000253261	0.000464195	0.00530291
Itga1	1111	0.000253249	0.000485185	0.00575534
Cd5	1112	0.000252085	0.000352287	0.00263248
Zer1	1113	0.000251911	0.00052003	0.00806512
Tet3	1114	0.000251776	0.000407396	0.00446296
Kidins220	1115	0.000251258	0.000451557	0.0044374
Gpr65	1116	0.000250731	0.000438198	0.00408943
Slc17a9	1117	0.000249651	0.00045934	0.00509502
Snhg12	1118	0.000248654	0.000384467	0.00289775
Arid2	1119	0.000248577	0.000474112	0.00580246
Rbpms	1120	0.000247306	0.000406224	0.00393646
Slc28a2	1121	0.000247016	0.00045457	0.00474042
Zfp638	1122	0.000246943	0.000381839	0.00360381
Aebp2	1123	0.000246821	0.000402018	0.00373231
Tanc1	1124	0.00024679	0.000475734	0.010221
Osgin1	1125	0.000246722	0.000507981	0.0164573
Trps1	1126	0.000246001	0.000486503	0.00653724
Taf1	1127	0.000245157	0.000432053	0.00484564
Gadd45g	1128	0.000244774	0.000451648	0.00501394
Lmbrd1	1129	0.000244141	0.000421708	0.00394108
Ankrd17	1130	0.000243472	0.000393385	0.00358971
Zmym2	1131	0.00024335	0.000420833	0.00420896
Kcnn4	1132	0.000243335	0.000379937	0.00426801
Id3	1133	0.000242884	0.000459531	0.00528739
Arhgap31	1134	0.000242421	0.000391994	0.0039484
Hjurp	1135	0.000242357	0.000481579	0.00695158
Sesn1	1136	0.000242317	0.000501758	0.00696836
Mgea5	1137	0.000241775	0.000334144	0.00365056
Asap1	1138	0.000241671	0.000410762	0.00514637
Slc16a3	1139	0.000241058	0.000455544	0.00605186
Mepce	1140	0.000240838	0.000406779	0.00419827
Ifi214	1141	0.000240747	0.000409239	0.00354686
Sipa1l1	1142	0.000240719	0.000407219	0.00335743
Tnrc6a	1143	0.000240622	0.000380866	0.00408723
Ahcyl2	1144	0.00024027	0.000433098	0.00434329
Ezh2	1145	0.000240222	0.000422491	0.00615474
Ddx60	1146	0.000240202	0.000459951	0.00587118
Birc2	1147	0.000239915	0.000366543	0.00331653
Wdfy1	1148	0.000239458	0.000480267	0.00576969
Emid1	1149	0.000239433	0.000539687	0.00987203
Fubp1	1150	0.000239336	0.000350767	0.00430201
Insig1	1151	0.000239216	0.000406623	0.00339669
Xaf1	1152	0.000239126	0.000370442	0.00415815
Mybbp1a	1153	0.000238931	0.000421027	0.00370865
Msl2	1154	0.000238011	0.000419752	0.00418952
Tcn2	1155	0.000237683	0.000479154	0.00683724
Itm2c	1156	0.000237344	0.000335768	0.00264923
Mir155hg	1157	0.000237329	0.000519108	0.00821348
Gmip	1158	0.000236839	0.000379984	0.00466572
Huwe1	1159	0.000236734	0.000355554	0.00312584
Spen	1160	0.000236683	0.00042175	0.00414578
Klrb1f	1161	0.00023662	0.000468772	0.0100221
Creb1	1162	0.000235925	0.00036907	0.00534189
Adam8	1163	0.000235695	0.000453902	0.00946339
Mcm3	1164	0.00023537	0.000443366	0.00574184
Pgam1	1165	0.000235106	0.000412657	0.0041823
Slc37a3	1166	0.000235031	0.000470986	0.00603664
Trim11	1167	0.000234988	0.000447291	0.0060256
Cep350	1168	0.000234646	0.000388776	0.00335677
Fam78a	1169	0.000234416	0.000453079	0.00634572
Sacs	1170	0.000234394	0.000441443	0.00622678
Basp1	1171	0.00023436	0.000455897	0.0122809
Cwc25	1172	0.0002343	0.000385637	0.00375826
Pik3r1	1173	0.000234254	0.000366451	0.00419126
Etv3	1174	0.000234186	0.000405355	0.00352211
Zc3h7a	1175	0.000233815	0.000349104	0.0040007
Rnf111	1176	0.000233814	0.000391188	0.00417773
Sytl3	1177	0.000233002	0.000356348	0.00404917
Qpct	1178	0.000232614	0.000441183	0.00711313
Tgfbi	1179	0.000232484	0.000467967	0.0239253
Lamb3	1180	0.000232241	0.00042353	0.00435156
Nfe2l2	1181	0.000231948	0.000357835	0.00304635
Fbxo32	1182	0.000231353	0.000433249	0.00607428
Fam110a	1183	0.000231252	0.000446857	0.00622416
Wdr44	1184	0.00023115	0.000400216	0.00369775
Prdx1	1185	0.000231022	0.000373303	0.00268361
Il6st	1186	0.000230829	0.000425666	0.00408706
Btaf1	1187	0.00023077	0.000408596	0.00494471
Bst2	1188	0.000230678	0.000412206	0.00373441
Ktn1	1189	0.000230631	0.000417878	0.00503579
Tmem131	1190	0.000229675	0.000437264	0.00646429
Incenp	1191	0.000229161	0.000455138	0.0114439
Btbd7	1192	0.000229149	0.000417669	0.00503747
Kcnj8	1193	0.000228885	0.000474583	0.00649818
Tnfrsf18	1194	0.000228679	0.000409762	0.00350085
Nr2c2	1195	0.000228637	0.000416866	0.00528299
Faah	1196	0.000228588	0.000397924	0.00391044
Hist1h1e	1197	0.000228584	0.000370372	0.00361475
Dhx40	1198	0.000228163	0.000449524	0.00342865
Ckap5	1199	0.000228029	0.00038751	0.00401604
Lrig2	1200	0.000227512	0.000423075	0.00690581
Kdm2b	1201	0.00022748	0.000368867	0.00374265
Itih5	1202	0.000226563	0.000462381	0.0126637
Ankle2	1203	0.000225511	0.000448779	0.00551767
Zfp36l1	1204	0.000225117	0.000431258	0.0040364
Rcbtb1	1205	0.000224704	0.000391943	0.00369029
Skil	1206	0.000223793	0.000313213	0.00282517
Mtap	1207	0.000223282	0.000449265	0.00491214
Zfp871	1208	0.000222907	0.000399091	0.00382296
Rprd2	1209	0.000222286	0.000410464	0.00571272
Crebzf	1210	0.000222279	0.000435903	0.00676023
Arhgap18	1211	0.000222014	0.00036196	0.00350651
Iffo1	1212	0.000221964	0.000458373	0.00885348
Gzmm	1213	0.000221726	0.000433456	0.0127251
Slc4a7	1214	0.000220753	0.000375923	0.00288059
Hspa9	1215	0.000220638	0.000353777	0.00382618
Ifih1	1216	0.0002206	0.00037032	0.00430104
Rasa3	1217	0.00022058	0.000352053	0.00275332
Rfx1	1218	0.000220458	0.000433446	0.00602913
Ddit3	1219	0.000219812	0.000404962	0.00577249
Pecam1	1220	0.00021938	0.000398843	0.00440588
Hist1h1b	1221	0.000219366	0.000422094	0.00481821
Prdm2	1222	0.000217686	0.000367833	0.00392295
Atp10a	1223	0.000217603	0.000405412	0.00453703
Cacul1	1224	0.000217438	0.000378487	0.00414532
Nhp2	1225	0.000216912	0.000345369	0.00314625
Gapdh	1226	0.000216882	0.000363902	0.00334084
Man2a2	1227	0.000216417	0.000487177	0.00829081
Atp9b	1228	0.000215943	0.00041098	0.00420744
Tubb2a	1229	0.000215844	0.000408373	0.0065363
Erap1	1230	0.000215253	0.000340265	0.00250371
Pfkp	1231	0.000214759	0.000300354	0.00362702
Fam120b	1232	0.000214722	0.000380225	0.00418824
Madd	1233	0.000214222	0.00033823	0.00344748
Phlda1	1234	0.000214175	0.000363964	0.00421952
Ganc	1235	0.000213992	0.000439386	0.00717539
Setx	1236	0.000213821	0.000324482	0.00310817
Trp53inp1	1237	0.000213686	0.00041052	0.0056213
Gabpb2	1238	0.000213398	0.000407407	0.00687048
Ctdspl2	1239	0.000213318	0.000365425	0.00413691
Ifit2	1240	0.000213314	0.000361998	0.00469194
Traf3	1241	0.000213231	0.000384516	0.00392054
Atf2	1242	0.000213148	0.000362429	0.00376137
Cysltr2	1243	0.000212198	0.000420007	0.00699557
Rsf1	1244	0.000212146	0.000290388	0.00245031
Csnk1g1	1245	0.000211844	0.000383533	0.00451123
Ncf1	1246	0.000211458	0.000399832	0.00920698
Irs2	1247	0.000210545	0.000395723	0.00518836
E430024P14Rik	1248	0.000210328	0.000403369	0.00656173
Olfm1	1249	0.00021	0.000398317	0.00680073
Pola1	1250	0.000209913	0.000420357	0.0227894
Lin54	1251	0.000209654	0.000404931	0.00579614
Qrfp	1252	0.000209491	0.000410588	0.00530396
Capn7	1253	0.000209189	0.000347448	0.00356566
Aoah	1254	0.000209133	0.000405912	0.0108498
Itga6	1255	0.000208941	0.000407915	0.00565652
Golm1	1256	0.000208507	0.000393684	0.00594227
Smox	1257	0.000208241	0.000378843	0.00480536
Vps13d	1258	0.00020801	0.000381389	0.00418867
Ramp3	1259	0.00020728	0.000457727	0.0172367
Sntb1	1260	0.000206088	0.000372739	0.0046342
F2rl1	1261	0.000205588	0.000432437	0.0116749
Zcchc7	1262	0.000205098	0.000328435	0.00333582
Sytl2	1263	0.000204556	0.000353249	0.00411078
Atp2a3	1264	0.000203962	0.00030913	0.00256163
Cks2	1265	0.000203753	0.000337436	0.00642458
Matk	1266	0.000203751	0.000410417	0.0121504
Hacd3	1267	0.000203288	0.000376108	0.0039951
Ifitm3	1268	0.000202015	0.000365634	0.0046958
Lamp2	1269	0.000201906	0.000403481	0.0046102
Gsn	1270	0.000201558	0.000395692	0.00822654
Zc3h13	1271	0.000201352	0.000332283	0.00299763
Trat1	1272	0.00020098	0.00037855	0.00422942
Gnptab	1273	0.000200653	0.000360136	0.00810734
Gm2a	1274	0.000200426	0.000331979	0.00505452
Ipcef1	1275	0.000200127	0.000313805	0.00269643
Tcf12	1276	0.000200096	0.00031568	0.00351442
Acbd5	1277	0.000199701	0.000368697	0.00421695
Adgrl1	1278	0.000199001	0.000395649	0.00571383
Ell2	1279	0.000198543	0.000403275	0.00646071
Irf2bp2	1280	0.000198407	0.000398247	0.00535431
2610035D17Rik	1281	0.000198167	0.000358566	0.00552653
Lst1	1282	0.000197787	0.000405093	0.0122877
Stat5b	1283	0.000196643	0.000337214	0.00303615
Atf3	1284	0.000196199	0.000401542	0.00531071
Tcrg-C2	1285	0.000195188	0.000410819	0.00641297
Rps19	1286	0.000195132	0.000337669	0.00299766
Nup98	1287	0.000195062	0.000342517	0.00306607
Ptger4	1288	0.000194815	0.000375685	0.00437509
Dock9	1289	0.000194614	0.000389554	0.0105837
Pan3	1290	0.000194536	0.000327264	0.00372864
Dlg1	1291	0.000194509	0.000401234	0.0050607
Susd6	1292	0.000194163	0.000339094	0.00380873
Hook3	1293	0.00019395	0.000320909	0.00397957
Rhob	1294	0.000193704	0.000316114	0.00334726
Ust	1295	0.000193484	0.000404716	0.00590316
Mcm9	1296	0.000193331	0.000380623	0.00448612
BC005561	1297	0.000193306	0.000388277	0.0053025
Abcg1	1298	0.000193228	0.000340109	0.00349585
Dip2b	1299	0.000193039	0.000336473	0.00314906
Slc7a1	1300	0.000192795	0.000357372	0.00609451
Usp34	1301	0.000192443	0.000300194	0.00344378
Itpr3	1302	0.0001918	0.000377797	0.00396562
Syne1	1303	0.000191769	0.000345976	0.00452084
Hexa	1304	0.000191562	0.000385555	0.00455896
Msi2	1305	0.000191531	0.000349652	0.00561018
Tmem176b	1306	0.00019065	0.000414269	0.0120144
Gpc1	1307	0.000190382	0.000351059	0.0049573
Kat6b	1308	0.000190217	0.000408347	0.0086834
Scpep1	1309	0.000190106	0.000362838	0.00492195
Zfp830	1310	0.000190069	0.000395428	0.00435422
Lrp6	1311	0.000189199	0.000397552	0.00840183
Pspc1	1312	0.000188963	0.000333596	0.00354945
Zscan26	1313	0.00018882	0.000376275	0.00587487
Abcc4	1314	0.000188681	0.000388212	0.00985193
Dido1	1315	0.000188468	0.000319226	0.00347471
Ifitm10	1316	0.000188286	0.000317153	0.00259742
Fabp5	1317	0.000188281	0.000407529	0.00572923
Rad54l2	1318	0.000188003	0.000359852	0.0046735
Cks1b	1319	0.000187995	0.000371173	0.0110497
Zfp451	1320	0.000187777	0.000371978	0.00579625
Pim3	1321	0.000187169	0.000303864	0.00291577
Atp1b1	1322	0.000187143	0.00031508	0.00585787
Tmx3	1323	0.000187098	0.000305881	0.00494528
Trib2	1324	0.000187095	0.000391299	0.0071435
Sgms1	1325	0.00018667	0.000382298	0.00578498
Cd101	1326	0.000186281	0.000361786	0.00502425
Epb41	1327	0.000186232	0.000301789	0.00285615
Rictor	1328	0.000186079	0.000313279	0.00420595
Trbv2	1329	0.000185738	0.000392559	0.0153161
Pnpla8	1330	0.000185488	0.000368367	0.0052848
Atad2b	1331	0.000185463	0.000285869	0.00322188
Impa2	1332	0.000185093	0.000376479	0.00600952
Usp12	1333	0.000183636	0.000374307	0.00628885
Snx13	1334	0.000183384	0.000379011	0.00642158
C1qb	1335	0.000182996	0.000381378	0.0103802
Creb3l2	1336	0.000182977	0.000388667	0.0105764
Pcnx	1337	0.000182769	0.000360439	0.00813611
Apoe	1338	0.000181936	0.000377224	0.0115171
Cdc25b	1339	0.000181395	0.000345445	0.00369348
Aff3	1340	0.000181043	0.000373298	0.00952393
Cspp1	1341	0.000179444	0.000359905	0.00461351
Slc16a6	1342	0.000179259	0.000371624	0.0039697
H1f0	1343	0.000178848	0.000330199	0.00350997
Lig1	1344	0.000177397	0.000354794	0.00759976
Taf4b	1345	0.000177215	0.000426894	0.00480706
Stim2	1346	0.000177154	0.000325141	0.00400109
Tet2	1347	0.000177151	0.000338298	0.00583967
Ttc3	1348	0.000177015	0.000328026	0.0029901
Sv2c	1349	0.000176953	0.000409804	0.0125308
Trak2	1350	0.000176731	0.000350157	0.00485991
Ythdf3	1351	0.000176472	0.000286948	0.00300778
Fcho2	1352	0.000175949	0.000286906	0.00272348
Arhgef3	1353	0.000175938	0.000278979	0.00389285
Fchsd2	1354	0.000175596	0.00029043	0.0032324
Ncapd3	1355	0.000175299	0.000330453	0.00397353
Helz2	1356	0.000175166	0.000265168	0.00242393
Ifit3b	1357	0.000175116	0.000332485	0.00483938
Tbc1d1	1358	0.000174647	0.000260076	0.00267296
Lmtk2	1359	0.000174158	0.000322383	0.00409562
Cdc37l1	1360	0.000173947	0.000298613	0.0034918
2410089E03Rik	1361	0.000173772	0.00032707	0.00467502
Tcrg-C4	1362	0.000173756	0.000375726	0.00573233
Sult2b1	1363	0.000173616	0.000330661	0.00546097
Trpm7	1364	0.0001733	0.000291808	0.00344151
Washc4	1365	0.000172973	0.000330119	0.00579487
Ddc	1366	0.000172874	0.000341566	0.00656663
Mgat4a	1367	0.00017273	0.000346696	0.00485482
Fam91a1	1368	0.00017235	0.000325076	0.00526322
Ubald2	1369	0.000172341	0.00034166	0.00282951
Pogz	1370	0.000172219	0.000377138	0.00569428
Hmbox1	1371	0.000171698	0.000340223	0.00730529
Cbx5	1372	0.000171499	0.000367815	0.00830964
Nt5e	1373	0.000171489	0.000391394	0.00507249
Adam10	1374	0.000171476	0.000289121	0.00258361
Fcgr3	1375	0.000171176	0.000333096	0.00729365
Dusp6	1376	0.00017111	0.000306778	0.0034421
Cd200r4	1377	0.000170458	0.000330558	0.00604532
Epb41l2	1378	0.000170443	0.000320193	0.0050754
Slc7a5	1379	0.000170349	0.000338942	0.0045799
Errfi1	1380	0.00016974	0.000295765	0.00389801
Tnfrsf26	1381	0.000169656	0.000342111	0.00568017
Serpinb1a	1382	0.000169195	0.000329703	0.0107857
Asxl1	1383	0.000168922	0.000309051	0.00374877
Rad50	1384	0.000168899	0.000290218	0.00336955
Gramd1b	1385	0.000168791	0.000265459	0.00210983
Btla	1386	0.000168652	0.00042106	0.00899583
Tspan3	1387	0.000168482	0.000322919	0.00514812
Ankfy1	1388	0.000168447	0.000311494	0.00408888
Bcl3	1389	0.000168401	0.000254571	0.0025575
Ltb4r1	1390	0.000168311	0.000335323	0.0202225
Zfp318	1391	0.000168252	0.000330032	0.00581025
Tmem163	1392	0.000168239	0.000357788	0.00937273
Timp2	1393	0.000168174	0.000337602	0.00562639
Glcci1	1394	0.000167947	0.000337953	0.0069638
Sfi1	1395	0.000167845	0.000361617	0.00794003
Irgm1	1396	0.000167749	0.00026313	0.00318024
Gmnn	1397	0.000166765	0.000331345	0.00514031
Vps13c	1398	0.000166642	0.000321529	0.00546177
Ckb	1399	0.000166466	0.000350904	0.0108481
Smad3	1400	0.000166282	0.000334057	0.00523078
Cdc73	1401	0.000164914	0.000323448	0.00533433
Arap3	1402	0.00016374	0.000330778	0.0056621
Rev3l	1403	0.000162672	0.000263468	0.00287587
Jmy	1404	0.000162391	0.000308005	0.00368531
Eif4ebp1	1405	0.000162354	0.000319787	0.00471929
Cd68	1406	0.0001619	0.000339312	0.00844078
Ski	1407	0.000161096	0.000291718	0.00334098
Cd55	1408	0.000160812	0.000357714	0.00621597
H2-Aa	1409	0.000160596	0.000332064	0.0135328
Tpm1	1410	0.000159583	0.000294245	0.00366653
Sik2	1411	0.000159174	0.000282557	0.00393537
Prkdc	1412	0.000158626	0.000318741	0.00511907
Lrrc8d	1413	0.000158397	0.000345732	0.00458983
Zfp646	1414	0.000158263	0.000312871	0.0049425
Elovl7	1415	0.000158045	0.000309687	0.00847483
Crbn	1416	0.000157936	0.000289908	0.00297599
Rreb1	1417	0.00015732	0.000306951	0.00587116
Nf2	1418	0.000156652	0.000298865	0.00412465
Srcap	1419	0.000156644	0.000352911	0.0041317
Akap11	1420	0.000156621	0.000308461	0.00567228
Arl5c	1421	0.000156347	0.000281179	0.00389512
Rps10	1422	0.000155737	0.000255238	0.00209049
Ric1	1423	0.000155623	0.00030269	0.00408453
Pvr	1424	0.000155569	0.000307765	0.00368548
Mef2d	1425	0.000155181	0.000249376	0.00232689
Vps54	1426	0.000154904	0.000313703	0.00379116
Npc1	1427	0.00015477	0.00031652	0.00462091
Dgke	1428	0.000154765	0.00031205	0.00732718
AW011738	1429	0.000154518	0.000325775	0.00677425
Lrrc32	1430	0.000154393	0.00029809	0.0107274
Zfp654	1431	0.000154214	0.000251763	0.00260932
Tmem108	1432	0.000154151	0.00030457	0.00552246
Zfp62	1433	0.000153834	0.000310464	0.00495145
Pibf1	1434	0.000153833	0.00032206	0.00721644
Mcm5	1435	0.000153681	0.000304717	0.00489695
Tdrp	1436	0.000153557	0.000301503	0.00544758
Hist1h4d	1437	0.00015313	0.000276276	0.00281614
Ppm1k	1438	0.000152968	0.000335395	0.00677943
Btbd11	1439	0.00015263	0.000312398	0.00704445
Kdm3a	1440	0.000152619	0.000316298	0.00511449
R3hdm1	1441	0.000152299	0.000303438	0.00353155
Fndc3a	1442	0.000152195	0.00028351	0.00371854
Ccpg1	1443	0.000152084	0.00029197	0.00345404
Trav12-2	1444	0.000151896	0.000312832	0.00928395
Rbm33	1445	0.000151888	0.00023885	0.00260625
Sec24a	1446	0.000151831	0.000253507	0.00294718
Kpna1	1447	0.000151688	0.000270566	0.00321388
Sgk1	1448	0.000151419	0.000284607	0.00380455
Plod2	1449	0.000151271	0.000301063	0.00985198
Ptpn4	1450	0.000150752	0.000270038	0.00279241
St6galnac3	1451	0.000150685	0.000297316	0.00579344
Lpar6	1452	0.0001505	0.000312776	0.00454274
Kdm4c	1453	0.000150487	0.000279225	0.00410967
Dnajc10	1454	0.000150343	0.000271731	0.00403526
Sclt1	1455	0.000150298	0.000279032	0.0037687
Tank	1456	0.000150298	0.000263854	0.00335822
Tnfrsf10b	1457	0.000149971	0.000324599	0.00501662
Mbtd1	1458	0.000149966	0.000304524	0.00467091
Arl15	1459	0.000149674	0.000292116	0.00458758
1700025G04Rik	1460	0.000149602	0.000259284	0.00264665
Ino80d	1461	0.000149578	0.000288969	0.00484236
Nr1d2	1462	0.000149469	0.000275587	0.00364672
Maml2	1463	0.000149081	0.000287709	0.00416036
Wdfy2	1464	0.000148965	0.000286779	0.00686696
Med14	1465	0.000148706	0.000279433	0.00273973
Tipin	1466	0.000148649	0.000330932	0.00463749
Gmeb2	1467	0.000148536	0.000299511	0.00561877
Nsun6	1468	0.00014829	0.000327242	0.00486119
Ube2c	1469	0.000147702	0.000303722	0.00845555
Wwp1	1470	0.000147669	0.00025558	0.00277816
Raph1	1471	0.000147532	0.000283136	0.00446354
4732440D04Rik	1472	0.000147246	0.000300316	0.00559631
Actr5	1473	0.00014705	0.000294089	0.00521162
Adnp	1474	0.000147002	0.000315592	0.00464033
Ano6	1475	0.000146635	0.000293605	0.0042355
Lmo4	1476	0.000146281	0.000278153	0.00936196
Tnfsf14	1477	0.000146101	0.000310787	0.00710802
Hells	1478	0.000146012	0.000290598	0.00825727
Edrf1	1479	0.000145451	0.00028994	0.00549748
Napsa	1480	0.000145423	0.000277485	0.0133916
AU020206	1481	0.000145347	0.00024184	0.0025946
Scyl2	1482	0.000145122	0.00026937	0.00366884
Slamf6	1483	0.000144744	0.000247239	0.00353051
Il17ra	1484	0.000144532	0.000260333	0.00327366
Map3k14	1485	0.000144488	0.000281565	0.0031951
Dpp4	1486	0.000144186	0.000242366	0.00341794
Cd96	1487	0.000144104	0.000254122	0.00278216
Neb	1488	0.000143898	0.000320938	0.0115923
Srgap2	1489	0.000143893	0.000273118	0.00301841
Zfp445	1490	0.0001434	0.000272562	0.00378256
Fbxl3	1491	0.000143253	0.000267158	0.00360641
Spry2	1492	0.000142976	0.000277141	0.00370107
Phlpp1	1493	0.000142747	0.000290472	0.00608614
Hipk2	1494	0.000142597	0.000281107	0.00435006
H2-Eb1	1495	0.000142535	0.000286095	0.0125834
Prkd3	1496	0.00014236	0.000232005	0.00361762
Slc25a36	1497	0.000141993	0.000262987	0.0028525
H2-T24	1498	0.000141736	0.000265854	0.00429071
H2-DMa	1499	0.000141202	0.00025592	0.00325915
Pou2f2	1500	0.000140786	0.000289505	0.00550255
Antxr2	1501	0.000140685	0.000253371	0.00338035
Klra3	1502	0.000139819	0.000277018	0.00866761
Nrp1	1503	0.000139804	0.000293961	0.00577461
Mcm7	1504	0.000139417	0.000276125	0.00462604
Mki67	1505	0.00013936	0.000286475	0.00928246
Cdk12	1506	0.000138628	0.00024752	0.00269264
Trim59	1507	0.000138594	0.00028156	0.00321981
Galnt7	1508	0.000138344	0.000263443	0.00344136
Prdm1	1509	0.000138084	0.000275813	0.0106881
Dnmt1	1510	0.000138058	0.000252871	0.00352912
Rexo5	1511	0.000137992	0.000278828	0.00660021
Heca	1512	0.000137916	0.000250719	0.00298304
Ccnb2	1513	0.000137855	0.000268585	0.0164449
Galk1	1514	0.000137735	0.000296404	0.00439959
Ago3	1515	0.000137361	0.000264515	0.00406338
Vav3	1516	0.000137237	0.000244659	0.00259068
Avpi1	1517	0.000136718	0.000282712	0.00834131
Hspa1b	1518	0.000136562	0.000270233	0.00583148
Gprin3	1519	0.00013645	0.000262657	0.00564948
Oxsr1	1520	0.000136334	0.000265926	0.00359536
Havcr2	1521	0.0001358	0.000335083	0.00600213
A430078G23Rik	1522	0.000135426	0.000253626	0.00371851
Ncoa7	1523	0.000135379	0.000261763	0.00382554
Fbxl20	1524	0.000134729	0.00024939	0.00385541
Nbeal1	1525	0.000134624	0.000265187	0.00337457
Tmem161b	1526	0.000134366	0.000278033	0.00552107
Klhl18	1527	0.000134354	0.000270177	0.00520988
Grk4	1528	0.000134282	0.000275868	0.00704268
Treml2	1529	0.000133627	0.000232002	0.00300436
Gm16001	1530	0.000133264	0.000255022	0.00336321
Sdc3	1531	0.000132804	0.000261023	0.00660989
2810402E24Rik	1532	0.000132683	0.000278966	0.00822441
Actn2	1533	0.000132627	0.000269274	0.00829773
Entpd1	1534	0.000132624	0.000289328	0.00640567
Trav12-1	1535	0.000132308	0.000297322	0.0182856
Frmd5	1536	0.000132244	0.000256551	0.0106359
Trav14n-3	1537	0.000131368	0.000269923	0.0116311
C87436	1538	0.000131043	0.00027333	0.00438959
Tgm2	1539	0.000130988	0.000255912	0.0109708
Il1b	1540	0.000130969	0.000259224	0.019989
Rln3	1541	0.000130923	0.000254612	0.0075213
Dennd1a	1542	0.000130606	0.000265655	0.00395732
4833420G17Rik	1543	0.000130058	0.000220758	0.00300152
Lncpint	1544	0.000130041	0.000220872	0.00366987
Tef	1545	0.000130001	0.00025464	0.00457968
Lrch1	1546	0.000129858	0.000228022	0.00350483
Rab11fip1	1547	0.000129496	0.000213798	0.002318
Ifngas1	1548	0.000129186	0.000271239	0.0063763
Plk3	1549	0.000128185	0.000216717	0.00357331
Ctse	1550	0.000127773	0.000247046	0.00310301
Eea1	1551	0.000127695	0.000240037	0.00414854
Trbv26	1552	0.000127456	0.000283576	0.00785028
Tnfsf9	1553	0.000127443	0.000239809	0.00474201
Rcbtb2	1554	0.000127367	0.000218702	0.00317532
Nrarp	1555	0.000127322	0.000248354	0.00570459
Ubr3	1556	0.000127233	0.00024628	0.00457376
Yeats2	1557	0.000126942	0.000275837	0.00435331
Pcm1	1558	0.000126888	0.000237452	0.00249824
L1cam	1559	0.000126653	0.000270419	0.00548565
Prdm10	1560	0.000126486	0.000263375	0.0075112
Uvssa	1561	0.000126178	0.000262398	0.00582741
Nebl	1562	0.000126063	0.000265057	0.0065238
Cd83	1563	0.00012552	0.000253396	0.00775387
Rnase4	1564	0.000125066	0.000264476	0.00907118
Gpr68	1565	0.000125024	0.000273241	0.00380637
Dst	1566	0.000124775	0.000294019	0.00859945
Slc25a25	1567	0.000124718	0.000261779	0.00407058
Phactr4	1568	0.000124563	0.00026831	0.00468944
Enpp4	1569	0.000124405	0.00025315	0.00550008
AW549877	1570	0.000123757	0.000250423	0.00496702
Abca7	1571	0.000123746	0.000249381	0.00573835
Zmym4	1572	0.000123687	0.000250655	0.00555326
Atf7	1573	0.000123295	0.000244899	0.00486713
Ubxn7	1574	0.000123167	0.000254486	0.00457562
Marcksl1	1575	0.000123157	0.000245879	0.00433043
Dusp16	1576	0.000122963	0.000259165	0.00844353
Lysmd3	1577	0.000122398	0.000228271	0.00287977
Abhd18	1578	0.00012237	0.000261237	0.00659233
Lrba	1579	0.000122315	0.000260342	0.00402454
Ralgapa1	1580	0.000122093	0.000249144	0.00313058
Trbv3	1581	0.000121957	0.000236317	0.00443616
Gas7	1582	0.000121356	0.000241815	0.00985747
Letm2	1583	0.000121141	0.000222773	0.00277265
Cers6	1584	0.000120554	0.000233944	0.00523206
Paxbp1	1585	0.000119577	0.000247343	0.00366022
Rufy2	1586	0.00011945	0.000237329	0.00378981
Phf11a	1587	0.00011933	0.000218353	0.00392146
Ahr	1588	0.000119316	0.000227056	0.00307256
Grasp	1589	0.000118436	0.000236916	0.00404713
Rrm1	1590	0.000118397	0.000234693	0.00363783
Gpr55	1591	0.000118128	0.000247553	0.00457708
Dmtf1	1592	0.000117868	0.000233317	0.00284654
Arhgap39	1593	0.00011783	0.000252753	0.00744488
Cog3	1594	0.000117827	0.000230918	0.00320298
Edem3	1595	0.000117661	0.000221295	0.00479103
Trav5-4	1596	0.00011762	0.000233709	0.00902487
Tmem131l	1597	0.000117598	0.000223187	0.00330159
Prr14l	1598	0.000116284	0.00024292	0.00387868
Plekha1	1599	0.000116222	0.000223202	0.00387056
Usp53	1600	0.000115962	0.000225817	0.0033721
Tbc1d4	1601	0.000115903	0.000234203	0.00329359
Arhgap5	1602	0.000115796	0.000225509	0.00365844
Sh2d1b1	1603	0.000115614	0.000211972	0.00720666
Ninj1	1604	0.000115606	0.000224577	0.00360506
Manba	1605	0.000115594	0.000230603	0.0073471
Cep295	1606	0.000115583	0.000238255	0.00309728
Kmt2b	1607	0.000115476	0.000221807	0.00306324
Snx14	1608	0.000115379	0.00024794	0.0034112
Hs2st1	1609	0.000115283	0.000230766	0.00449464
Dse	1610	0.000115098	0.000227537	0.00354718
Nrm	1611	0.000114928	0.000225115	0.00353704
Dot1l	1612	0.000114674	0.000213438	0.00391887
Galnt11	1613	0.000114284	0.000239627	0.00433056
9930021J03Rik	1614	0.000114128	0.000217994	0.005078
Ppargc1b	1615	0.000114095	0.000229745	0.00719684
Pmaip1	1616	0.000114083	0.000207907	0.00290022
Tor3a	1617	0.000113702	0.00020373	0.0026459
Etv6	1618	0.000113667	0.000225584	0.0026788
Rock2	1619	0.000113403	0.000222805	0.00259534
Trav9-4	1620	0.000113377	0.000229784	0.00676566
Usp32	1621	0.000113035	0.000210795	0.00283718
Nlk	1622	0.000112816	0.000210684	0.00272119
Mgat5	1623	0.00011271	0.000204805	0.00235018
Trav12-3	1624	0.000112502	0.000231953	0.00537727
Mlxip	1625	0.00011227	0.000206712	0.00299822
Rnf144a	1626	0.000112109	0.00023275	0.00615857
Aff1	1627	0.000112078	0.000218292	0.00335399
Irf4	1628	0.000111954	0.000216256	0.00393691
Hist1h1c	1629	0.000111828	0.000217687	0.00306538
Gab3	1630	0.000111787	0.000223106	0.00358771
Stx11	1631	0.000111639	0.00022797	0.00443208
Ralgapa2	1632	0.000111322	0.000200124	0.00248851
Kif23	1633	0.000111287	0.000222508	0.002776
Golga4	1634	0.000111231	0.000195683	0.00321818
Klrb1a	1635	0.000111024	0.00020124	0.00642287
Lyz2	1636	0.000110979	0.000222201	0.0138003
Atp13a3	1637	0.00011097	0.000221559	0.0041123
Gbe1	1638	0.000110667	0.000201787	0.00318586
Cobll1	1639	0.000110183	0.000224278	0.00433319
Itgax	1640	0.000110172	0.000223796	0.00431911
Gm47242	1641	0.00010996	0.000220447	0.00423694
Ifi211	1642	0.000109775	0.000227326	0.00535071
Elovl6	1643	0.000109693	0.000216966	0.00392211
Lta	1644	0.000109291	0.000212088	0.00495248
Zbtb44	1645	0.000109289	0.000212543	0.00279321
Setbp1	1646	0.000109053	0.000229993	0.00770052
Crtap	1647	0.000108752	0.000228704	0.00687916
Tmem154	1648	0.00010864	0.000199345	0.00261703
Brwd3	1649	0.000108313	0.000204752	0.00367181
Rflnb	1650	0.000108164	0.00021202	0.00395715
Zc3h6	1651	0.000108127	0.000244368	0.00530009
Pik3ip1	1652	0.000108075	0.000188326	0.00306747
Lair1	1653	0.000107758	0.000231454	0.00832836
Ralgps2	1654	0.000107629	0.000219264	0.00471821
Ero1lb	1655	0.000107483	0.00020499	0.00302544
Ldhb	1656	0.000107456	0.000238681	0.00607488
Ercc4	1657	0.000107195	0.000232617	0.0051508
Egln3	1658	0.00010716	0.000199951	0.00314603
Ccl25	1659	0.000106897	0.000228042	0.00524071
Tex2	1660	0.000106806	0.000196919	0.00278089
Gm26870	1661	0.000106434	0.000197435	0.00363774
Arhgap26	1662	0.000106404	0.000198624	0.00261578
Soat1	1663	0.000106243	0.000199108	0.00370841
Trim65	1664	0.000105785	0.000250392	0.00462163
Ptpn13	1665	0.000105597	0.000201218	0.00500739
Slc35e2	1666	0.000105418	0.000215416	0.00347594
Clock	1667	0.000105251	0.000210145	0.00485815
Zfp260	1668	0.000105049	0.000200128	0.00351516
AI480526	1669	0.000104846	0.000252831	0.00505368
Heg1	1670	0.000104717	0.000215096	0.00338863
Ipmk	1671	0.000104596	0.00021871	0.00410637
Gla	1672	0.000104256	0.000224347	0.00489205
Pik3c2a	1673	0.000104231	0.000222369	0.00625009
Gm42047	1674	0.000104205	0.000219107	0.00456929
Spopl	1675	0.000103862	0.000208401	0.00387282
Ifitm1	1676	0.000103723	0.00021613	0.00934885
Il10	1677	0.000103624	0.000214372	0.00691297
Lpp	1678	0.000103608	0.000191271	0.00269512
Cyp51	1679	0.000103082	0.000191405	0.00295865
Serpine2	1680	0.00010306	0.000207345	0.00846355
Ppp1r3b	1681	0.00010285	0.000224986	0.00724362
Tm9sf4	1682	0.000102766	0.000196395	0.0028372
Cop1	1683	0.000102546	0.00022536	0.00309518
Cd2ap	1684	0.000102527	0.000263908	0.00523529
Cxcl2	1685	0.000102502	0.000205276	0.0210395
Tmem65	1686	0.000102481	0.000213058	0.00354934
Mx1	1687	0.000102415	0.00020691	0.00450031
Atg16l2	1688	0.000102384	0.000197678	0.00285704
Nrgn	1689	0.000102292	0.0002245	0.00819968
Filip1l	1690	0.000101985	0.00020187	0.00365418
Zfyve16	1691	0.000101924	0.000207652	0.00342539
Trbv20	1692	0.000101674	0.000208767	0.00745581
Rc3h2	1693	0.000101561	0.000201963	0.00360816
Msh3	1694	0.000101393	0.00019387	0.00428352
Lgmn	1695	0.000101329	0.000190352	0.0103529
Pacsin1	1696	0.000100955	0.000195204	0.00349419
Crebl2	1697	0.000100857	0.000208785	0.00588988
Pcsk7	1698	0.00010056	0.000213588	0.00395372
Rad18	1699	0.000100097	0.000217548	0.00315852
Emsy	1700	9.98443e-05	0.000198262	0.00320919
Cdh1	1701	9.95752e-05	0.000226428	0.013336
Top2a	1702	9.95505e-05	0.000185348	0.00227576
D430042O09Rik	1703	9.90934e-05	0.00019548	0.00364546
Ripk2	1704	9.89904e-05	0.000200004	0.00283062
Patj	1705	9.87359e-05	0.000205379	0.00452176
F2rl2	1706	9.86203e-05	0.000204247	0.00494965
Rnpc3	1707	9.83471e-05	0.000171147	0.00311336
Camk1d	1708	9.83005e-05	0.000174429	0.00264772
B3galnt2	1709	9.81236e-05	0.000201746	0.00449328
Eif2ak3	1710	9.80755e-05	0.000203865	0.00379906
Dapl1	1711	9.80413e-05	0.000211388	0.00603674
Tcrg-C1	1712	9.79505e-05	0.000207441	0.00731847
Camsap2	1713	9.79328e-05	0.00020299	0.00417681
Xpr1	1714	9.74367e-05	0.000201848	0.0040626
Kansl1l	1715	9.72376e-05	0.00021008	0.0073434
Reck	1716	9.67201e-05	0.000196725	0.00285955
Gm26809	1717	9.65294e-05	0.000215872	0.00362204
Myb	1718	9.63792e-05	0.000191115	0.00378394
Tmx4	1719	9.62349e-05	0.000191049	0.00273146
Usp45	1720	9.60659e-05	0.000186664	0.00270047
Acvr2a	1721	9.59599e-05	0.000198478	0.00682422
Flnb	1722	9.59171e-05	0.000187403	0.00355077
Sirt1	1723	9.58997e-05	0.00019542	0.00610472
Gm45552	1724	9.58057e-05	0.000201398	0.00415556
Kcnq5	1725	9.57595e-05	0.000202011	0.00564735
Tmem156	1726	9.53401e-05	0.000218441	0.00623095
Birc5	1727	9.50304e-05	0.000210415	0.00798722
Ttc17	1728	9.486e-05	0.000209786	0.00467578
Zhx2	1729	9.4757e-05	0.000180565	0.00244018
Hist1h2ab	1730	9.46559e-05	0.000185232	0.00445457
Noct	1731	9.41814e-05	0.000192507	0.00354401
Fyco1	1732	9.40478e-05	0.000210245	0.00322435
Atf6	1733	9.39647e-05	0.000186616	0.003064
Casp1	1734	9.36614e-05	0.000175405	0.00423781
Ubr1	1735	9.34597e-05	0.000180767	0.00374109
Zfp280d	1736	9.33755e-05	0.000183262	0.00287362
Ankrd37	1737	9.33651e-05	0.000196734	0.0051153
Rfx7	1738	9.33506e-05	0.000180536	0.00260603
Zfp182	1739	9.32768e-05	0.000207294	0.00706341
Kif20b	1740	9.30714e-05	0.000188668	0.00967709
Enc1	1741	9.30547e-05	0.000221764	0.00379712
Pde2a	1742	9.29903e-05	0.000206567	0.00523744
Mga	1743	9.28147e-05	0.000161437	0.00211429
Gm20696	1744	9.25007e-05	0.00018638	0.0053147
Gm19261	1745	9.22187e-05	0.000215104	0.00787556
Pou2f1	1746	9.21934e-05	0.000194638	0.00463917
Mdn1	1747	9.19988e-05	0.000190727	0.00381519
Trav8n-2	1748	9.19941e-05	0.000170524	0.0128069
AA467197	1749	9.16847e-05	0.000184572	0.00521532
Trav3-3	1750	9.16599e-05	0.000191524	0.00629384
Klra5	1751	9.16453e-05	0.000206708	0.00564018
Penk	1752	9.15361e-05	0.000198559	0.00531355
Mks1	1753	9.1498e-05	0.000188648	0.00846777
Acox3	1754	9.12787e-05	0.000184269	0.00338048
Cebpd	1755	9.11915e-05	0.000175484	0.0103108
Fry	1756	9.09462e-05	0.000208672	0.00643291
Hhex	1757	9.07996e-05	0.000174099	0.00309654
Trdv2-2	1758	9.07752e-05	0.000170033	0.0116403
Setd7	1759	9.05111e-05	0.000195296	0.00303966
Tex10	1760	9.00946e-05	0.000184086	0.00294341
Parp8	1761	8.97036e-05	0.000170684	0.00299285
Gm4707	1762	8.96017e-05	0.000176412	0.00420829
Tfrc	1763	8.9402e-05	0.000177581	0.00326903
Heatr5a	1764	8.93389e-05	0.000179104	0.0056326
Zfp397	1765	8.93309e-05	0.00017683	0.00363462
Akap10	1766	8.91939e-05	0.000210336	0.00476063
Dopey1	1767	8.90595e-05	0.000186293	0.00557001
Slc9a7	1768	8.876e-05	0.000169784	0.00296725
C5ar1	1769	8.85984e-05	0.000170846	0.0115936
Cdk19	1770	8.84723e-05	0.000174415	0.0033408
Spp1	1771	8.84714e-05	0.000176866	0.00732311
Zrsr1	1772	8.83777e-05	0.000178592	0.00404163
Trbv5	1773	8.8362e-05	0.000177685	0.00450454
Cnnm2	1774	8.81565e-05	0.000178397	0.00827059
Abhd2	1775	8.77591e-05	0.000177356	0.0033307
Tmem87a	1776	8.77529e-05	0.000169842	0.00256115
5031425E22Rik	1777	8.72899e-05	0.00016574	0.00183653
Zfp507	1778	8.71755e-05	0.000166634	0.0031345
Myef2	1779	8.63487e-05	0.000173914	0.00429654
Zfp90	1780	8.62112e-05	0.000180847	0.00564551
Ttc28	1781	8.61429e-05	0.000177128	0.00351351
Scd2	1782	8.61223e-05	0.000163328	0.00362001
Aqp3	1783	8.6004e-05	0.000170127	0.00403119
Fam193b	1784	8.58167e-05	0.000183577	0.00428165
Abtb2	1785	8.56588e-05	0.000174269	0.00391866
Atp11c	1786	8.55899e-05	0.00016481	0.00327341
Clasp1	1787	8.55318e-05	0.000173871	0.00424344
Pvt1	1788	8.54969e-05	0.000179294	0.00310464
Trim36	1789	8.53177e-05	0.000187234	0.00339475
Idi1	1790	8.52343e-05	0.000163399	0.00337137
Tug1	1791	8.51572e-05	0.000182632	0.00355274
Clec4d	1792	8.4841e-05	0.000175054	0.0211489
Stat5a	1793	8.48179e-05	0.000163637	0.00268157
Rasl11b	1794	8.47002e-05	0.000174267	0.00439847
Ccl9	1795	8.44974e-05	0.000164453	0.0127246
Gpnmb	1796	8.44475e-05	0.000190323	0.00373165
Hist2h2ac	1797	8.4374e-05	0.000187678	0.00481047
Cxxc5	1798	8.42577e-05	0.000169069	0.00460815
Klri2	1799	8.4088e-05	0.000176603	0.00625701
Slc12a6	1800	8.36669e-05	0.000175044	0.00402199
Epas1	1801	8.36477e-05	0.000173133	0.00831193
Gm12185	1802	8.36372e-05	0.00018891	0.00451883
Igkc	1803	8.36235e-05	0.000192725	0.00796318
Kcna3	1804	8.34971e-05	0.000168023	0.00296021
Cfl2	1805	8.33399e-05	0.000171255	0.00337788
Kcnq1ot1	1806	8.32529e-05	0.000164932	0.0026968
Gtdc1	1807	8.26595e-05	0.000193491	0.00468123
Sdc4	1808	8.2592e-05	0.000229371	0.00813281
Hist1h2bc	1809	8.25503e-05	0.000179095	0.00775235
Vat1	1810	8.25315e-05	0.000159787	0.00314638
Sh3pxd2a	1811	8.24901e-05	0.000184324	0.00481973
Cep85l	1812	8.2447e-05	0.000175309	0.00329
Frmd4b	1813	8.23189e-05	0.000175352	0.00349278
Ccr8	1814	8.21241e-05	0.000249053	0.00531827
Atr	1815	8.20143e-05	0.000169323	0.00248446
Spock2	1816	8.19813e-05	0.000167623	0.00614906
Micall1	1817	8.19699e-05	0.000164159	0.00295747
Chic1	1818	8.19542e-05	0.000176274	0.0100079
Fcgr2b	1819	8.17038e-05	0.000199483	0.00726749
Diaph2	1820	8.1213e-05	0.000151095	0.00263314
Gpr146	1821	8.09189e-05	0.000183794	0.0039082
AC163354.1	1822	8.09155e-05	0.000159674	0.00465928
Zscan12	1823	8.07762e-05	0.000163543	0.00567678
Bmp2k	1824	8.06971e-05	0.000174576	0.00436889
Tmcc1	1825	8.06002e-05	0.000177115	0.00570721
Trav7d-3	1826	8.05687e-05	0.00016418	0.00883825
Slc12a2	1827	8.01675e-05	0.000154783	0.00417412
Hivep1	1828	8.00531e-05	0.000150341	0.00243025
Cyth3	1829	7.9616e-05	0.000157333	0.00279939
Vipr1	1830	7.95639e-05	0.00016262	0.00400739
Plaur	1831	7.93387e-05	0.000161455	0.00591809
Zfp101	1832	7.92461e-05	0.000167677	0.00566707
Snx29	1833	7.90195e-05	0.000171938	0.00386681
Zfp217	1834	7.85198e-05	0.000156949	0.00351404
Gstm1	1835	7.80586e-05	0.000156345	0.0070375
Rell1	1836	7.79298e-05	0.000155773	0.00306382
Nrn1	1837	7.77638e-05	0.000185763	0.00818056
Bambi	1838	7.77007e-05	0.000178871	0.00607019
Atrn	1839	7.76547e-05	0.000158286	0.0041361
S100a1	1840	7.73025e-05	0.000146356	0.00428579
Ifi204	1841	7.73024e-05	0.000195633	0.0102062
Zfp729a	1842	7.72453e-05	0.000158754	0.00563432
Ifi44	1843	7.71305e-05	0.000148907	0.00896433
Cpm	1844	7.71011e-05	0.000170862	0.00345049
Slc38a9	1845	7.65654e-05	0.000152647	0.003027
Ecm1	1846	7.65527e-05	0.000158966	0.00333344
Trav4-3	1847	7.63034e-05	0.000166056	0.00904977
Abl2	1848	7.62992e-05	0.000167805	0.00393104
Trbv4	1849	7.60543e-05	0.000177383	0.00491081
Ints6l	1850	7.58479e-05	0.000153131	0.00278128
Zbtb32	1851	7.57943e-05	0.000154288	0.00643186
Ttc39c	1852	7.57605e-05	0.000143923	0.00264153
Acod1	1853	7.56941e-05	0.000152372	0.0138845
Ttll5	1854	7.56586e-05	0.000157248	0.00346703
L3mbtl3	1855	7.55509e-05	0.000147658	0.0032624
Adam9	1856	7.54896e-05	0.000165977	0.00713833
Ercc6	1857	7.51295e-05	0.000155533	0.00280952
Rnf43	1858	7.50353e-05	0.000145223	0.00434654
Trib1	1859	7.46614e-05	0.000151529	0.00477375
Ccnb1ip1	1860	7.46063e-05	0.000175138	0.00847652
Dgkh	1861	7.45287e-05	0.00016159	0.00284603
Zc3hav1l	1862	7.43541e-05	0.000203738	0.00772829
Tyms	1863	7.4163e-05	0.000153164	0.00318839
Selenoi	1864	7.41159e-05	0.00018425	0.00405475
Dnah8	1865	7.39493e-05	0.000148477	0.00412702
Hmgcs1	1866	7.39378e-05	0.000137339	0.00216811
Gm16341	1867	7.38008e-05	0.000150065	0.00523037
Tpd52	1868	7.36564e-05	0.000132571	0.0027486
Dennd6a	1869	7.34055e-05	0.00014118	0.00301603
Mlana	1870	7.3323e-05	0.000157275	0.00491354
Rnf38	1871	7.32927e-05	0.000159722	0.00266641
Egr2	1872	7.31661e-05	0.000177454	0.00378942
Eml5	1873	7.31129e-05	0.000150049	0.00257043
Eno3	1874	7.30145e-05	0.000152916	0.0061397
Ptch1	1875	7.27961e-05	0.000155762	0.00712025
Itga2	1876	7.268e-05	0.000150942	0.00350407
Dapp1	1877	7.26063e-05	0.000155244	0.00253221
Gzmc	1878	7.25676e-05	0.000155745	0.0044072
Hps3	1879	7.22932e-05	0.000146829	0.00350808
Lcorl	1880	7.2228e-05	0.000173819	0.0032105
Hace1	1881	7.22264e-05	0.000156029	0.00426981
Tacc3	1882	7.20907e-05	0.000134161	0.00327523
Krba1	1883	7.20885e-05	0.000147831	0.00415191
Simc1	1884	7.18852e-05	0.000149498	0.00525189
Cul7	1885	7.16547e-05	0.000148136	0.00568997
Cry1	1886	7.12645e-05	0.000152152	0.0024343
Zfp12	1887	7.11459e-05	0.000159623	0.00533735
Depdc5	1888	7.09751e-05	0.000143523	0.00408613
Bcorl1	1889	7.09242e-05	0.000138142	0.00360505
Trav8-2	1890	7.08789e-05	0.000151199	0.00964136
Asb2	1891	7.0873e-05	0.000168196	0.00327619
Ttn	1892	7.08661e-05	0.000138693	0.0112555
Hist1h2be	1893	7.083e-05	0.000140675	0.00452683
Ly6c1	1894	7.08194e-05	0.000145909	0.00549431
Gdap10	1895	7.07954e-05	0.000147338	0.00581991
Sema4f	1896	7.06847e-05	0.000142076	0.00435146
Abca1	1897	7.05415e-05	0.000168392	0.00608077
Nxpe3	1898	7.0474e-05	0.000143129	0.0034138
Tlr12	1899	7.04453e-05	0.000155252	0.0101021
Gm11696	1900	7.0418e-05	0.000143576	0.00469522
Mbd5	1901	7.0283e-05	0.000162204	0.00400305
N4bp2	1902	7.00256e-05	0.000149022	0.00278521
Mxi1	1903	6.99704e-05	0.000146072	0.00436891
Uhrf1	1904	6.97343e-05	0.000146075	0.00502107
Spef2	1905	6.96813e-05	0.000155237	0.00542738
Ptprs	1906	6.94023e-05	0.000144646	0.00436662
Dnajb2	1907	6.92593e-05	0.000149342	0.00607987
9930111J21Rik1	1908	6.90212e-05	0.000134728	0.00411607
Casp4	1909	6.89443e-05	0.000155363	0.00370402
Rad51	1910	6.8744e-05	0.000177206	0.00798243
4933427D14Rik	1911	6.87366e-05	0.000154241	0.00515202
Gm14718	1912	6.84687e-05	0.000170806	0.0101677
Cd200r1	1913	6.84666e-05	0.000141549	0.00367034
Nbas	1914	6.83763e-05	0.00014382	0.00358853
Spc24	1915	6.81329e-05	0.00013827	0.00554316
Trbv31	1916	6.81019e-05	0.000151042	0.00439761
Slc15a3	1917	6.78117e-05	0.000139841	0.00614322
Zfp467	1918	6.77397e-05	0.000133668	0.00321149
Sun1	1919	6.76693e-05	0.000131988	0.00349212
Cd151	1920	6.76131e-05	0.000134397	0.00493178
Acsl3	1921	6.75723e-05	0.0001641	0.00579105
Cdkl3	1922	6.70004e-05	0.000147913	0.00591697
Nfe2l1	1923	6.69479e-05	0.000137639	0.00292989
Dct	1924	6.69317e-05	0.000167577	0.00376848
Cdc20	1925	6.693e-05	0.000132722	0.0051913
Ikzf4	1926	6.67584e-05	0.000135053	0.00545076
Prss12	1927	6.67459e-05	0.000142935	0.00442919
Leng9	1928	6.67094e-05	0.000144138	0.0036919
Hectd2	1929	6.66982e-05	0.000133603	0.00377524
Naaa	1930	6.66626e-05	0.000139264	0.00501936
Slc43a2	1931	6.66049e-05	0.000128298	0.00245654
Thra	1932	6.65665e-05	0.000130224	0.00330298
Prdx4	1933	6.62984e-05	0.000145349	0.00342386
Tspyl2	1934	6.56922e-05	0.000127106	0.00194853
Zfp346	1935	6.53083e-05	0.000134915	0.00533836
Rab11fip2	1936	6.53055e-05	0.00014834	0.00655562
Slc26a11	1937	6.52854e-05	0.000130096	0.00212782
Fhit	1938	6.51463e-05	0.000129416	0.00337931
Zdhhc17	1939	6.50398e-05	0.00014567	0.00319694
Sgpl1	1940	6.5037e-05	0.000135727	0.00356472
Arnt	1941	6.47875e-05	0.000132861	0.00246132
Trav21-dv12	1942	6.47769e-05	0.000134241	0.00626391
Celsr1	1943	6.46768e-05	0.000135323	0.00414808
Vegfa	1944	6.44366e-05	0.000133183	0.00554627
Lcor	1945	6.43132e-05	0.00012833	0.00323303
Insr	1946	6.41652e-05	0.000131424	0.00374872
Inpp4a	1947	6.40291e-05	0.000135102	0.00566751
Dhx57	1948	6.34976e-05	0.000134263	0.00425874
Abcb7	1949	6.30465e-05	0.000128775	0.00226307
Myo10	1950	6.30006e-05	0.000137637	0.00796262
Cxadr	1951	6.25864e-05	0.000128425	0.00563267
Dpy19l4	1952	6.23998e-05	0.000130689	0.00350479
Fbxl17	1953	6.23348e-05	0.000126482	0.00435558
Cpd	1954	6.2093e-05	0.000140568	0.00626649
A930024E05Rik	1955	6.20141e-05	0.000123903	0.00279998
Slc39a10	1956	6.19896e-05	0.000142052	0.00334669
Zfp831	1957	6.19255e-05	0.000132795	0.00421685
Rev1	1958	6.19185e-05	0.000140259	0.00312141
Gvin1	1959	6.19004e-05	0.000137429	0.00334165
A330069E16Rik	1960	6.18533e-05	0.000127119	0.00619999
Twsg1	1961	6.1799e-05	0.000132004	0.00584432
Hist1h3e	1962	6.16298e-05	0.000132809	0.00245705
Gm4316	1963	6.15528e-05	0.000125206	0.00351999
Trav9-1	1964	6.14537e-05	0.00012593	0.00951501
Dtl	1965	6.14535e-05	0.000141209	0.0047795
Ap3m2	1966	6.11253e-05	0.000129315	0.00322295
Klra8	1967	6.11042e-05	0.000131367	0.00610377
Tmem158	1968	6.10081e-05	0.000125602	0.00573938
Trav3-1	1969	6.09223e-05	0.000136419	0.00407695
Zbtb33	1970	6.0821e-05	0.000118579	0.00325778
Homer1	1971	6.07979e-05	0.00012407	0.00345453
Ckap4	1972	6.07199e-05	0.000131483	0.00655762
Cybb	1973	6.04421e-05	0.000117773	0.0112772
Znrf3	1974	6.03323e-05	0.000127442	0.00414586
Abca3	1975	6.0326e-05	0.000123159	0.00364539
Mt2	1976	6.02579e-05	0.000123197	0.0149601
Cdca8	1977	5.99891e-05	0.000120022	0.00416877
Nmnat2	1978	5.99441e-05	0.000125624	0.00318861
Fam35a	1979	5.98463e-05	0.000118654	0.00372366
Ms4a6c	1980	5.9666e-05	0.000147289	0.00269343
Mast4	1981	5.95595e-05	0.000135157	0.00410226
Ptbp2	1982	5.94327e-05	0.000121859	0.00317715
Dtx1	1983	5.9039e-05	0.000139119	0.00398568
Ptov1	1984	5.87603e-05	0.000123327	0.00456916
Sorbs1	1985	5.86984e-05	0.000132419	0.0050657
Tgfa	1986	5.86595e-05	0.000135581	0.0043949
Kif5c	1987	5.86558e-05	0.000115969	0.0086236
Trav13-2	1988	5.86507e-05	0.000116593	0.00812835
Vamp1	1989	5.83528e-05	0.000122485	0.00257867
Serpina3f	1990	5.83516e-05	0.000132492	0.0051346
C030034I22Rik	1991	5.83103e-05	0.000115581	0.00290701
Ms4a6d	1992	5.81536e-05	0.000115857	0.0020933
Mcm2	1993	5.81041e-05	0.000133006	0.00269732
Sparc	1994	5.80775e-05	0.000117627	0.00572719
Dus4l	1995	5.80653e-05	0.000118304	0.00440686
Rrm2	1996	5.77576e-05	0.000125304	0.00280839
Arhgef12	1997	5.74304e-05	0.00012341	0.00522168
Setdb2	1998	5.73599e-05	0.000121999	0.00256262
Ntrk3	1999	5.73555e-05	0.000131471	0.00369283
[truncated: 3,168 more rows]

## Sheet: Effector Memory CD8+
Gene	Ranking by Median Absolute SHAP value	Median Absolute SHAP value	Mean Absolute SHAP value	Max Absolute SHAP value
Gimap7	1	0.00678638	0.00673197	0.0306944
Gzmk	2	0.00675784	0.00760535	0.0355538
Ccl5	3	0.00646579	0.00786276	0.0419315
Cd8b1	4	0.00563961	0.00618151	0.0255045
Gm42418	5	0.00515892	0.00707776	0.0565329
Ccr5	6	0.0050571	0.0060576	0.0357255
Cd8a	7	0.00498904	0.00528821	0.0199378
Lag3	8	0.00472987	0.00572714	0.0378585
Cmtm7	9	0.00472605	0.00480579	0.0199855
Plac8	10	0.00468214	0.00507435	0.0243396
Itgb1	11	0.00457917	0.00542558	0.0283683
Tigit	12	0.00456251	0.0046015	0.0236808
Itga4	13	0.00443854	0.0055343	0.0397557
Klrc1	14	0.00438118	0.00456419	0.0192811
Ccr2	15	0.00423134	0.00480966	0.0232728
Pdcd1	16	0.00399291	0.00436337	0.0212604
Pglyrp1	17	0.00393689	0.00433439	0.0204391
Klrk1	18	0.00361802	0.00383707	0.0157975
Klf2	19	0.00361048	0.00402275	0.0218497
AY036118	20	0.00357497	0.00431796	0.044109
Cd69	21	0.00355646	0.00411496	0.0183398
Gstp3	22	0.0034911	0.00409277	0.0230392
Zfp36l2	23	0.00326801	0.00402046	0.0188415
Lars2	24	0.00325868	0.00425391	0.0295284
Ier2	25	0.00322716	0.00385691	0.0205409
Ikzf2	26	0.00320809	0.0044061	0.0326403
Il10ra	27	0.00313485	0.00410455	0.0265668
M6pr	28	0.00309829	0.00366803	0.0191721
Malat1	29	0.00309712	0.00460431	0.0341632
Tnfrsf9	30	0.00305955	0.00367188	0.0266689
Cebpb	31	0.00302812	0.00364991	0.0204617
Cst7	32	0.00293033	0.00308621	0.0172593
Ctla4	33	0.002919	0.00350144	0.0216677
Icos	34	0.00287627	0.00357013	0.0150088
Arhgap15	35	0.00285998	0.00346316	0.0177853
Ifi208	36	0.00285102	0.00346972	0.0199834
Cenpa	37	0.00284209	0.00379577	0.0244542
Fgl2	38	0.00280469	0.00381803	0.0292977
Ctsd	39	0.00280417	0.00347336	0.0151708
Litaf	40	0.00267436	0.00331199	0.0162493
Gna13	41	0.00258901	0.00270158	0.0119437
Dnajc1	42	0.00254624	0.00310801	0.0248222
Lilr4b	43	0.00253623	0.00400324	0.0340433
Evl	44	0.00251792	0.00296917	0.016693
Gm8369	45	0.00250938	0.0028471	0.0135261
Klrd1	46	0.00248712	0.0029629	0.0165407
Serpina3g	47	0.00247503	0.00342702	0.0231254
Cd160	48	0.00247015	0.00358683	0.0249585
Dnaja1	49	0.00244727	0.0030156	0.015052
Nr4a2	50	0.00244104	0.00265913	0.0151894
Prf1	51	0.00241758	0.00330195	0.0286801
Txn1	52	0.00241181	0.0031983	0.0162618
S100a6	53	0.00238678	0.00307019	0.018734
Phf11b	54	0.00238608	0.00280547	0.0136499
Rps27l	55	0.00235767	0.00281622	0.01206
Klrg1	56	0.002348	0.00392407	0.0378691
Jun	57	0.00234737	0.00312722	0.0284153
Emb	58	0.00234586	0.00285565	0.013249
Gm26740	59	0.00234384	0.00285088	0.0139632
Gpx1	60	0.00233794	0.00228666	0.0161761
Ets1	61	0.00233503	0.00291552	0.0143649
mt-Nd4	62	0.00226714	0.00304678	0.0169857
Srsf7	63	0.00223854	0.00221927	0.0122068
Ptpn22	64	0.00223055	0.00231121	0.0113906
Ubc	65	0.00222762	0.00273383	0.0169767
Traf1	66	0.00221811	0.00244791	0.0129129
Sh2d1a	67	0.00221309	0.00240802	0.0140281
Vps37b	68	0.00220025	0.00281397	0.0151781
Prkcq	69	0.00218767	0.00261026	0.01169
H2afv	70	0.0021865	0.00244671	0.0150292
Serpinb6a	71	0.00218035	0.00281071	0.0152285
Rtp4	72	0.00216491	0.00264014	0.0173658
Pde4b	73	0.00216364	0.00263341	0.014616
Ctsc	74	0.00214169	0.0026534	0.0201606
Glg1	75	0.00214115	0.00269987	0.0188496
Isg20	76	0.00213762	0.00287159	0.0199763
Fcer1g	77	0.00213542	0.00351044	0.0351667
Cblb	78	0.00212406	0.00255686	0.0157176
Ms4a4b	79	0.00211718	0.00279719	0.0206821
Zfp36	80	0.00210103	0.00242767	0.0127775
Eomes	81	0.00207619	0.00344444	0.0352753
Trbc1	82	0.00207358	0.00259455	0.0159795
Psen2	83	0.00204735	0.00258803	0.0191453
Rhoh	84	0.0020434	0.00243236	0.0133271
Cst3	85	0.00203982	0.00234187	0.0177862
Ppp1r15a	86	0.00202472	0.00253807	0.0125498
Gm2682	87	0.00202105	0.00253388	0.0154611
Cytip	88	0.00200682	0.0024942	0.0130694
Odc1	89	0.00200399	0.0021301	0.0122819
Cd82	90	0.00200217	0.00265142	0.0136637
Lgals3bp	91	0.00198907	0.00225739	0.0160665
Dut	92	0.00197662	0.00245038	0.0133068
Gimap5	93	0.00196243	0.00202422	0.0103866
Ifrd1	94	0.00196057	0.00205279	0.0112642
Rapgef6	95	0.00194809	0.0020615	0.0130301
Hmgn2	96	0.00192226	0.00215581	0.0128557
Gzma	97	0.0019155	0.00285588	0.0295329
Ms4a4c	98	0.00191516	0.00277246	0.0266553
Selenoh	99	0.00191191	0.00221993	0.0113263
Trbv14	100	0.00190978	0.00332113	0.0409252
Ctla2a	101	0.00190007	0.00222954	0.0126554
Ikzf3	102	0.00189473	0.00232391	0.0126834
Ifitm2	103	0.00188441	0.00294817	0.0324429
Macf1	104	0.00188377	0.00231488	0.0155215
Plec	105	0.00187229	0.00228809	0.0143606
Nkg7	106	0.00187212	0.00242213	0.0194469
Hspa5	107	0.00186958	0.00262261	0.0190811
Tnfrsf4	108	0.00185405	0.00234561	0.0157153
Crip1	109	0.00182709	0.00231164	0.015047
Itk	110	0.00182546	0.00194074	0.0122943
Rgs2	111	0.00181488	0.0022334	0.0121277
Lmnb1	112	0.00181038	0.00215647	0.0138151
Vsir	113	0.00180961	0.00210899	0.010713
Cxcr3	114	0.00180621	0.00184842	0.00894204
Cdkn1b	115	0.00180469	0.00198097	0.0115757
Slfn2	116	0.00178861	0.00227433	0.0130373
Syngr2	117	0.00178598	0.00215126	0.0150913
Ranbp1	118	0.00178555	0.00226658	0.0126044
Ddit4	119	0.00175498	0.00221079	0.016267
Uhrf2	120	0.00174562	0.00256414	0.0275381
Gm26917	121	0.00173314	0.00218691	0.025087
Hspd1	122	0.00172536	0.00206602	0.0112434
Gm30054	123	0.00172392	0.00247775	0.0169447
Tpi1	124	0.00172041	0.00182567	0.0105845
Cdk17	125	0.00171687	0.00211221	0.0138094
Bod1l	126	0.00170092	0.00203921	0.0135229
Cited2	127	0.00169324	0.00181613	0.0103264
Tbx21	128	0.00169291	0.00206924	0.0111016
Ankrd12	129	0.00168843	0.00207532	0.0128432
Trbv19	130	0.00168482	0.00292308	0.0348529
Trbv12-1	131	0.00168332	0.00286426	0.0273365
Cish	132	0.00168264	0.00210596	0.0108348
Eif5a	133	0.00167619	0.00208834	0.0121851
Trgv2	134	0.00167406	0.00264898	0.0299822
Itgav	135	0.00167143	0.0026276	0.0251414
Nktr	136	0.00166475	0.00203937	0.0127563
Rgs1	137	0.00166259	0.00208582	0.0126135
Serpinb6b	138	0.00166253	0.00196435	0.0127012
Itgal	139	0.00166191	0.00178081	0.00835581
Fos	140	0.00165919	0.00204781	0.0140205
Cd40lg	141	0.00165516	0.00212021	0.0157193
Pld3	142	0.00165505	0.00173681	0.00836688
Cd7	143	0.00165494	0.00193114	0.0106861
Serpinb9	144	0.00165355	0.00197538	0.011794
S1pr1	145	0.00163883	0.00207336	0.0148731
Srrm2	146	0.00163602	0.00208018	0.0107184
Ripor2	147	0.00160656	0.0019553	0.0091391
Ighm	148	0.0016027	0.00208352	0.0190644
Klf6	149	0.00159515	0.00198808	0.010573
Btg1	150	0.00159131	0.00211395	0.0122198
Cxcr6	151	0.00158658	0.00194762	0.00942761
Mndal	152	0.00157	0.00171427	0.0136533
Ctss	153	0.00156724	0.00185446	0.0100291
Hopx	154	0.00156697	0.00164001	0.00697096
Clk1	155	0.00156516	0.00166296	0.00936458
Ass1	156	0.00156042	0.00196141	0.0128414
Ptma	157	0.00155935	0.00212464	0.0152288
Tox	158	0.00155706	0.00232321	0.0175241
Junb	159	0.00155226	0.00206087	0.0135873
Smc4	160	0.00154498	0.00191389	0.011437
mt-Nd3	161	0.00154472	0.00220068	0.0164975
Atxn1	162	0.00153933	0.00201804	0.0129482
Tyrobp	163	0.00153929	0.00272833	0.0468233
Ifi203	164	0.00153833	0.00194739	0.0096684
Gzmb	165	0.00153795	0.00208497	0.0121694
Lgals1	166	0.00153709	0.00214337	0.014657
Cd53	167	0.00153588	0.00199953	0.0116053
Gpr18	168	0.00153017	0.00223799	0.017455
mt-Nd5	169	0.00152427	0.00204895	0.0138416
Klf3	170	0.00151895	0.00194218	0.0116512
Zc3hav1	171	0.00151781	0.00193356	0.00871883
Tnfaip3	172	0.00151441	0.00196107	0.0106113
Atg2a	173	0.001514	0.00230788	0.0180787
Grap2	174	0.00151232	0.00183591	0.0123734
Cd28	175	0.00151091	0.00183475	0.00949317
Rrad	176	0.0015092	0.00186589	0.0111037
Gpr132	177	0.00150498	0.0018239	0.010494
Mcm6	178	0.00150218	0.0019647	0.0107479
Hip1	179	0.00149799	0.00222092	0.0204141
Id2	180	0.00149624	0.00195456	0.0116218
Got1	181	0.00149145	0.00207841	0.0162969
Arl4c	182	0.0014913	0.00175609	0.00890001
Rnf213	183	0.00149084	0.0018877	0.0125245
Wsb1	184	0.00148947	0.00181004	0.0108781
Rbbp6	185	0.00148411	0.00195849	0.0120978
Glrx	186	0.00148358	0.00153019	0.0106669
Trbv13-2	187	0.00148319	0.00210082	0.0156225
Cd74	188	0.00147663	0.00237352	0.0310925
Pclaf	189	0.00147523	0.00230866	0.0232983
Btg2	190	0.00147231	0.00176815	0.00842178
Ifng	191	0.0014711	0.00169926	0.0154462
Tspan13	192	0.00146262	0.00186603	0.0113748
Dusp5	193	0.00144071	0.00177819	0.00956308
Adam19	194	0.00143911	0.00188383	0.0123686
Ly6a	195	0.00143836	0.0018888	0.0123102
Eprs	196	0.00143434	0.00187675	0.0164293
Ubb	197	0.00142713	0.00184761	0.0156622
Runx3	198	0.00142221	0.00162328	0.00753811
Capg	199	0.0014105	0.00159363	0.0093825
Stmn1	200	0.00138753	0.00199209	0.0184101
Plek	201	0.00138132	0.00196776	0.0131322
Ran	202	0.00137851	0.00200405	0.00995621
Il2rg	203	0.00137591	0.00183953	0.0123845
Fam129a	204	0.00137416	0.00186792	0.0150191
Fam102a	205	0.00137037	0.00169455	0.00946753
Xcl1	206	0.00136953	0.00230251	0.029745
Fus	207	0.0013674	0.00156869	0.0093453
Armc7	208	0.0013653	0.00172776	0.0105431
Rpn1	209	0.00136392	0.00172684	0.0137109
Ucp2	210	0.0013609	0.00171537	0.0114321
Tapbp	211	0.0013595	0.00155961	0.0084168
Tpp2	212	0.00135533	0.0016898	0.0093714
Runx2	213	0.00135337	0.00167066	0.0100174
Klre1	214	0.00134637	0.00232594	0.0288425
Atrx	215	0.00133344	0.00147932	0.00770275
Tcp11l2	216	0.00133063	0.0017695	0.0119278
Abcb1b	217	0.00132879	0.00205059	0.0222033
Tgfbr2	218	0.00132692	0.00162562	0.00710387
Plp2	219	0.00132515	0.00152893	0.0107019
Nfkbid	220	0.00132252	0.00167409	0.0106002
Tcf7	221	0.00130291	0.00164131	0.00924076
Srgn	222	0.00130267	0.00174907	0.0111168
Slfn1	223	0.00129629	0.00156057	0.00833208
Atp2b4	224	0.00129123	0.00163329	0.0123032
Gem	225	0.00128837	0.0016833	0.011581
Arid4a	226	0.00128143	0.00159172	0.00832297
Rpl36a	227	0.00127999	0.00180566	0.0133542
Crlf2	228	0.00127555	0.00155113	0.00938988
Coq10b	229	0.00126553	0.00151171	0.00923931
Ly6e	230	0.00125515	0.00162768	0.0108038
Nfatc3	231	0.0012504	0.00152425	0.0105111
Phf20l1	232	0.00124965	0.00152852	0.00893156
Itgb2	233	0.00124596	0.0017148	0.00910769
Stim1	234	0.00124186	0.00168666	0.0109714
Nfkbiz	235	0.00123739	0.00147005	0.00878509
Snx20	236	0.00123646	0.00158316	0.0105994
Itgb7	237	0.00123119	0.0015209	0.0074472
Ccnd2	238	0.00123061	0.00130935	0.00742557
Tnrc6c	239	0.00122352	0.00174975	0.0107917
Igtp	240	0.00120644	0.00142597	0.00995657
Sat1	241	0.0012017	0.00135679	0.00643548
Rbpj	242	0.00120008	0.00187922	0.0152317
Foxp3	243	0.00119862	0.00216023	0.0291302
Jund	244	0.00119739	0.00163363	0.00929169
Egr1	245	0.00119707	0.00140573	0.0126101
Xist	246	0.00119303	0.00157324	0.0114454
Anxa1	247	0.00118869	0.00158857	0.012084
mt-Co2	248	0.0011886	0.0017898	0.014751
Vgll4	249	0.00118599	0.00142773	0.0078206
Gyg	250	0.00118098	0.00156417	0.0106413
Pnrc1	251	0.00117999	0.00156508	0.00967436
Pkp3	252	0.0011758	0.00146557	0.00813904
Irf7	253	0.00117446	0.00137224	0.0080601
Arl6ip1	254	0.00116163	0.00167019	0.0114856
Fam46a	255	0.00115823	0.00204532	0.0254778
Isy1	256	0.00115186	0.00140661	0.00775135
Ubash3b	257	0.00115182	0.00167704	0.0118728
Phgdh	258	0.00114582	0.00148556	0.00959292
Usp18	259	0.00114439	0.00174532	0.0152846
Ssh2	260	0.00113973	0.00144957	0.0105405
Smarca2	261	0.00113823	0.0016851	0.0110276
Hilpda	262	0.0011371	0.00148153	0.0119284
Sqstm1	263	0.00113321	0.00160201	0.0104349
Peli1	264	0.00112649	0.00139576	0.0102719
Sell	265	0.00112604	0.00182464	0.01843
Mxd4	266	0.00112202	0.00138477	0.00915082
Slc38a1	267	0.00112116	0.00142769	0.00933586
Tecpr1	268	0.00111923	0.00139636	0.0079613
Gimap6	269	0.00111722	0.00143343	0.0078557
Daxx	270	0.00111011	0.00153238	0.012256
Bcl2a1d	271	0.00110828	0.00134856	0.00780069
Tuba1c	272	0.00110528	0.00131776	0.00815678
Nsd2	273	0.00110511	0.00171996	0.0131391
Hnrnpab	274	0.00110015	0.00140913	0.00841409
Cd27	275	0.00109846	0.00128087	0.00668095
Rgs16	276	0.00109711	0.00180154	0.0212399
Nptn	277	0.00109278	0.00140981	0.0106549
Iqgap1	278	0.00108637	0.00156769	0.0101531
Tgif1	279	0.00108068	0.00125241	0.00799489
Il12rb2	280	0.00108026	0.00138293	0.0114276
Atp2b1	281	0.00107754	0.00121896	0.00664808
Gm19585	282	0.00107723	0.00131196	0.00827882
Dbi	283	0.00107709	0.00124487	0.00705358
Arl5a	284	0.00107635	0.00180503	0.0188054
Trip11	285	0.00106838	0.00140156	0.00908591
AC149090.1	286	0.00106799	0.00174253	0.0228384
Tmem71	287	0.00106798	0.00136836	0.00784443
Tubb4b	288	0.00106509	0.00122658	0.00764958
Tap2	289	0.00106317	0.00123858	0.00929902
Tsc22d3	290	0.00106207	0.00119953	0.00733718
Taf1d	291	0.00106162	0.00132956	0.00772303
Pde4d	292	0.00106029	0.00136831	0.00949981
Ypel3	293	0.00105734	0.00121888	0.0063249
Pcna	294	0.00105634	0.00126844	0.00808365
Rrbp1	295	0.00104895	0.00126903	0.00986436
Ftl1	296	0.00104844	0.00139716	0.0114586
Cks1b	297	0.00104655	0.00169577	0.0173465
Arid4b	298	0.00104358	0.00120561	0.00647144
Il18r1	299	0.00104213	0.00129912	0.00826247
Chd7	300	0.00104166	0.00128879	0.00920221
2010111I01Rik	301	0.00103572	0.00127753	0.00911646
Crtam	302	0.00103095	0.0017994	0.0191702
Laptm5	303	0.0010303	0.00136985	0.00997232
Ltb	304	0.00102902	0.00141103	0.0100809
Calr	305	0.0010288	0.00109944	0.00675494
Ube2c	306	0.00102824	0.00162343	0.0172013
Tap1	307	0.00102209	0.00131481	0.00918186
Isg15	308	0.00102156	0.00141861	0.0133627
H2afz	309	0.00102085	0.00148262	0.0096511
Tgoln1	310	0.00101996	0.00123377	0.00806625
Hif1a	311	0.00101969	0.00126732	0.00807343
Ifi27l2a	312	0.00101883	0.00148626	0.0105741
Il7r	313	0.00101507	0.00129441	0.0108009
Pkm	314	0.00101337	0.00145446	0.0100286
Ranbp2	315	0.00101249	0.00127387	0.0105821
Tubb5	316	0.00101003	0.00153901	0.0145712
Tespa1	317	0.00100928	0.00143393	0.00972459
Sidt1	318	0.00100877	0.00152016	0.0104465
Trbv29	319	0.00100853	0.00180203	0.0337864
Tor1aip1	320	0.00100313	0.00125192	0.00819965
Wls	321	0.00100144	0.00168773	0.0153484
Klhl6	322	0.0010013	0.00119554	0.00716216
Snx18	323	0.000998905	0.00134666	0.00928748
Cnot1	324	0.000998263	0.00145092	0.0146895
Ctsw	325	0.000996402	0.00134052	0.00784648
9930111J21Rik2	326	0.000993844	0.00132655	0.0105044
Arap2	327	0.000993153	0.00129935	0.0108411
Herc2	328	0.00099238	0.00149327	0.0117028
Smchd1	329	0.000990458	0.00107593	0.00620805
Fth1	330	0.000987668	0.00129872	0.00909121
Sub1	331	0.000987506	0.00138802	0.0101547
Cd226	332	0.000985968	0.00115308	0.00597559
Mycbp2	333	0.000985232	0.00118433	0.00906068
Ifitm1	334	0.000983467	0.00166576	0.0260133
Pja1	335	0.000983043	0.00125138	0.00768323
Ehd3	336	0.000981882	0.00141005	0.0143406
Klra7	337	0.000981806	0.00174474	0.0360085
Osbpl8	338	0.000980582	0.00131736	0.0108777
Sdcbp2	339	0.000980289	0.0016435	0.0195975
mt-Co3	340	0.000979654	0.00142659	0.0126155
Zcchc11	341	0.000978973	0.00116574	0.00764045
Socs2	342	0.000974717	0.00183032	0.0251993
Tgtp2	343	0.000966923	0.00124865	0.00833254
Pdcd4	344	0.000958172	0.00122034	0.00776341
Igf2r	345	0.000957304	0.00147288	0.012966
Wnk1	346	0.000957282	0.00107687	0.00649812
Aftph	347	0.000956475	0.00135184	0.0111414
Sp140	348	0.0009548	0.00112887	0.00579779
Itm2a	349	0.000952657	0.00163697	0.0165442
Irf1	350	0.000951871	0.00126638	0.00756111
Nop56	351	0.00095149	0.00122465	0.0126924
Il2ra	352	0.000949837	0.00156096	0.0149338
4930523C07Rik	353	0.00094934	0.00111798	0.00700256
mt-Nd1	354	0.000948245	0.00136568	0.0100057
Ifngr1	355	0.000947635	0.0013019	0.0116227
Canx	356	0.000947621	0.00111715	0.00837212
Gimap3	357	0.000946621	0.0012828	0.00841453
Ddx5	358	0.000945576	0.00129597	0.0108954
St8sia4	359	0.000945143	0.00130388	0.00933164
Snx9	360	0.000944026	0.00159966	0.019495
Pik3r5	361	0.00094277	0.00140358	0.0115337
Lgals3	362	0.000939333	0.00124277	0.00692561
Nedd9	363	0.000937678	0.00124655	0.0105184
mt-Atp8	364	0.000934665	0.00137452	0.0127316
4932438A13Rik	365	0.000929064	0.00117449	0.00951958
H2-Q6	366	0.000928946	0.00128978	0.00757877
Ifnar1	367	0.000927594	0.00127006	0.00852311
Parp14	368	0.000926717	0.00115923	0.00869234
Lfng	369	0.000923506	0.00117444	0.0073954
Ldha	370	0.000923171	0.00125162	0.0108191
Nrd1	371	0.00092253	0.0011914	0.0120894
Nrip1	372	0.000919452	0.00143752	0.0111974
Prex1	373	0.000914202	0.00109006	0.0067359
Themis	374	0.000912106	0.0011184	0.00760145
Rps27	375	0.000911967	0.00119808	0.00817069
Mxd1	376	0.000909456	0.00119656	0.011964
Nfkbia	377	0.00090881	0.00123704	0.00971694
Fam208a	378	0.000906855	0.0013739	0.0143509
S100a10	379	0.000906612	0.00125098	0.0104412
Glipr1	380	0.000896363	0.00112035	0.00833531
Fbl	381	0.000895356	0.00116341	0.0118708
Tpt1	382	0.000893999	0.00120113	0.00790498
Ankrd11	383	0.000892115	0.00104136	0.00867526
Nap1l1	384	0.000889341	0.00109419	0.00816046
Ptprcap	385	0.000887806	0.00122333	0.00952398
Nfil3	386	0.000887033	0.00129423	0.0118108
Ctsz	387	0.000886853	0.00133951	0.0109001
Dgat1	388	0.000885307	0.0011012	0.00718525
Dusp4	389	0.00087742	0.00147773	0.0184271
B4galt1	390	0.000876918	0.00109969	0.00683569
Stat3	391	0.000875267	0.0010972	0.00935358
Nsd3	392	0.000874816	0.00108493	0.0078592
Ugcg	393	0.000869524	0.00112551	0.00897267
Polr2a	394	0.000866487	0.00105049	0.00571319
Zeb2	395	0.000865636	0.00159553	0.0184823
Hsp90ab1	396	0.000862618	0.00119077	0.00841867
Klf4	397	0.000860639	0.00153743	0.0214064
Abcb9	398	0.000859036	0.0012703	0.0101762
Pml	399	0.000858855	0.00130242	0.0114629
Epsti1	400	0.00085846	0.00119665	0.00766172
Mt1	401	0.000855038	0.00141241	0.0155158
Anp32e	402	0.000854513	0.00106477	0.006625
Rsbn1	403	0.0008509	0.00121802	0.00960581
Slc2a3	404	0.000847404	0.00126263	0.0113188
St6gal1	405	0.000846446	0.00161432	0.0213424
Sun2	406	0.000845258	0.00109064	0.00812735
Zbp1	407	0.000842567	0.00100701	0.00829913
Kansl1	408	0.000841848	0.00118435	0.00754461
Tm6sf1	409	0.00083743	0.00130458	0.0102173
Ier3	410	0.000835614	0.00132059	0.0159743
Dek	411	0.000830612	0.000960947	0.00612976
Oas1a	412	0.000830236	0.00128464	0.0131327
Tagln2	413	0.000826917	0.00116924	0.00929336
Psap	414	0.00082684	0.000969438	0.00955376
Rlf	415	0.000821874	0.00107442	0.00713747
Adgre5	416	0.000821097	0.00101536	0.00600322
Bclaf1	417	0.000819717	0.00100894	0.00648056
Dock10	418	0.000819022	0.00100229	0.00662263
Rora	419	0.000818972	0.000985534	0.0051221
Lmna	420	0.000818297	0.00107343	0.008706
Cstb	421	0.000818018	0.000986143	0.00594959
Tnik	422	0.000816118	0.00127209	0.00967255
Gbp2	423	0.000814738	0.000996854	0.00902316
St3gal6	424	0.000814264	0.00108739	0.00637156
Trbv16	425	0.000809106	0.0014812	0.0220866
Clcn3	426	0.000808977	0.000989754	0.00662644
Lbh	427	0.000808811	0.000989045	0.00572665
Dennd1b	428	0.000806348	0.00126436	0.00970429
2810474O19Rik	429	0.00080604	0.000992868	0.00619354
Higd1a	430	0.00080335	0.00101742	0.00598513
Esyt2	431	0.000802134	0.000991249	0.00610335
Gm4070	432	0.000802056	0.00105063	0.00975693
Casp3	433	0.000799675	0.000972255	0.00535326
Rilpl2	434	0.000799063	0.000966375	0.00635846
Kif21b	435	0.000798943	0.000996131	0.00594038
Rabgap1l	436	0.000798927	0.00100844	0.00832411
Ubr5	437	0.000797633	0.00131388	0.0166313
Pdia6	438	0.000797234	0.00101666	0.0106009
Dnajb1	439	0.000796322	0.000971697	0.00720805
Smc2	440	0.000794461	0.00118204	0.0122603
Sppl2a	441	0.000794427	0.00098009	0.00713518
Helz	442	0.000793119	0.0011821	0.0113802
Nlrc5	443	0.000791213	0.00102451	0.00664038
Ehd4	444	0.000788353	0.0012643	0.0118199
Jmjd1c	445	0.000785595	0.00107577	0.00823959
Jaml	446	0.000785452	0.000963259	0.00645976
AW112010	447	0.000784689	0.00107786	0.00801055
Fam46c	448	0.000784111	0.00130685	0.0129608
Cd84	449	0.000783858	0.000985813	0.00642882
Ccl3	450	0.000783785	0.00121602	0.020318
Adam8	451	0.00078268	0.00121976	0.0103935
Cycs	452	0.000781654	0.000863146	0.00537652
Ly6c2	453	0.000781467	0.00118742	0.01053
Ms4a6b	454	0.000780596	0.00110271	0.00774341
Tspan32	455	0.000780318	0.00139127	0.0183663
Flna	456	0.000779484	0.000894323	0.00594263
Areg	457	0.000776074	0.00142984	0.0377177
Zfp292	458	0.000775691	0.000970003	0.00722667
S100a11	459	0.000775419	0.0010661	0.00919811
Esyt1	460	0.000775107	0.00104561	0.00703143
Gramd3	461	0.000773638	0.000892005	0.00513904
Ctsb	462	0.000773414	0.000895436	0.00528597
Irak2	463	0.000768341	0.0011754	0.0115581
Pip4k2a	464	0.000767481	0.00120379	0.0126154
Lyst	465	0.000767022	0.00100586	0.0128176
Jak2	466	0.000763154	0.00114932	0.0089505
Card11	467	0.000762514	0.00100262	0.00798351
Usp15	468	0.00076077	0.00101338	0.0114935
Itgb3	469	0.000760766	0.00124133	0.0100547
Lnpep	470	0.000760708	0.000952424	0.00696852
Foxp1	471	0.000758622	0.000938154	0.0050217
Tmsb10	472	0.000757989	0.00108665	0.0115233
Cd6	473	0.000757594	0.000985987	0.00631763
Tiparp	474	0.000755424	0.00119864	0.0109482
Vim	475	0.000754612	0.0011233	0.0108488
Trbv13-3	476	0.0007541	0.00147799	0.028538
Slamf1	477	0.000751349	0.00103919	0.00817387
Lbr	478	0.000749732	0.000936073	0.0063098
Pdia3	479	0.000749188	0.00110881	0.00846675
Crim1	480	0.000749123	0.00125726	0.0110696
Ogt	481	0.000746575	0.000984495	0.00812951
Gbp3	482	0.00074559	0.00108943	0.00726726
Chchd10	483	0.000745294	0.00119393	0.0120091
Ezh2	484	0.000742768	0.000977526	0.00755215
Itpr2	485	0.000741523	0.00100983	0.00709225
Stat2	486	0.000737887	0.00118121	0.0106792
Racgap1	487	0.000734195	0.00103522	0.00828339
mt-Nd4l	488	0.000734135	0.00111692	0.011022
Mbnl1	489	0.000733608	0.00101422	0.00671694
Luc7l2	490	0.000732743	0.000958435	0.00624375
Ier5	491	0.000732344	0.0010011	0.00614886
Ptms	492	0.000731969	0.000857574	0.00568183
Snx2	493	0.000731523	0.000934552	0.00576417
Notch1	494	0.00073028	0.000991209	0.0062003
Nin	495	0.000729362	0.00100875	0.0127535
Slc9a9	496	0.000729111	0.000958564	0.00681293
Ptpre	497	0.000726967	0.00117941	0.0104494
Srpk2	498	0.000726927	0.000973175	0.00699751
S100a4	499	0.000726434	0.000992376	0.00578973
Rbm5	500	0.000726373	0.000909049	0.00652197
Chd2	501	0.00072611	0.000906232	0.00617959
Ncl	502	0.000725491	0.00110452	0.00737241
Stk38	503	0.000724673	0.000892122	0.0054864
Phf11c	504	0.000723348	0.00101833	0.00905643
Gadd45b	505	0.000723323	0.00102513	0.00720818
Havcr2	506	0.000722415	0.00109314	0.0110726
Rgcc	507	0.000722326	0.000996946	0.00871099
Gstp1	508	0.000722298	0.000955151	0.00561593
Phc3	509	0.00072054	0.00119893	0.0116619
Lilrb4a	510	0.000718722	0.00124715	0.020436
Iigp1	511	0.000718507	0.00123021	0.016889
Tnfsf10	512	0.000717648	0.00122938	0.0154611
Vcpkmt	513	0.000715755	0.00100174	0.00909197
Lcp1	514	0.000714869	0.00102597	0.00924616
Trafd1	515	0.000714744	0.000923865	0.00623634
Rb1cc1	516	0.000714652	0.000912501	0.00520584
Zbtb38	517	0.000713087	0.00116381	0.00954023
Pola1	518	0.000713084	0.00128646	0.0183712
Pa2g4	519	0.00071233	0.000880778	0.00579016
Hist1h2ae	520	0.000708234	0.00114331	0.0170279
Camk4	521	0.000707523	0.000909901	0.00790907
Tra2a	522	0.000707186	0.000878489	0.00698627
Asxl2	523	0.000703204	0.00105504	0.00912003
Inpp4b	524	0.000699942	0.000859233	0.00829616
Ddx58	525	0.000699917	0.000910255	0.00699052
Usp25	526	0.000699082	0.000874414	0.00576958
Nfatc1	527	0.00069639	0.000879578	0.00687789
Ankrd44	528	0.000695911	0.000851732	0.00720363
Il27ra	529	0.000694839	0.00106154	0.00809301
Slco3a1	530	0.000692273	0.000961456	0.00775664
Batf	531	0.00069086	0.000869797	0.00600043
Tmpo	532	0.00069056	0.000864679	0.00793919
Tuba1b	533	0.00068931	0.000997246	0.0111167
Trav16n	534	0.000688209	0.0012758	0.0207381
Cd4	535	0.000687659	0.00102387	0.0115313
Tor1aip2	536	0.000686109	0.000846445	0.00687309
Slc16a3	537	0.000685327	0.00107515	0.0117432
Myh9	538	0.000684645	0.000968447	0.00630825
Riok1	539	0.00068339	0.000948842	0.0081892
Rnf19a	540	0.000683045	0.00102496	0.00974468
Actg1	541	0.000682019	0.000958987	0.00719716
Plin2	542	0.000681971	0.0012046	0.0170138
Entpd1	543	0.000681898	0.00109492	0.0124429
Kmt2c	544	0.00068122	0.00102321	0.00834489
Neurl3	545	0.000680428	0.000859641	0.00640852
Map3k1	546	0.000680393	0.00113748	0.0107534
Birc5	547	0.000679195	0.0011492	0.01145
Serinc3	548	0.000678721	0.000858051	0.00652212
Icam1	549	0.00067781	0.000832499	0.00532136
Sptbn1	550	0.0006775	0.000855224	0.00797738
Tesc	551	0.000677399	0.00102645	0.0141067
Lsp1	552	0.000676486	0.00093585	0.0064561
Plscr1	553	0.000675948	0.00107927	0.0109495
Trim30a	554	0.000675569	0.000822033	0.00579602
Rps8	555	0.000674767	0.000955679	0.00713345
Ikbkb	556	0.000674371	0.000985853	0.00787458
Gtf2i	557	0.000670211	0.000811656	0.00637901
Hspe1	558	0.000669488	0.000918727	0.0071188
Incenp	559	0.000668718	0.00107781	0.00997127
Frat2	560	0.000667242	0.00109414	0.00904439
Rasgrp2	561	0.000666624	0.000893733	0.00720809
Socs1	562	0.000666428	0.00080383	0.00549257
Npc2	563	0.000666053	0.000884813	0.0063265
Bzw2	564	0.000664434	0.000837454	0.00621132
Sh2d2a	565	0.000663127	0.00096966	0.00660636
Grn	566	0.000661891	0.00108184	0.0102503
Ppp1r16b	567	0.000661818	0.000870776	0.00637771
Adam17	568	0.000661331	0.00105383	0.0107142
Znrf1	569	0.000660831	0.00106012	0.00898195
Arsb	570	0.000660318	0.000952727	0.0114217
Trbc2	571	0.000659971	0.000888852	0.00523462
Cables1	572	0.00065813	0.00112735	0.0134967
Tnfrsf1b	573	0.00065716	0.000849245	0.00598471
Prrc2c	574	0.000655358	0.000971226	0.00621287
Rpl35a	575	0.000654702	0.000923822	0.00799124
Ccnb2	576	0.000653481	0.00110685	0.0151379
Tnf	577	0.000652696	0.000846107	0.0107118
Ifit1bl1	578	0.000652126	0.000995612	0.00922814
Fosb	579	0.000651515	0.000862919	0.00758268
Stat4	580	0.000650992	0.000813177	0.00719713
Chd3	581	0.00064903	0.000781638	0.00546417
Trbv1	582	0.000649022	0.00118819	0.0221899
Metrnl	583	0.000647542	0.00115653	0.0141571
Rpl19	584	0.00064451	0.000859691	0.00658511
Dgka	585	0.000644243	0.00076894	0.0043526
Eef1a1	586	0.000642938	0.000892686	0.00830133
mt-Cytb	587	0.000641591	0.00104513	0.0120981
Gimap8	588	0.000640817	0.000823154	0.00549953
Fau	589	0.000640576	0.000878965	0.00600301
Pim1	590	0.00064044	0.000909407	0.00617561
Pdia4	591	0.000640228	0.000805184	0.00624107
Ccnl1	592	0.000639382	0.000785904	0.00537183
C1qbp	593	0.000639275	0.000912946	0.00699579
Mcm4	594	0.000638951	0.000861266	0.00589988
Fasl	595	0.000637934	0.000801197	0.00583786
Plekha5	596	0.000637699	0.00113011	0.010419
Phf3	597	0.000636701	0.00077431	0.00530718
Syt11	598	0.000636379	0.00106547	0.0126836
Sp4	599	0.000635659	0.00106242	0.00937726
Atp8b4	600	0.00063509	0.000777915	0.00673924
Pgk1	601	0.000634804	0.000897227	0.00610672
Itpkb	602	0.000634154	0.000759708	0.00508083
Arid5a	603	0.0006332	0.000776581	0.00491518
Thrap3	604	0.000633121	0.000810035	0.00511228
Fam169b	605	0.000632626	0.000934771	0.00869717
Rps4x	606	0.000632446	0.000913267	0.00959871
Crem	607	0.000632387	0.000815423	0.00732563
Iqgap2	608	0.000632344	0.00079298	0.00606141
Pde7a	609	0.000631373	0.000833448	0.00655747
Tgtp1	610	0.00063078	0.000951483	0.0101121
Pttg1ip	611	0.000630028	0.00101644	0.00905088
Tgfb1	612	0.000628882	0.000779537	0.00482151
Gata3	613	0.000628512	0.000840258	0.0075804
Herc4	614	0.000627119	0.00097386	0.00965335
Il18rap	615	0.000626036	0.000807224	0.00757928
Bnip3	616	0.000624529	0.00101021	0.0110544
Arl5b	617	0.00062413	0.000976147	0.00898621
Nsd1	618	0.000623322	0.000742339	0.00529673
Ifit3	619	0.00062314	0.000867353	0.00951166
Herc6	620	0.000622943	0.000864415	0.00777697
Mcm3	621	0.000622199	0.000907716	0.00850953
Gpcpd1	622	0.000621592	0.000988611	0.00966738
Csrp2	623	0.000618741	0.00116987	0.0215736
Rplp1	624	0.000616954	0.000831864	0.00601101
Stat1	625	0.000616761	0.000895758	0.00572192
Cd3g	626	0.000615504	0.000860072	0.0084209
Rps3a1	627	0.000614244	0.000845771	0.00771789
Cd9	628	0.000614147	0.000882505	0.00771973
Hsp90aa1	629	0.000613446	0.000950507	0.00760798
Hmga1	630	0.000612979	0.00085204	0.00557097
Dtx3l	631	0.000611755	0.000761112	0.00537219
Trim12a	632	0.000610457	0.000797863	0.00522054
Samd9l	633	0.000609388	0.000830829	0.009094
Pcnt	634	0.000608845	0.00102801	0.0102425
Coro2a	635	0.000606889	0.00106895	0.014639
Lef1	636	0.000606532	0.000776815	0.00604839
Clec2d	637	0.000605883	0.000758087	0.00555106
Ezh1	638	0.000605362	0.00105337	0.0114067
Laptm4a	639	0.000604042	0.000733334	0.00565429
Kdm5a	640	0.000602718	0.000759724	0.00638252
Ablim1	641	0.000602339	0.000828447	0.00629505
Maf	642	0.000602276	0.000929842	0.00714868
Lig1	643	0.00059947	0.000963862	0.010607
Trav12-1	644	0.000599356	0.00104225	0.0228227
Eno1	645	0.000598854	0.000958377	0.00753719
Aplp2	646	0.000598604	0.00075653	0.00520241
Zmynd8	647	0.000598238	0.001006	0.00866981
Slfn8	648	0.000598125	0.000896409	0.00958081
Gch1	649	0.000594799	0.00077505	0.00609633
Kmt2d	650	0.000594616	0.00103221	0.0107913
Lrrc8c	651	0.000593691	0.000765093	0.00688356
Nup153	652	0.000592822	0.000903363	0.0079345
Ep300	653	0.000591628	0.000827157	0.00654573
Man2a1	654	0.000590813	0.000895953	0.00729878
Ssbp2	655	0.000589263	0.00103893	0.0152288
Pag1	656	0.000588998	0.00079156	0.00612407
Atp1a1	657	0.000586864	0.000720556	0.00485305
Nr4a3	658	0.000585928	0.000778025	0.00663582
Irf2bpl	659	0.000583725	0.0007522	0.00617549
Stag1	660	0.000583499	0.000905714	0.00878284
Bhlhe40	661	0.000582779	0.000917313	0.00579463
Hmgn1	662	0.000582738	0.000766609	0.0060523
Runx1	663	0.000582664	0.00079343	0.00622793
Rpl8	664	0.000582203	0.000804623	0.0055929
Cdc42ep3	665	0.000580821	0.000713301	0.00517191
Trbv13-1	666	0.000580658	0.0010469	0.0166129
P4hb	667	0.00058004	0.000794387	0.00591541
Lamc1	668	0.000578077	0.00105163	0.0160371
Klra1	669	0.000577993	0.00109582	0.0230401
Rnf19b	670	0.000576781	0.00100782	0.00931836
Rps11	671	0.000576766	0.000803424	0.00581944
Ccdc88c	672	0.000576755	0.000698503	0.0057153
Cdk11b	673	0.000576271	0.000712106	0.00685726
Cdkn1a	674	0.00057591	0.000754216	0.00753022
Retreg1	675	0.000575384	0.000797071	0.00556729
Galnt6	676	0.000575245	0.000751828	0.00491823
Fosl2	677	0.000574024	0.000735955	0.00551886
Rps2	678	0.000573122	0.000828124	0.00629026
Fnbp4	679	0.000570634	0.000767727	0.00677882
H2-D1	680	0.000569606	0.000853406	0.00776633
Tm9sf2	681	0.000564991	0.000720382	0.00876374
Zyg11b	682	0.000563663	0.000926237	0.0115811
Sertad1	683	0.00056352	0.000758101	0.00516233
Pbxip1	684	0.000562921	0.000706695	0.00565652
Gabbr1	685	0.000562513	0.00101081	0.0163038
Ifi213	686	0.000561731	0.000688152	0.00517309
Bcl2a1b	687	0.000560441	0.000778847	0.00593128
Hivep2	688	0.000559013	0.000877278	0.00847176
Trav13-1	689	0.000558607	0.00101174	0.018944
Oas3	690	0.000558146	0.000877494	0.0075417
Birc6	691	0.000557418	0.00072238	0.00593132
Kpna2	692	0.000556677	0.000914732	0.00804197
Numa1	693	0.000556444	0.000734619	0.00531295
Gmnn	694	0.000556206	0.000845922	0.00863811
Trav8-2	695	0.000554246	0.000977077	0.0181113
Rpl30	696	0.000553881	0.000758205	0.00717479
Gbp7	697	0.000553032	0.000663625	0.00398234
Bcl2l11	698	0.000552403	0.000808259	0.00812619
Smad7	699	0.000551713	0.000690452	0.00474726
Atp2a2	700	0.000550754	0.000910384	0.00971529
Ncoa3	701	0.000550388	0.000860682	0.00764568
Cxcl10	702	0.000547374	0.000942324	0.0186179
Camk2d	703	0.000545552	0.000721291	0.00582781
Ripk1	704	0.000543789	0.000835666	0.00795344
Orai1	705	0.000543587	0.000716126	0.00662595
Trim56	706	0.000543399	0.000889573	0.0103904
Fam162a	707	0.000543082	0.000708685	0.00638451
Slamf7	708	0.000542928	0.000682256	0.0062388
Tagap	709	0.000542055	0.000682574	0.00523821
Apaf1	710	0.000540899	0.000954445	0.00971046
Ankhd1	711	0.000539205	0.000767149	0.00692916
Car2	712	0.000539129	0.00100107	0.0182835
Rhoc	713	0.000539115	0.000926941	0.0105267
Satb1	714	0.000538813	0.000682267	0.00470953
Malt1	715	0.000538698	0.000638194	0.00546653
Calu	716	0.000538555	0.000879052	0.00967889
Ralgapb	717	0.000536142	0.000963036	0.0117025
Itm2b	718	0.000534031	0.000751524	0.00865535
Gxylt1	719	0.000532577	0.00088397	0.0111208
Mt3	720	0.000531483	0.00101763	0.0218098
Pfn1	721	0.000529989	0.000777732	0.00674352
Gbp6	722	0.000529371	0.000893474	0.00992321
Serpinb1a	723	0.000529157	0.000985849	0.025593
Akap13	724	0.000528087	0.000771788	0.00505038
Pgm2l1	725	0.000527525	0.000939955	0.0147799
Pnisr	726	0.00052648	0.000736555	0.00617905
Kbtbd11	727	0.000526267	0.000716345	0.0067135
Cmpk2	728	0.000526166	0.000916135	0.0123728
Fam110a	729	0.000525742	0.000828511	0.00766455
Prpf4b	730	0.000524565	0.000665418	0.00592386
Gpr183	731	0.000524335	0.000677533	0.00452378
Uggt1	732	0.00052336	0.000802417	0.00767506
Rgs10	733	0.000523062	0.000733853	0.00639335
Adgrg5	734	0.00052074	0.000838537	0.00846137
Itpr1	735	0.000520707	0.000776992	0.006253
Ints6	736	0.00051986	0.000943141	0.00994243
Piezo1	737	0.000519081	0.000882293	0.00975418
Samsn1	738	0.000518801	0.000655451	0.00423172
Kif13b	739	0.000518644	0.000908384	0.0133705
Lpin1	740	0.000517872	0.000828305	0.00751962
Ero1l	741	0.000517224	0.000691222	0.00668409
Rc3h1	742	0.000515957	0.000881316	0.0108874
Ndfip1	743	0.000515054	0.000736282	0.00623277
Znrf2	744	0.000514773	0.000718865	0.00642019
Ubr2	745	0.00051401	0.000647544	0.00553713
Zufsp	746	0.000513808	0.00076616	0.00752417
Fam26f	747	0.000513263	0.000793426	0.0071967
Gls	748	0.00051319	0.000700896	0.00529234
Fxyd5	749	0.000511959	0.000793515	0.00780736
H2-Q4	750	0.00051116	0.000745592	0.0070353
Slc3a2	751	0.000510944	0.000679118	0.00551236
Mirt1	752	0.00050957	0.000890917	0.00942898
AA467197	753	0.000508252	0.000780961	0.0111714
Ash1l	754	0.000507121	0.000698968	0.00669086
Hmgb1	755	0.000506121	0.000773032	0.00642561
Nop58	756	0.000505839	0.000716802	0.00678073
Cd52	757	0.000505604	0.000742382	0.00688281
Sntb2	758	0.000505557	0.000708586	0.0070379
Prkch	759	0.000504449	0.000684215	0.00709515
Ccl4	760	0.000504282	0.0008386	0.00957613
Emp1	761	0.000504062	0.000853046	0.00851515
Il21r	762	0.000503441	0.000633186	0.00436903
Cd68	763	0.000502812	0.000910976	0.0145895
Thy1	764	0.000502062	0.000783775	0.00777038
Nr3c1	765	0.000502026	0.00061836	0.00354718
Rnf125	766	0.000499881	0.000620604	0.00441292
Aff4	767	0.000499812	0.000709017	0.00597345
Stag2	768	0.000499707	0.000711674	0.00554944
Sptan1	769	0.000498951	0.000622341	0.00461481
Neat1	770	0.000498555	0.000738199	0.00696306
Rps20	771	0.000498525	0.000727205	0.00495587
S1pr4	772	0.000498432	0.000644676	0.00450961
Cd2	773	0.000498139	0.000727482	0.00606366
Irf8	774	0.000498088	0.000836842	0.0108942
Sorl1	775	0.00049775	0.000613357	0.00566572
Abcb1a	776	0.000496834	0.000746326	0.00705622
Fam78a	777	0.000495067	0.000751253	0.00616541
H2afx	778	0.000494324	0.000690872	0.0103432
Lamp2	779	0.000492313	0.000731189	0.00674503
Trim30d	780	0.000492074	0.000847531	0.0106962
Clic4	781	0.000491326	0.000794493	0.0113397
mt-Nd2	782	0.000490932	0.000886643	0.00833615
Zfand5	783	0.000489896	0.000615493	0.00648325
Rpl21	784	0.00048981	0.000724503	0.00744526
Zfp36l1	785	0.000489079	0.000762946	0.00493366
Tnfrsf18	786	0.000488393	0.00075908	0.00590891
H2-Q7	787	0.000487982	0.000743779	0.00666082
Kcnn4	788	0.000487194	0.000619282	0.00610506
Rsrp1	789	0.00048308	0.000661638	0.00450199
Hmgb2	790	0.000481991	0.000767764	0.00871931
Gzmm	791	0.000480842	0.000870383	0.0104364
Cdk6	792	0.000480809	0.000775806	0.00922939
Mki67	793	0.000480358	0.000773607	0.0135348
Sh3bp5	794	0.000480219	0.000838733	0.00766222
Ccng1	795	0.000478937	0.000599134	0.00599788
Pmepa1	796	0.00047748	0.000863505	0.0158778
Cmah	797	0.000476968	0.000814919	0.00900576
Atf7ip	798	0.000473868	0.000594101	0.00587135
Mosmo	799	0.000473327	0.000887551	0.0137545
Klrc2	800	0.000472424	0.000806038	0.0116326
Tle4	801	0.000471993	0.000773426	0.00700022
Utrn	802	0.000471873	0.000617695	0.00491459
Med13	803	0.000471206	0.000762263	0.00617603
mt-Nd6	804	0.000470999	0.000687528	0.00615702
Osgin1	805	0.000470983	0.000861885	0.0169579
Avl9	806	0.000470811	0.000677236	0.00618376
Rcsd1	807	0.000469894	0.00060828	0.00538701
Jarid2	808	0.000469437	0.000716689	0.00816574
Rps27a	809	0.000468082	0.00064256	0.00641709
Hmgcr	810	0.000467122	0.000718345	0.00685093
Ddx21	811	0.000467107	0.000616763	0.00537824
Rasgrp1	812	0.000467092	0.000609131	0.00553641
Map3k2	813	0.000466048	0.000658809	0.00517908
Mtmr3	814	0.000465854	0.000830734	0.00937084
Tmsb4x	815	0.000465754	0.000678386	0.0066367
Tmem163	816	0.000465394	0.000813193	0.0136497
Nrp1	817	0.000464109	0.000722881	0.00751283
Dusp1	818	0.000463829	0.00075542	0.00597902
Ubn2	819	0.000462834	0.000753695	0.0114232
Gm45716	820	0.000462094	0.000824064	0.015114
Emp3	821	0.000461662	0.000651598	0.0041226
Crebrf	822	0.000460684	0.000720418	0.00601358
Map4k4	823	0.000459528	0.000633465	0.00521241
Mctp2	824	0.000459434	0.000761884	0.00951192
Rasa3	825	0.000458565	0.000569785	0.00520684
Gbp9	826	0.000457157	0.000614122	0.0049072
Impa2	827	0.000454699	0.000699981	0.00597821
Klhdc2	828	0.00045421	0.000745333	0.00994034
Slc28a2	829	0.000454069	0.000698697	0.00536587
Nenf	830	0.000453334	0.00082231	0.010311
Ugp2	831	0.000452646	0.000704273	0.00591709
Aebp2	832	0.000451245	0.000586139	0.00442042
Pycard	833	0.000450708	0.000576893	0.00461426
Bsg	834	0.000450393	0.000654797	0.00466967
Secisbp2l	835	0.00044964	0.00074597	0.00626934
Txnip	836	0.000449087	0.000585601	0.00448811
Phip	837	0.000446056	0.000598174	0.00486464
Hsp90b1	838	0.000445201	0.000683846	0.00657336
Hist1h1b	839	0.000444383	0.000698263	0.0111165
Rps24	840	0.000444298	0.000721776	0.00685482
Epc1	841	0.000444125	0.000555876	0.00407755
Hexim1	842	0.000443933	0.000581744	0.00427097
Eif2ak2	843	0.000443385	0.000660962	0.00582571
Akap9	844	0.000442876	0.000645928	0.00516591
Cxcr4	845	0.000442741	0.00074582	0.00758988
N4bp1	846	0.000442113	0.000718541	0.00714598
Atg16l1	847	0.000440453	0.000814551	0.0145807
Slc38a2	848	0.000440446	0.000613147	0.00559035
Rpl9	849	0.0004397	0.000631837	0.00407997
Ifi206	850	0.00043949	0.000614406	0.00494759
Amz2	851	0.000439486	0.000688427	0.00634542
Bcl2	852	0.000439351	0.000578987	0.00639585
Hells	853	0.000439296	0.000665842	0.00713785
Slfn5	854	0.000437641	0.000699453	0.0100713
Kmt2a	855	0.000437203	0.000557236	0.00551398
Kat2b	856	0.000436994	0.000808088	0.013048
Tmem123	857	0.000436932	0.000528049	0.00356714
Mcm5	858	0.000436396	0.000687491	0.00851107
Lamp1	859	0.000434015	0.000564059	0.0041502
Slc37a3	860	0.000433855	0.000764616	0.0098724
Tnks2	861	0.000433843	0.000563852	0.00462078
Xdh	862	0.000432992	0.000763501	0.0107552
Elk4	863	0.000432443	0.000746744	0.00755455
Sik1	864	0.00043228	0.000634333	0.00749576
Suco	865	0.000432081	0.000553261	0.00436522
Parp4	866	0.000431842	0.000611995	0.00544208
Zfp281	867	0.000431794	0.000795882	0.0114436
Tipin	868	0.000431645	0.000669468	0.00606936
Baz2b	869	0.000430701	0.00074688	0.00802624
Smg1	870	0.000430438	0.000563631	0.00493279
Rel	871	0.00042981	0.00053221	0.0037662
Ern1	872	0.0004287	0.000788727	0.0145173
Tnfrsf13b	873	0.000428167	0.000858606	0.018149
Pgam1	874	0.000427933	0.000672201	0.00487639
Rsad2	875	0.000427127	0.000706787	0.00980247
Aldoa	876	0.000426455	0.000698736	0.00708311
Ar	877	0.000426208	0.000666387	0.00808647
Sipa1l1	878	0.000426093	0.000614178	0.00661965
Sgk1	879	0.000425817	0.000562364	0.00552355
Trbv15	880	0.000425647	0.000829259	0.018573
Man1a	881	0.000424897	0.000685782	0.0063895
Npm1	882	0.000424621	0.000649676	0.00650657
Rps15a	883	0.000424066	0.000658883	0.00725191
Lpin2	884	0.000423963	0.000692621	0.00594178
Ifi209	885	0.000422998	0.000541072	0.00480303
Ptprc	886	0.000422815	0.000686468	0.00822324
Fam126a	887	0.000422586	0.000794355	0.0105296
mt-Co1	888	0.000422539	0.000729757	0.00840593
H1f0	889	0.00042241	0.000615114	0.00668732
Gsn	890	0.000421555	0.000775327	0.00888224
Vps54	891	0.000420862	0.000642902	0.00655084
Mapk1ip1l	892	0.000420573	0.000598472	0.00625843
Nlrc3	893	0.000420493	0.000683071	0.00729364
Arl4d	894	0.000419775	0.000773145	0.008487
Hnrnph1	895	0.000419707	0.000525837	0.00414991
Zfp652	896	0.000419244	0.000734454	0.00799819
Mdfic	897	0.000418689	0.000720054	0.0103686
Kmt5b	898	0.000417948	0.000679468	0.00701399
Dhx40	899	0.000414033	0.000629507	0.00606938
Col4a3bp	900	0.000413471	0.000617991	0.00554029
Dusp10	901	0.000412342	0.000635752	0.0065272
Dennd2d	902	0.000411732	0.000677888	0.0073852
Mkl1	903	0.000410088	0.000642521	0.00605864
Pik3r1	904	0.000410002	0.000533435	0.0042934
Hrh4	905	0.000409762	0.000858035	0.0158759
Anxa2	906	0.000408751	0.000649602	0.00508344
Slc26a2	907	0.000408434	0.000725019	0.0108573
Arid5b	908	0.000408421	0.000577578	0.00658661
Terf1	909	0.000407761	0.000612728	0.00565092
Cd274	910	0.000407147	0.000587117	0.00685017
Sesn3	911	0.000406241	0.000539445	0.00450412
Unc93b1	912	0.000403397	0.000666022	0.00744999
Xaf1	913	0.000403266	0.000516312	0.00460766
Dcaf8	914	0.000403116	0.000595812	0.00618497
Socs3	915	0.000402393	0.000541765	0.00448396
Trim59	916	0.000401973	0.000588731	0.00586172
Ccrl2	917	0.000401732	0.000670633	0.0111176
Usp48	918	0.00040172	0.000484158	0.00356072
Rplp0	919	0.000401517	0.000608459	0.00793036
Tob1	920	0.00040122	0.000531656	0.00436429
Gbp10	921	0.000401037	0.000729561	0.0115878
Cbx5	922	0.000400975	0.000704023	0.00959189
Rpl39	923	0.000400544	0.000601118	0.00504895
Actb	924	0.00040047	0.000598716	0.0056409
Pcyt1a	925	0.000398708	0.000772212	0.0148421
Cks2	926	0.000398197	0.000546469	0.00664206
Picalm	927	0.000397566	0.000553471	0.00533645
Fas	928	0.000397205	0.000688402	0.00759431
Ramp1	929	0.000396812	0.000746999	0.0187327
Hsph1	930	0.000396544	0.000588006	0.00695087
Ccdc117	931	0.000394441	0.00063104	0.00792924
Mcm7	932	0.000393966	0.0006474	0.00791957
Elmo1	933	0.000393504	0.000511614	0.00408288
Ifi214	934	0.000392771	0.000559035	0.00523032
Ttc7	935	0.000391569	0.000600427	0.00702795
Msmo1	936	0.000391451	0.000673773	0.00951494
Cyb5a	937	0.000391124	0.000477137	0.00370494
Kif1b	938	0.000390034	0.000657213	0.00708199
Sytl3	939	0.000389385	0.000514389	0.00430071
Upf2	940	0.000389254	0.000673974	0.00802971
P2ry10	941	0.000389221	0.000520535	0.00463357
Retreg3	942	0.000388902	0.000570226	0.00468633
Kdm7a	943	0.000388821	0.000545156	0.00423997
Zbtb11	944	0.000388373	0.000619605	0.0070211
Rps26	945	0.00038799	0.000594552	0.00596512
Azin1	946	0.000387011	0.000516223	0.00444173
Taok1	947	0.000386712	0.000644297	0.00900443
P4ha1	948	0.000386576	0.000622548	0.00561708
Clec2i	949	0.000386367	0.000603591	0.00690343
Sdhaf1	950	0.000385315	0.000633008	0.0060569
Nr4a1	951	0.000385267	0.000616607	0.00580679
Arl5c	952	0.00038496	0.000578573	0.00446882
Dbf4	953	0.000384749	0.000528546	0.00549498
Eml4	954	0.000383603	0.000546393	0.00581319
Lrif1	955	0.000383364	0.00063513	0.00683684
Hcst	956	0.000383239	0.000599768	0.00517984
Rif1	957	0.000382669	0.00057916	0.00676965
Prdm1	958	0.000380795	0.000675997	0.00896182
Dnajb9	959	0.000380457	0.000523202	0.00480784
Actn2	960	0.000380336	0.000710712	0.00993969
Mif	961	0.000379441	0.000642416	0.00486465
Chd6	962	0.00037897	0.000687071	0.00894246
Ascc3	963	0.000377877	0.000528714	0.00488618
Xrn1	964	0.00037731	0.000514287	0.00448204
Arhgef18	965	0.000376442	0.000712062	0.0119954
Selenop	966	0.000375979	0.000652227	0.00659242
Nhp2	967	0.000374943	0.000498722	0.00397847
Rps16	968	0.000372879	0.000552358	0.00511671
Ets2	969	0.000372754	0.00064781	0.00705796
Cd5	970	0.000372042	0.000556852	0.00514136
Cbl	971	0.000371916	0.000467442	0.00373464
Slc4a7	972	0.000371602	0.000534956	0.00539974
Fam208b	973	0.00037134	0.000591355	0.00630763
Rpl12	974	0.000370442	0.000537857	0.00530809
2810403A07Rik	975	0.000370263	0.000553399	0.00582584
Nfat5	976	0.000369605	0.000569479	0.00855387
Fam13b	977	0.00036833	0.000616042	0.00540631
Vps13a	978	0.000368191	0.000482302	0.00347172
Bbx	979	0.00036811	0.000538692	0.00531849
Nfkb1	980	0.000367872	0.000551188	0.00441478
Tnrc6b	981	0.000367505	0.000478972	0.00524867
Ifi47	982	0.000367403	0.000606149	0.00426987
Vps13b	983	0.000367157	0.000600816	0.00789389
Bmyc	984	0.000366913	0.000683293	0.0142553
Tmem245	985	0.000365338	0.000672201	0.0118402
Sdf4	986	0.000364968	0.000602447	0.00654838
Rnf123	987	0.000364913	0.000653813	0.00758247
Lyn	988	0.000364597	0.000672689	0.0218421
Zc3h13	989	0.000364072	0.000503978	0.00479773
Lrch3	990	0.000363384	0.000576055	0.00499086
Elmsan1	991	0.000363167	0.000514507	0.00494608
Atp11b	992	0.000362977	0.000447989	0.00368418
Madd	993	0.000362315	0.000484044	0.00407302
Rnf138	994	0.000362	0.000537243	0.00386692
Gm42031	995	0.000361357	0.00058607	0.00777063
H2-K1	996	0.000361353	0.000557852	0.00692721
Lamb3	997	0.000361002	0.00058555	0.0069205
Matk	998	0.000360714	0.000683533	0.0139261
Dusp2	999	0.000360562	0.000555187	0.00418281
Ifitm10	1000	0.00036055	0.00052004	0.00457033
Gm2a	1001	0.000359807	0.000443345	0.00480231
H2-Ab1	1002	0.000358957	0.000683689	0.0251332
Foxn2	1003	0.000358136	0.000581951	0.00554314
Slc2a1	1004	0.000357616	0.000499087	0.00610205
Fam53b	1005	0.000357221	0.00055436	0.00537972
Insig1	1006	0.00035702	0.000579346	0.00629996
Hjurp	1007	0.000356714	0.000588194	0.00906773
Mat2a	1008	0.000356671	0.000457125	0.00433397
Dennd4c	1009	0.000356035	0.000513598	0.00529562
Atad2	1010	0.000356001	0.000523435	0.0051192
Hist1h2ap	1011	0.000355748	0.000667837	0.0169439
Ly75	1012	0.000355291	0.000526576	0.00566582
Atp10a	1013	0.000355271	0.000594173	0.00800634
Ifitm3	1014	0.000355257	0.000546	0.00757116
Ahnak	1015	0.000355093	0.000579872	0.00512997
Gm38394	1016	0.000355075	0.000587463	0.00813064
Birc3	1017	0.000354936	0.0005508	0.00738983
mt-Atp6	1018	0.000354919	0.000598574	0.00715572
Gnl3	1019	0.0003544	0.000618144	0.00917384
Celf2	1020	0.00035438	0.000585837	0.00427629
Gm45552	1021	0.000354312	0.000605663	0.00716392
Kidins220	1022	0.000353508	0.000566214	0.00790585
Ccdc82	1023	0.000353248	0.000571598	0.00628165
Ikbke	1024	0.000353225	0.000617756	0.00900146
Zc3h12a	1025	0.000352479	0.000465295	0.00389043
Zfc3h1	1026	0.00035243	0.000500176	0.00565637
Phlda1	1027	0.000351734	0.000486591	0.00510658
Gm26825	1028	0.00035121	0.000570047	0.00659588
Cd44	1029	0.000350537	0.000458537	0.00407793
Ccr10	1030	0.000350087	0.000741494	0.0134916
Izumo1r	1031	0.000350028	0.00062273	0.0101309
Creb1	1032	0.000349111	0.000506662	0.00393182
Baz1a	1033	0.000348759	0.000460382	0.00475578
Zfp512	1034	0.000348552	0.000641334	0.00931679
Rps12	1035	0.00034839	0.000560157	0.00663203
Ahi1	1036	0.000347915	0.000605748	0.00694656
Usp9x	1037	0.000346553	0.000512111	0.00546348
Hacd3	1038	0.000346446	0.000541099	0.00542112
Cd96	1039	0.000346105	0.00046756	0.00413279
Zfp871	1040	0.000345625	0.000570224	0.00905279
Mylip	1041	0.000345452	0.000516558	0.00514673
Nfatc2	1042	0.000345412	0.000549824	0.00425974
Itch	1043	0.000345362	0.000536075	0.00512422
Trp53inp1	1044	0.000344775	0.000523977	0.00398905
Zbtb32	1045	0.000344628	0.000617872	0.0112818
Iffo1	1046	0.000344577	0.000648626	0.0105834
Pdzd8	1047	0.000343763	0.000578947	0.00777897
Rnf111	1048	0.000343173	0.000533594	0.00593391
Glcci1	1049	0.000342364	0.000600695	0.0113927
Samhd1	1050	0.000341929	0.000535091	0.00527766
Ccna2	1051	0.000340998	0.000582984	0.0104679
Ankle2	1052	0.000339665	0.000604785	0.00986119
Kdm5b	1053	0.000338645	0.000520532	0.00463799
Cux1	1054	0.000337401	0.00058695	0.00679253
Spen	1055	0.000336243	0.000548274	0.00622307
Ifit1	1056	0.000335671	0.000512949	0.00715528
Nufip2	1057	0.000334842	0.00051668	0.00523342
Dapl1	1058	0.000334787	0.000642372	0.0154648
Gabpb2	1059	0.000334636	0.000543744	0.00769799
Nrn1	1060	0.000334563	0.000617282	0.0119822
Trbv17	1061	0.000331614	0.000622381	0.0222642
Arhgap31	1062	0.00033126	0.00051717	0.00518674
Pim2	1063	0.000331097	0.000459121	0.00451462
Kdm6a	1064	0.00033093	0.000514776	0.00719283
Cdc25b	1065	0.000330885	0.000488957	0.0062407
Mir155hg	1066	0.000329817	0.000632112	0.0096526
Slc12a7	1067	0.000329304	0.000608856	0.00793371
Rpl18a	1068	0.000328949	0.000515719	0.00546104
Haus3	1069	0.000328323	0.000543986	0.00609186
Ankrd17	1070	0.000327515	0.000457203	0.00348729
Csrnp1	1071	0.000327403	0.00048253	0.00334225
Actn1	1072	0.000326956	0.000515948	0.00496878
Rab43	1073	0.000326038	0.000574409	0.00799157
Golm1	1074	0.000326035	0.000504981	0.00653027
Spty2d1	1075	0.000325847	0.000485917	0.00507397
Cenpe	1076	0.0003256	0.00053759	0.0107736
2610507B11Rik	1077	0.00032529	0.000554589	0.00601848
Tmem131	1078	0.000324976	0.000582774	0.00841458
Uhrf1bp1l	1079	0.000324935	0.000451174	0.00463914
Abca7	1080	0.000324926	0.000579678	0.00854895
Ankrd13c	1081	0.000324205	0.000612227	0.00899863
Mtap	1082	0.000323786	0.000551541	0.00659366
Pde3b	1083	0.000323714	0.000443106	0.00391078
Napsa	1084	0.000322604	0.000579357	0.016131
Atp8a1	1085	0.00032233	0.0006159	0.0134085
2022-03-06	1086	0.000321246	0.000497501	0.00565301
Rps21	1087	0.000320725	0.000499075	0.00582249
Gbp5	1088	0.000320614	0.000559968	0.00974496
Map3k8	1089	0.000318797	0.000517916	0.00691946
Rexo5	1090	0.000318338	0.000585987	0.0129432
Igkc	1091	0.000318154	0.000626826	0.0162822
Cwc25	1092	0.000318067	0.000471854	0.00494182
Ccr7	1093	0.000317314	0.000557371	0.0100726
Nabp1	1094	0.000316976	0.000441049	0.0053864
Mau2	1095	0.000316888	0.000516918	0.00447704
Fabp5	1096	0.000316884	0.000569731	0.0100308
Tmx3	1097	0.000316668	0.000453672	0.00504358
Faah	1098	0.000316261	0.000503765	0.00471096
Zcchc6	1099	0.000316186	0.000417369	0.00392998
L1cam	1100	0.000316185	0.000580981	0.00966305
Prpf39	1101	0.000316157	0.00058373	0.0104011
Tmem176b	1102	0.000316064	0.000596647	0.0172087
Arid2	1103	0.00031576	0.000553111	0.00583795
Cep350	1104	0.000315445	0.000460286	0.00511758
Trat1	1105	0.000314814	0.000544941	0.00552784
Klf9	1106	0.000314633	0.000623361	0.0161061
Ube4a	1107	0.000313994	0.000537695	0.00857203
Nrm	1108	0.000313905	0.000470967	0.00646017
Ramp3	1109	0.000311922	0.000585088	0.0137679
Zeb1	1110	0.000311188	0.000484174	0.00557816
Sytl2	1111	0.000310045	0.000453262	0.00545568
Rpl32	1112	0.000309291	0.000459067	0.00419619
Ythdc1	1113	0.000309117	0.000395573	0.00329387
Itga1	1114	0.00030876	0.000548833	0.00752778
Trav12-2	1115	0.000308525	0.000590694	0.0178766
Kdm2b	1116	0.000308447	0.000423849	0.00432632
Dnmt1	1117	0.000308178	0.000439684	0.00579445
Herc1	1118	0.000307666	0.000452921	0.00469798
Mapk8ip3	1119	0.000306973	0.000534525	0.00689632
Trps1	1120	0.000306576	0.000572755	0.00832072
Tspan3	1121	0.000305839	0.000517061	0.00635824
Cd72	1122	0.000303654	0.0005919	0.014649
Msl2	1123	0.000303575	0.000516841	0.00742145
Cobll1	1124	0.00030319	0.0005375	0.00718224
Pou2f2	1125	0.000302854	0.000556808	0.00829068
Notch2	1126	0.000301524	0.000518151	0.00703881
Fbxl12	1127	0.000301242	0.00055863	0.00711647
Sla	1128	0.000301047	0.000456189	0.00481967
Srek1	1129	0.000300868	0.000451034	0.004409
Crbn	1130	0.000299033	0.000420366	0.00521073
Ptger4	1131	0.000298897	0.000521103	0.00698333
Mgea5	1132	0.00029887	0.000399935	0.0044
Mbnl2	1133	0.000298522	0.000432258	0.00484188
Slc20a1	1134	0.000298295	0.000452993	0.00620997
Zbtb1	1135	0.000298151	0.000428891	0.00452734
Golgb1	1136	0.000298039	0.000422753	0.00368104
Nolc1	1137	0.000297639	0.000472072	0.0058709
Rpsa	1138	0.000297206	0.000451354	0.00412241
Cbx7	1139	0.000296044	0.000543193	0.00775466
Lmbrd1	1140	0.000295892	0.000479044	0.0052353
Vcpip1	1141	0.000295724	0.000479584	0.00516451
Epc2	1142	0.000295517	0.000513233	0.00712913
Tet2	1143	0.000295313	0.00048866	0.00662123
Ckap5	1144	0.000294962	0.000465438	0.00551033
Tulp4	1145	0.000294387	0.000459677	0.00384404
Gbp4	1146	0.00029414	0.000411695	0.00468631
Fryl	1147	0.000293842	0.000380823	0.00326949
Marcksl1	1148	0.000291754	0.000487349	0.00560485
Tob2	1149	0.000291494	0.000388381	0.00357982
Txk	1150	0.000291466	0.00039331	0.00379055
Eif4ebp1	1151	0.000291397	0.000511538	0.00747444
Itm2c	1152	0.000289452	0.000404879	0.00327139
Trim25	1153	0.000289379	0.000413942	0.00431342
Cdca8	1154	0.000288738	0.000493941	0.00710098
Stim2	1155	0.000288687	0.000454176	0.00522326
Furin	1156	0.000288242	0.000498377	0.00591966
Lin54	1157	0.000288166	0.000508265	0.00659278
Zc3h7a	1158	0.000286942	0.000419816	0.00484747
Erbin	1159	0.000286776	0.000421034	0.00476414
Plod2	1160	0.000286314	0.000538354	0.0137601
Kdm6b	1161	0.000285963	0.000397195	0.0042901
Klhl24	1162	0.000285958	0.00039219	0.00353747
Sgms1	1163	0.000285152	0.000521413	0.00787244
Gm26532	1164	0.000284913	0.000446146	0.00464358
Rundc3b	1165	0.000283662	0.000505815	0.00669408
Spc24	1166	0.000283528	0.000490471	0.00838206
Ckb	1167	0.000283362	0.000529712	0.00967322
Nfe2l2	1168	0.000283279	0.000428374	0.00472049
Usp34	1169	0.000283156	0.0003998	0.00467068
Hspa1a	1170	0.000283007	0.000517019	0.0156869
Rad50	1171	0.000282427	0.000433232	0.00409846
Nedd4	1172	0.000281561	0.00045925	0.00603114
Mcm9	1173	0.000281321	0.000502275	0.00782754
Kdm3b	1174	0.000281239	0.000484943	0.00647665
Trbv2	1175	0.000281052	0.000563024	0.0236304
Trak2	1176	0.000281028	0.000510321	0.00791977
Klrb1c	1177	0.000280878	0.000535781	0.0110574
Itgax	1178	0.000280638	0.000525108	0.00873164
Asap1	1179	0.00028062	0.000450847	0.00588259
Ncoa7	1180	0.0002805	0.00045208	0.00606196
F2rl1	1181	0.000280125	0.000566158	0.0136211
Uhrf1	1182	0.000279859	0.000486057	0.0075009
Ddit3	1183	0.000276891	0.000452989	0.00426144
Slc7a5	1184	0.00027684	0.000465106	0.0063179
Msi2	1185	0.000276637	0.000449378	0.00468414
Hist1h1e	1186	0.0002766	0.000411062	0.00494205
Tet3	1187	0.000276448	0.000402921	0.00482394
Mdm4	1188	0.000275776	0.000418586	0.00419482
Avpi1	1189	0.000275763	0.00051906	0.00746937
Cerk	1190	0.000275402	0.00047085	0.00863605
E430024P14Rik	1191	0.000274635	0.000509488	0.00866899
Atxn7	1192	0.000274425	0.000476516	0.00639059
Thada	1193	0.00027412	0.000478682	0.00562414
Mepce	1194	0.000273892	0.000459656	0.00523062
Cyba	1195	0.000273808	0.00043905	0.0051553
Zfp398	1196	0.000273726	0.000523511	0.00939189
Gadd45g	1197	0.000273149	0.000460818	0.0077666
Dnajb4	1198	0.000272715	0.000494589	0.00821033
Btla	1199	0.000271229	0.000551141	0.00985668
Ltb4r1	1200	0.000271079	0.000520786	0.0143542
Tubb2a	1201	0.000271057	0.000475048	0.0057689
Scpep1	1202	0.000271032	0.000508918	0.00711691
Chka	1203	0.000270947	0.000459466	0.00611172
Pfkp	1204	0.000270265	0.000388651	0.00419234
Dennd4a	1205	0.000270245	0.000448297	0.00446967
Cd200r4	1206	0.000270053	0.000485066	0.00763815
AI314180	1207	0.000269824	0.000464374	0.00996414
Zzef1	1208	0.000269449	0.000454839	0.00606844
Cd81	1209	0.000269283	0.000572472	0.0146193
Scml4	1210	0.000269239	0.000495647	0.00846806
Slc16a6	1211	0.000268751	0.000451688	0.00476085
Cdca3	1212	0.000268292	0.000498061	0.00960395
Rps5	1213	0.000268234	0.000428151	0.00497607
Nr2c2	1214	0.000267943	0.000456474	0.0068187
Per1	1215	0.000267473	0.000405876	0.00548048
Arih1	1216	0.000267455	0.000392799	0.00430895
Ncoa2	1217	0.000267326	0.000426597	0.00501492
Acbd5	1218	0.000266796	0.000423844	0.0045138
Fam241a	1219	0.000266785	0.000481811	0.00775753
Kat6a	1220	0.000266076	0.000402924	0.00431116
Pnpla8	1221	0.000265933	0.000462303	0.00532923
Irf4	1222	0.000265855	0.000437454	0.00555406
Mfsd6	1223	0.000265491	0.000380566	0.00387129
Oxsr1	1224	0.000265462	0.000457382	0.00513042
Gpr65	1225	0.000265308	0.000433183	0.00493042
Wdr37	1226	0.000265271	0.0005094	0.00982672
Spag9	1227	0.000265159	0.000420063	0.00640439
Itpr3	1228	0.000265028	0.000445863	0.00603243
Ell2	1229	0.00026488	0.000504262	0.00828725
Stat5b	1230	0.000264829	0.000410086	0.00647426
Phf21a	1231	0.000264539	0.000400895	0.00454759
Cdc73	1232	0.000264372	0.000465664	0.00648541
Gnptab	1233	0.000263563	0.000430747	0.00588137
Creb3l2	1234	0.000263525	0.000520744	0.0154336
Card6	1235	0.000263456	0.00047027	0.00667675
Sacs	1236	0.000262582	0.000462261	0.00560326
Tcrg-C2	1237	0.000262211	0.000485061	0.00944188
Gprin3	1238	0.00026217	0.000483079	0.00725971
Cdc37l1	1239	0.000261466	0.000400938	0.00413914
Ctdspl2	1240	0.000261225	0.000414235	0.00431632
Smc5	1241	0.000261132	0.000447812	0.00488884
Ddx60	1242	0.000259984	0.000463051	0.00792953
Pmaip1	1243	0.000259685	0.000374212	0.0043505
Prdm2	1244	0.00025944	0.000398588	0.00490332
Fcho2	1245	0.000259379	0.000412004	0.00403801
Trav14n-3	1246	0.000258851	0.000522312	0.0232922
Tsc22d2	1247	0.000258848	0.000415355	0.00559696
Ppp1r10	1248	0.000258803	0.000360755	0.00376195
Epb41	1249	0.000258753	0.000361526	0.00332425
Rictor	1250	0.00025868	0.000414738	0.00555907
Sntb1	1251	0.000258652	0.000428566	0.00600219
Phf11a	1252	0.000258348	0.000411239	0.00496398
Taf1	1253	0.000258023	0.00042372	0.00498439
Zfp638	1254	0.000257942	0.000388259	0.00361796
Atp2a3	1255	0.000257627	0.000350804	0.00372146
Adam10	1256	0.000256409	0.00037823	0.00494722
Rsf1	1257	0.000255613	0.00035752	0.00407754
Gmip	1258	0.000255348	0.000394585	0.00434984
Kat6b	1259	0.000255323	0.000469149	0.00995592
Erap1	1260	0.00025505	0.000367443	0.00508433
Slamf6	1261	0.000253964	0.000373059	0.00507936
Herc3	1262	0.000252378	0.000409376	0.00454658
Trim11	1263	0.000252059	0.00044632	0.00584842
Man2a2	1264	0.000251779	0.000488071	0.00799806
Bst2	1265	0.000251469	0.000436306	0.00387763
Myo1e	1266	0.000251325	0.00046368	0.0155335
Asxl1	1267	0.000250564	0.000409004	0.00459007
BC005561	1268	0.000249902	0.000464954	0.0117106
Trbv5	1269	0.000249667	0.00045177	0.00726289
Gpr55	1270	0.000248999	0.000456409	0.00666402
Arl15	1271	0.000248993	0.000419535	0.00606763
Lrba	1272	0.000248718	0.000405221	0.00467565
Itga6	1273	0.000248423	0.000454504	0.00734467
Stx11	1274	0.000247751	0.000392311	0.00455813
Bend4	1275	0.000247722	0.000482431	0.0157953
Cysltr2	1276	0.000247458	0.000458405	0.00628971
Clcf1	1277	0.000247383	0.000442447	0.00667532
Rrm1	1278	0.000245336	0.00039971	0.00664363
Dmxl1	1279	0.000244961	0.000432189	0.00661466
Dusp6	1280	0.000244644	0.000403425	0.00440616
Hspa9	1281	0.000244489	0.000366364	0.00438615
Casp1	1282	0.000244461	0.000344248	0.00448613
Rpl41	1283	0.000243893	0.00039015	0.0053116
Ythdf3	1284	0.00024386	0.000381409	0.00577687
Il4ra	1285	0.000243825	0.000408866	0.00684207
Ccpg1	1286	0.000243816	0.000427284	0.00621121
Tbc1d4	1287	0.000243807	0.00043045	0.00612704
Cd80	1288	0.00024315	0.000475917	0.020977
AC163354.1	1289	0.000243138	0.000378079	0.0105964
Prelid2	1290	0.000242995	0.00045251	0.00671285
Ttc39c	1291	0.000242961	0.000340958	0.00337385
Ahcyl2	1292	0.000242545	0.000406297	0.00748302
Dip2b	1293	0.000242319	0.000381993	0.00476197
Zer1	1294	0.000242309	0.000476004	0.0133074
Errfi1	1295	0.000241949	0.000356859	0.00475846
Dpp4	1296	0.000241725	0.000374864	0.0049508
Klra6	1297	0.000241415	0.000432421	0.0115942
Gapdh	1298	0.000241069	0.000427607	0.00482425
Rpl13	1299	0.00024089	0.000378547	0.00440691
Rps7	1300	0.000240842	0.000387535	0.00426335
Peak1	1301	0.000240232	0.00037523	0.00708375
Atp9b	1302	0.000240196	0.000445713	0.00739929
Hist1h4d	1303	0.000240011	0.000396392	0.00467933
Mysm1	1304	0.000239689	0.000421631	0.00487937
Ppargc1b	1305	0.000239435	0.000466919	0.00790438
Fam120b	1306	0.000239111	0.000383185	0.00458205
Arhgap18	1307	0.000239068	0.000374485	0.0048743
Ccnb1	1308	0.000238793	0.00042524	0.00902548
Galk1	1309	0.000238743	0.000421234	0.00588093
1500009L16Rik	1310	0.000238588	0.000417	0.00650968
Zfp62	1311	0.000238345	0.000444309	0.00829455
Smg6	1312	0.00023827	0.000393108	0.0068314
Zfp830	1313	0.00023784	0.000443512	0.00669776
Csnk1g1	1314	0.000237491	0.000407085	0.00551697
Eea1	1315	0.000237219	0.000400948	0.00447763
Mybbp1a	1316	0.000236929	0.000412615	0.0053722
Kif20b	1317	0.000236893	0.000438723	0.00932031
Nsg2	1318	0.000236566	0.000447343	0.00704485
Ubald2	1319	0.000236233	0.00044986	0.00431907
Tmem64	1320	0.000236185	0.000441522	0.0117912
Il17ra	1321	0.000236139	0.000350171	0.00356265
Dock2	1322	0.000235883	0.000394968	0.00325446
Serpine2	1323	0.000235683	0.000443411	0.0177051
Rc3h2	1324	0.00023533	0.000409691	0.00727332
Setx	1325	0.00023455	0.000346584	0.00355561
Apc	1326	0.00023417	0.000403452	0.00639878
Zmym2	1327	0.000233888	0.000418575	0.0060881
Svil	1328	0.000233471	0.000360012	0.00503189
R3hdm1	1329	0.00023317	0.000384674	0.00481637
Irgm2	1330	0.000232609	0.000425311	0.00761768
Tmem176a	1331	0.000232567	0.000450159	0.0164384
Slc17a9	1332	0.000232368	0.000417749	0.00525915
Lrp6	1333	0.000232257	0.000462464	0.0132894
Cd55	1334	0.000231689	0.000445709	0.0127375
Sv2c	1335	0.000231481	0.000457419	0.0105877
Pogz	1336	0.000231017	0.000428206	0.00687184
Rprd2	1337	0.000231006	0.000405483	0.00508542
Wdr44	1338	0.000230871	0.000380107	0.00440184
Zfp646	1339	0.00022934	0.000418193	0.00606841
Gbp8	1340	0.000228589	0.000352777	0.00637438
Lrrc8d	1341	0.000228376	0.000420837	0.00631571
Myc	1342	0.000228307	0.000416193	0.00805168
Id3	1343	0.000228041	0.000423608	0.00726815
Lrig2	1344	0.000227891	0.000425324	0.00840157
Zfp451	1345	0.000227766	0.000405901	0.0059211
Rcbtb1	1346	0.000226667	0.000381481	0.00428287
Tnfsf9	1347	0.000226613	0.000386464	0.00556333
Casp4	1348	0.000226306	0.000382884	0.00452878
Tpm1	1349	0.000225802	0.000348761	0.00409751
Gng12	1350	0.000225733	0.000448922	0.0160878
Med14	1351	0.000225715	0.000350761	0.00327992
Lrrc32	1352	0.000225342	0.000435592	0.0153783
Rnf157	1353	0.000225224	0.000443302	0.0111052
Swap70	1354	0.000224137	0.000435369	0.0081811
Vps13d	1355	0.000223829	0.000400531	0.00602858
Snx14	1356	0.00022352	0.000395866	0.0046348
Cd101	1357	0.000223496	0.000416571	0.00717192
Otud4	1358	0.000223459	0.000387301	0.00421918
Selenoi	1359	0.000223422	0.000404275	0.00612268
Tnrc6a	1360	0.000222564	0.000333793	0.00442769
Gpr68	1361	0.000222164	0.00037986	0.0061288
Ano6	1362	0.000221757	0.000389167	0.00723265
Lair1	1363	0.000221161	0.000433868	0.00591428
Maml2	1364	0.000220919	0.000391785	0.0048578
Etnk1	1365	0.000220914	0.000307281	0.00523442
Zc3h6	1366	0.000220793	0.000424346	0.00882247
Atf2	1367	0.00022047	0.000361407	0.0040186
Sfi1	1368	0.000220438	0.000420473	0.0069601
Hist1h2ab	1369	0.000220383	0.000391625	0.0059641
Trpm7	1370	0.000219993	0.000341595	0.00380235
Adrb2	1371	0.000219667	0.000382911	0.00464233
Rps19	1372	0.000218676	0.000417488	0.00514836
Btbd7	1373	0.000218563	0.000395641	0.00534688
Ifi204	1374	0.000218496	0.000436852	0.0142368
Rrm2	1375	0.000218443	0.000358673	0.00762901
Tor3a	1376	0.000218279	0.000350225	0.00457956
Mx1	1377	0.000217464	0.00036491	0.00741629
Srm	1378	0.000216987	0.000425962	0.00795678
Pspc1	1379	0.000216965	0.00036136	0.00529585
Ralgps2	1380	0.000216548	0.000401841	0.00788392
Cspp1	1381	0.000216471	0.000377903	0.00585721
Trbv12-2	1382	0.000216455	0.000381206	0.00870994
Prdx1	1383	0.000216238	0.000387127	0.00369074
Neb	1384	0.000215822	0.000407382	0.0174467
Kcnk5	1385	0.000215736	0.000399566	0.00788988
Rad51	1386	0.000215036	0.000375459	0.0104008
Trib2	1387	0.000214825	0.000406898	0.00637745
Birc2	1388	0.000214383	0.000346067	0.00391538
Ankrd37	1389	0.000213525	0.000378974	0.00522564
Traf3	1390	0.000213517	0.000381726	0.00633094
Ric1	1391	0.00021328	0.000395079	0.0067696
Heg1	1392	0.000213179	0.000362172	0.0052311
Cdk12	1393	0.000213087	0.000358091	0.00366086
Kdm3a	1394	0.000212977	0.000383777	0.00539986
Itih5	1395	0.000212921	0.000397964	0.0177547
Plcxd2	1396	0.000212796	0.000382103	0.0076617
Cd2ap	1397	0.000212257	0.000416707	0.0100047
Rere	1398	0.000212198	0.000376726	0.00495538
Nf2	1399	0.000211845	0.000381725	0.00521028
Trav16	1400	0.000211582	0.000381228	0.00928676
Sesn1	1401	0.000211111	0.000397864	0.00783517
Atf3	1402	0.000210943	0.000417723	0.0119083
Tmem154	1403	0.000210758	0.000334415	0.00408105
Huwe1	1404	0.000210396	0.000323957	0.00377574
Rpl23	1405	0.000210205	0.000343668	0.00347267
Fubp1	1406	0.000209735	0.000302256	0.00372452
Srcap	1407	0.000209198	0.000395805	0.00616735
Shisa5	1408	0.000208578	0.000356262	0.00432192
Ubxn7	1409	0.000208324	0.000374571	0.00720788
Alcam	1410	0.000208211	0.000364239	0.00569695
Srgap2	1411	0.000208108	0.000364785	0.00527233
Top2a	1412	0.000207636	0.000346331	0.00738658
Atp13a3	1413	0.00020683	0.000363455	0.00425597
Etv6	1414	0.000206764	0.000345511	0.00473996
Kif23	1415	0.000206706	0.000364295	0.00451614
Zbtb20	1416	0.000205741	0.000386029	0.00717859
Cdc20	1417	0.000205638	0.000367996	0.00855183
Sdc4	1418	0.000205462	0.000413469	0.0136202
Syne1	1419	0.000204884	0.000359436	0.00481169
Kdm4c	1420	0.000204426	0.000359329	0.00551965
Prdx4	1421	0.000204003	0.000368619	0.00547127
Abcc4	1422	0.000203525	0.000403784	0.00822918
Arhgef3	1423	0.00020331	0.000306184	0.00425632
Dock9	1424	0.000203003	0.000393293	0.00793892
Ipcef1	1425	0.00020273	0.000305947	0.00329603
Rfx1	1426	0.000202601	0.000386123	0.006804
Abcg1	1427	0.00020218	0.000357475	0.00507866
Pcsk7	1428	0.000201624	0.000357144	0.00544776
Atf6	1429	0.000201421	0.000324049	0.00433196
Tyms	1430	0.000201096	0.000332349	0.00474478
Timp2	1431	0.0002008	0.000389267	0.00741612
Jmy	1432	0.000200425	0.000380187	0.00522736
Prrt1	1433	0.00019962	0.000372926	0.00577274
Ifih1	1434	0.000198711	0.000329536	0.00455438
Nup98	1435	0.0001986	0.000337838	0.00371495
Dopey1	1436	0.000198245	0.000396295	0.0100272
Pvr	1437	0.000198011	0.00035249	0.00634213
Ktn1	1438	0.000197304	0.000354618	0.00551738
Zscan26	1439	0.000197215	0.000380483	0.00892718
Dlg1	1440	0.000197196	0.00037404	0.00527754
Aff3	1441	0.000196754	0.000397098	0.00910271
Tcf12	1442	0.000196034	0.000309032	0.00405504
Zfp445	1443	0.000195868	0.000336151	0.00482615
Wdfy2	1444	0.000195544	0.000386006	0.0100487
Nrgn	1445	0.000195323	0.000358233	0.0170558
Ppm1k	1446	0.000195108	0.000377936	0.00707355
Epb41l2	1447	0.000194937	0.000365599	0.00541524
Rad54l2	1448	0.000194848	0.000359051	0.00537427
Gm4316	1449	0.000194704	0.000336232	0.00731821
Cenpf	1450	0.000194513	0.000340096	0.00790459
Trim65	1451	0.000193901	0.000379626	0.00775398
Antxr2	1452	0.000193253	0.000350567	0.00426028
Vps13c	1453	0.000193236	0.000343945	0.00532717
Crtap	1454	0.000193023	0.000368069	0.00762425
Atad2b	1455	0.000192715	0.000302901	0.00478289
Ptpn13	1456	0.000192086	0.000322112	0.00435271
Mcm2	1457	0.000191686	0.000318307	0.00421766
Ctsl	1458	0.000190834	0.000377663	0.0104179
Ifi211	1459	0.000190739	0.000377662	0.0094808
Samd3	1460	0.000190453	0.000346242	0.0047189
Susd6	1461	0.000189656	0.000314052	0.00411642
Pcm1	1462	0.00018959	0.000295978	0.00430478
Trbv20	1463	0.000189527	0.00040484	0.01602
Snhg12	1464	0.000189488	0.000298934	0.00354857
Dmtf1	1465	0.000189155	0.000322051	0.00406308
Zcchc7	1466	0.000188995	0.000296907	0.00360217
Dnajc10	1467	0.000188851	0.000330992	0.00447764
Irgm1	1468	0.000188837	0.000278151	0.0032577
Pcnx	1469	0.00018877	0.000373003	0.0155403
Rptor	1470	0.000188378	0.000346501	0.00537117
Ncapd3	1471	0.000188237	0.000325489	0.00520704
Pik3c2a	1472	0.000188068	0.000360843	0.00637132
Zfp260	1473	0.000187999	0.000322565	0.00431203
Fndc3a	1474	0.000187655	0.000315773	0.00473894
Ganc	1475	0.000187647	0.000383406	0.00809303
Dtx1	1476	0.000187542	0.000349387	0.0065832
Pecam1	1477	0.000187161	0.000318281	0.00493236
Hace1	1478	0.000186925	0.000351153	0.00637762
Ifit2	1479	0.000186743	0.000313724	0.00530555
Ccr8	1480	0.000186214	0.00035926	0.00871842
St6galnac3	1481	0.000186046	0.000341671	0.00461596
Uvssa	1482	0.000185835	0.000368408	0.00951762
Cry1	1483	0.000185827	0.00032274	0.00452387
Ankfy1	1484	0.000185798	0.000324727	0.00479681
Prr14l	1485	0.000185702	0.000342522	0.00511335
Adk	1486	0.000185617	0.000319783	0.00440926
Rbm33	1487	0.00018513	0.00029562	0.00479092
Plk3	1488	0.000184999	0.000277936	0.00306553
Ttc3	1489	0.000184863	0.00033099	0.00479163
Hexa	1490	0.00018472	0.00034897	0.00610618
Ubr3	1491	0.00018467	0.000335153	0.00492785
Helz2	1492	0.000184407	0.000273566	0.00355127
Epcam	1493	0.000184268	0.000350824	0.01277
Dgkh	1494	0.00018328	0.000327221	0.00419223
Irf2bp2	1495	0.000181822	0.000338494	0.00964698
Rcbtb2	1496	0.000181712	0.000275083	0.00278883
Bcl3	1497	0.000181638	0.000276628	0.0037044
Lpar6	1498	0.000181519	0.000355718	0.00593153
2410089E03Rik	1499	0.000180901	0.000332974	0.00856842
Nsun6	1500	0.000180862	0.000351082	0.00703783
Aqp3	1501	0.000180852	0.000349908	0.00533301
Lysmd3	1502	0.00018073	0.000317303	0.00510247
Xpr1	1503	0.000179945	0.000325608	0.00556017
Tbc1d1	1504	0.000178645	0.000269877	0.00388657
Slc7a1	1505	0.000178504	0.000322305	0.00682033
Taf4b	1506	0.000178021	0.000338298	0.0077971
Emsy	1507	0.000177642	0.000280033	0.00336403
Camk1d	1508	0.000177514	0.000296698	0.00389953
Ercc4	1509	0.00017743	0.000334785	0.00649843
Soat1	1510	0.000177276	0.000299611	0.00346254
Abcc1	1511	0.000177085	0.000348503	0.00777865
Mef2d	1512	0.000176941	0.000250468	0.00259998
Cfl2	1513	0.00017633	0.000323874	0.00600164
Abhd2	1514	0.000176315	0.000306413	0.00523267
H2-Eb1	1515	0.00017629	0.000346022	0.0221783
Smad3	1516	0.000175717	0.000336916	0.00734233
Tank	1517	0.000175304	0.000280766	0.00361813
Pim3	1518	0.000175209	0.000289759	0.00347004
Arhgap26	1519	0.000175104	0.000278036	0.00328736
Prkdc	1520	0.000174974	0.000337125	0.00537146
Ino80d	1521	0.000174357	0.000301232	0.00497841
Rufy2	1522	0.000173875	0.000314558	0.00549156
Yeats2	1523	0.000173823	0.000328162	0.00828874
Hist2h2ac	1524	0.000172854	0.000325783	0.00520685
Fyco1	1525	0.000172772	0.000320181	0.00522752
Scd2	1526	0.000172523	0.000310424	0.00555746
F2rl2	1527	0.00017252	0.000332393	0.00736842
Oasl2	1528	0.00017247	0.000327558	0.00727247
Washc4	1529	0.000172445	0.000315514	0.00467637
Dgke	1530	0.000172377	0.000342391	0.00778061
4732440D04Rik	1531	0.000172063	0.000341622	0.0109134
Dido1	1532	0.000171543	0.000280833	0.00391606
Cpm	1533	0.000171108	0.000298938	0.00453034
Ptpn4	1534	0.000170887	0.000283269	0.0030013
Actr5	1535	0.000170862	0.000318806	0.00597289
Skil	1536	0.000170801	0.000274799	0.0042964
Galnt7	1537	0.000170546	0.000284928	0.00500999
Tnfsf14	1538	0.00017017	0.000345627	0.01167
Hist1h1c	1539	0.000169956	0.000295017	0.00438253
H2-T24	1540	0.000169952	0.000294645	0.00528102
AW549877	1541	0.000169094	0.000327004	0.0064605
Kpna1	1542	0.000169012	0.000277068	0.00454263
Smox	1543	0.000168916	0.000317925	0.00811119
AU020206	1544	0.000168826	0.000264344	0.00353051
Fbxo32	1545	0.000168054	0.000318489	0.00767637
Setbp1	1546	0.000167833	0.00032327	0.0220665
Kmt2b	1547	0.000166682	0.000302762	0.00438735
Rnpc3	1548	0.000166268	0.000277471	0.00425498
Clspn	1549	0.000166013	0.000296919	0.00523378
Mbtd1	1550	0.000165915	0.000311468	0.00570361
Il6ra	1551	0.000165853	0.000334118	0.00891954
Enc1	1552	0.000165829	0.000325178	0.00504443
Scyl2	1553	0.000165781	0.000290774	0.00480156
Pan3	1554	0.000165129	0.000284223	0.00475286
Sult2b1	1555	0.00016501	0.00031581	0.00848752
Ppic	1556	0.000164798	0.000317565	0.00847672
Nbas	1557	0.000164559	0.00030758	0.00675414
Tmem156	1558	0.000164558	0.000328881	0.011191
Nxpe3	1559	0.000164441	0.000278788	0.00348437
Trav5-4	1560	0.000164289	0.000327029	0.00953506
Cdh1	1561	0.000164217	0.000311748	0.0118664
Fchsd2	1562	0.000164112	0.000279108	0.00437643
Phactr4	1563	0.00016406	0.000327195	0.00856355
Nt5e	1564	0.000163939	0.000317209	0.00788655
Prdm10	1565	0.000162888	0.000338187	0.0123389
Bmp2k	1566	0.000162789	0.000314668	0.00715322
Lst1	1567	0.000162564	0.000310567	0.00928973
Idh2	1568	0.000162182	0.000304108	0.00515306
Btaf1	1569	0.0001621	0.000283626	0.00406284
Egr2	1570	0.000161834	0.000334248	0.0108217
Grk4	1571	0.000161622	0.000308764	0.00861537
Fbxl3	1572	0.00016156	0.000298748	0.00603426
Npc1	1573	0.000161514	0.000315249	0.0077454
Golga4	1574	0.000161404	0.000254803	0.00343201
Naaa	1575	0.000161157	0.000301166	0.00727164
Cacul1	1576	0.000160556	0.000285875	0.00345057
Fcgrt	1577	0.00015989	0.000314281	0.0067128
Snx13	1578	0.000159857	0.000319926	0.00786631
Trbv26	1579	0.00015973	0.000318521	0.0128203
Tex10	1580	0.000159696	0.000286974	0.0034553
Usp12	1581	0.000159606	0.0003116	0.00785089
Zfp101	1582	0.000159515	0.00031515	0.00799933
Rapsn	1583	0.000158756	0.00031291	0.00895865
Cdk1	1584	0.000158588	0.000304372	0.00628394
Abhd18	1585	0.000158572	0.000312831	0.00858508
Ephx1	1586	0.000158379	0.000310791	0.0111127
Akap11	1587	0.000157842	0.000293135	0.0056263
Frmd4b	1588	0.00015775	0.000293772	0.00642463
Edrf1	1589	0.000156764	0.000304398	0.00628179
Tnfsf8	1590	0.000156501	0.000311646	0.0106901
Msh3	1591	0.000156444	0.000287315	0.00495958
Myadm	1592	0.000156351	0.000304586	0.00473904
H2-DMa	1593	0.00015606	0.000288198	0.00473061
Kctd12	1594	0.000155496	0.000279838	0.00502184
Spef2	1595	0.000155116	0.000306018	0.0084045
Dtl	1596	0.000155013	0.000286432	0.00598353
Apoe	1597	0.000154281	0.000310436	0.00984367
Slc25a25	1598	0.000153793	0.000290068	0.00500489
Trbv31	1599	0.000153068	0.000289566	0.00897461
Nlk	1600	0.000153037	0.000269409	0.00318919
Maff	1601	0.000152986	0.000288976	0.00473172
Epas1	1602	0.000152095	0.000295163	0.00819563
Tnfrsf26	1603	0.000151999	0.000297271	0.00853622
Ipmk	1604	0.000151346	0.000275453	0.00400149
Il10	1605	0.000150951	0.000309979	0.0133578
Gab3	1606	0.000150745	0.000274756	0.00526225
Rnf38	1607	0.000150566	0.00027619	0.00354016
Ifit3b	1608	0.000150299	0.000284646	0.00531922
Tanc1	1609	0.000150253	0.000292494	0.0058809
Nbeal1	1610	0.000150191	0.000283598	0.00501116
Eif2ak3	1611	0.000149801	0.00026218	0.00427463
Ctse	1612	0.000149573	0.000282975	0.00436364
Trav13-2	1613	0.000149429	0.00029751	0.0164152
Cpd	1614	0.000149372	0.000285389	0.0107478
C1qb	1615	0.000148658	0.000287641	0.0101696
Gm42047	1616	0.000148481	0.000300046	0.00778676
2810402E24Rik	1617	0.000148198	0.00029563	0.00935491
Tmem65	1618	0.000148018	0.000288384	0.00570975
Crip2	1619	0.000147941	0.00028651	0.0058484
Atf7	1620	0.000147928	0.000283767	0.00672724
Ralgapa1	1621	0.000147844	0.000270018	0.00432295
Adgrl1	1622	0.000147655	0.000286225	0.00686919
A430078G23Rik	1623	0.00014712	0.000266253	0.00372332
Sec24a	1624	0.000147094	0.000243089	0.00369819
AI480526	1625	0.000147016	0.000279453	0.0055577
Wdfy1	1626	0.000146414	0.000284801	0.00746538
Nrarp	1627	0.000146405	0.000273204	0.00522888
Rnase4	1628	0.000145865	0.000294407	0.0129454
L3mbtl3	1629	0.00014575	0.000246553	0.0031201
Fam91a1	1630	0.000145688	0.000266567	0.00466722
Rarg	1631	0.000145196	0.00027688	0.00589171
Ripk2	1632	0.000145122	0.000235916	0.00313059
Rock2	1633	0.000145054	0.000257963	0.00457101
Tcn2	1634	0.000144491	0.000283652	0.0067494
Tug1	1635	0.00014428	0.000264778	0.00443634
Ercc6l2	1636	0.000143994	0.000280797	0.00564183
Rab11fip2	1637	0.000143986	0.000283156	0.00858906
Mxi1	1638	0.000143916	0.000252489	0.00506193
4833420G17Rik	1639	0.000143638	0.000233407	0.00424603
Plk1	1640	0.000143508	0.000255759	0.00740238
Cdkn2a	1641	0.000143106	0.000271341	0.0082977
Tlr12	1642	0.000143033	0.000276186	0.00781198
Gm16001	1643	0.000142768	0.000271231	0.00483425
Tmem87a	1644	0.000142526	0.000249933	0.00442104
Heatr5a	1645	0.000141885	0.00028051	0.00812562
Brwd3	1646	0.000141236	0.000257233	0.00504348
Gas7	1647	0.000141121	0.00028233	0.00728846
Itga2	1648	0.000140809	0.00028856	0.00835116
Il6st	1649	0.000140787	0.000265274	0.0065942
C87436	1650	0.000140608	0.000277631	0.00587822
Clock	1651	0.000140104	0.000271652	0.00649168
Raph1	1652	0.000139984	0.000278334	0.00592739
Noct	1653	0.000139932	0.00026187	0.00944724
Hook3	1654	0.000139781	0.000234361	0.00382289
Hist1h2bc	1655	0.000139762	0.000289502	0.00817275
Gmeb2	1656	0.000139711	0.00027199	0.00508354
Dapp1	1657	0.000139635	0.000241134	0.00376415
Nebl	1658	0.000139555	0.000284452	0.00611065
Kcnj8	1659	0.000139527	0.000282225	0.00696601
Rad18	1660	0.00013949	0.000266308	0.00510625
5031425E22Rik	1661	0.000139488	0.000240979	0.00314077
Crebzf	1662	0.000139407	0.000271109	0.00845707
Phlpp1	1663	0.000139405	0.000262398	0.006569
Dusp14	1664	0.000138717	0.000264772	0.00704302
Acox3	1665	0.00013735	0.000260352	0.00538034
Kif5c	1666	0.000137177	0.000259129	0.00898817
Paxbp1	1667	0.000136564	0.000259244	0.00456022
Map3k14	1668	0.000136449	0.000261236	0.00481898
Hmbox1	1669	0.000135895	0.000265486	0.00562737
Rreb1	1670	0.000135811	0.000262355	0.0068739
Cyp51	1671	0.000135775	0.000233368	0.00393403
Hipk2	1672	0.000135731	0.000235015	0.00691706
Tacc3	1673	0.00013564	0.000231159	0.00483967
Qpct	1674	0.000135357	0.000267813	0.00566758
Kif11	1675	0.000135093	0.00025372	0.00601711
Vav3	1676	0.000134627	0.00023812	0.00388767
Ly6g5b	1677	0.00013442	0.000261535	0.00535698
Gla	1678	0.000134412	0.000261737	0.00576136
Zbtb44	1679	0.000134167	0.000252585	0.0040559
Cd86	1680	0.000133679	0.000224757	0.00327913
Cx3cr1	1681	0.000133427	0.000266007	0.00723883
Akap10	1682	0.000133062	0.000261792	0.00800777
Gramd1b	1683	0.000133033	0.000223633	0.00301596
Myo6	1684	0.000132533	0.000265316	0.00851892
Cybb	1685	0.000131884	0.000230345	0.00861662
Plk2	1686	0.000131626	0.000265353	0.0067111
Egln3	1687	0.000131121	0.000238727	0.00431793
Trav12-3	1688	0.000130428	0.000272156	0.0120882
Hist1h3e	1689	0.000130123	0.000243263	0.00329618
Gm20186	1690	0.000129614	0.000230145	0.00471749
Gtdc1	1691	0.000129572	0.000242839	0.00691012
Rps10	1692	0.000129475	0.000238498	0.00394774
Lmtk2	1693	0.000129463	0.00024215	0.0042737
Lmo4	1694	0.000128852	0.000243169	0.00464685
Rab11fip1	1695	0.00012858	0.000227116	0.00350035
AW011738	1696	0.000128457	0.000251202	0.00641859
Ago3	1697	0.000128437	0.000241759	0.00431471
H2-Aa	1698	0.000128396	0.000254176	0.0170719
Kcna3	1699	0.00012829	0.000236872	0.00383281
Etv3	1700	0.000128046	0.000242799	0.00355076
Rell1	1701	0.000128028	0.000223263	0.00347631
Ninj1	1702	0.000127958	0.000236706	0.00384889
Cep295	1703	0.000127515	0.000235822	0.00625932
Ptch1	1704	0.000126841	0.000242214	0.00853525
Tm9sf4	1705	0.000126791	0.000236771	0.00403688
Tmem161b	1706	0.000126316	0.000252609	0.00624906
Dot1l	1707	0.000126227	0.000223519	0.00406006
Fbxl20	1708	0.000125825	0.00024091	0.00423132
Capn7	1709	0.000125776	0.000219757	0.00354961
Trav19	1710	0.0001256	0.00025867	0.0122315
Btbd11	1711	0.000125456	0.00025078	0.00577591
Tpx2	1712	0.000125254	0.000245029	0.00609104
Fry	1713	0.000125113	0.000258034	0.00792607
Ncapg2	1714	0.0001246	0.000248182	0.00755786
Asb2	1715	0.000124502	0.000244094	0.00476529
Slc35e2	1716	0.000124452	0.000235603	0.00525416
Nusap1	1717	0.000124424	0.000232165	0.00570284
Edem3	1718	0.000124404	0.00023196	0.0050425
Ski	1719	0.000124238	0.000226531	0.00375536
Rasl11b	1720	0.000124143	0.000239901	0.00641849
Trbv24	1721	0.000123849	0.000235989	0.00987489
Tcrg-C4	1722	0.000123707	0.000246179	0.00819844
Aff1	1723	0.000123509	0.000233075	0.00403301
Abl2	1724	0.00012348	0.000248867	0.00538842
Trav9-1	1725	0.000123364	0.000257136	0.00914946
B3galnt2	1726	0.000123337	0.000239505	0.00609383
Sik2	1727	0.000123065	0.000225942	0.00462338
Rflnb	1728	0.000122478	0.00023894	0.00511491
Idi1	1729	0.000122425	0.000212791	0.00463039
Sirt1	1730	0.000121812	0.000234353	0.00481745
Slc25a36	1731	0.000121049	0.000224796	0.00441062
Clasp1	1732	0.000121041	0.000226628	0.00477875
Prc1	1733	0.000120485	0.000214411	0.00420851
Cop1	1734	0.000120402	0.000232311	0.00340578
Tmx4	1735	0.000120223	0.000220921	0.00398062
Inpp4a	1736	0.000119902	0.00023518	0.00439376
Tfrc	1737	0.000119816	0.000226468	0.00380404
Trav3-1	1738	0.000119763	0.000251877	0.0106011
Cd200	1739	0.000119594	0.000231267	0.00946543
Zfp654	1740	0.00011947	0.000200629	0.00308558
Lpp	1741	0.000119113	0.000211167	0.003332
Gm47242	1742	0.000118418	0.000223569	0.00665187
Gm19261	1743	0.000118258	0.00023865	0.0100003
9930021J03Rik	1744	0.000117743	0.000221237	0.00428604
Lrch1	1745	0.00011766	0.000197158	0.00317483
Lta	1746	0.000117592	0.000227842	0.00557822
Hmox1	1747	0.00011675	0.00023242	0.0054304
Ms4a6d	1748	0.00011658	0.000208529	0.00315804
Spopl	1749	0.000116234	0.000215591	0.0036416
Rev3l	1750	0.000115424	0.000198613	0.00282515
Trav3-3	1751	0.000115265	0.000236419	0.0108445
Ralgapa2	1752	0.00011525	0.000207108	0.00298752
Letm2	1753	0.000115117	0.000214481	0.00350507
Gpr146	1754	0.00011508	0.000227104	0.00413655
Cd200r1	1755	0.000114943	0.000211024	0.00404775
Hspa1b	1756	0.000114808	0.000214249	0.00520486
9930111J21Rik1	1757	0.00011466	0.000220566	0.00533846
Cbfa2t3	1758	0.000114165	0.000255795	0.00684008
Pld4	1759	0.000114055	0.000227537	0.00609241
Bambi	1760	0.000114051	0.000229586	0.0071403
Zmym4	1761	0.000113492	0.000220186	0.00412903
Olfm1	1762	0.000112903	0.000212365	0.0105546
Rfx7	1763	0.000112867	0.000210262	0.00359407
Bach2	1764	0.000112824	0.000212445	0.00495784
AI504432	1765	0.000112675	0.000219665	0.00506866
Pnpla6	1766	0.000112637	0.00021881	0.00693726
Slc38a9	1767	0.00011232	0.000212115	0.00452596
Adnp	1768	0.000112141	0.00022199	0.00595166
Ncf1	1769	0.000112135	0.000206171	0.00817515
Pign	1770	0.000111918	0.000221552	0.00827194
Fam193b	1771	0.000111913	0.00022153	0.00472368
4933427D14Rik	1772	0.000111753	0.000212472	0.00674183
Heca	1773	0.00011131	0.000197603	0.00340732
Atg16l2	1774	0.000110746	0.00019685	0.00324357
Hmgcs1	1775	0.000110551	0.000194506	0.00304987
Diaph3	1776	0.000110409	0.000210568	0.0062544
Ubr1	1777	0.00011007	0.000199678	0.00406167
2610035D17Rik	1778	0.000109907	0.000208446	0.00585428
Hist1h4h	1779	0.000109825	0.000216973	0.00566519
Zfp318	1780	0.00010972	0.000219992	0.00872975
Zfp346	1781	0.000109547	0.00021819	0.00736858
Galnt9	1782	0.000109504	0.000223701	0.00806021
Pnpla7	1783	0.000108916	0.000209896	0.00449244
Zfp12	1784	0.000108868	0.000220211	0.00789572
Asf1b	1785	0.000108575	0.000197407	0.00526122
Tmem131l	1786	0.000108466	0.000201689	0.00321563
Klhl18	1787	0.000108236	0.000215817	0.00557258
Mga	1788	0.000108083	0.000184764	0.00327436
Trbv3	1789	0.000108042	0.000216864	0.00832109
Ifngas1	1790	0.000107966	0.000210983	0.00701598
Rap1gap2	1791	0.000107827	0.000230209	0.00714354
Tdrp	1792	0.000107018	0.000221711	0.00639189
Zc3hav1l	1793	0.000106838	0.000221326	0.0131008
Manba	1794	0.000106774	0.000205381	0.00559635
Bag3	1795	0.000106734	0.000197319	0.0030208
Csf1	1796	0.000106286	0.000205927	0.00434339
Cnbd2	1797	0.000106276	0.000214166	0.00621874
S1pr5	1798	0.000105956	0.000240772	0.0105631
Nfe2l1	1799	0.000105844	0.000204671	0.0035126
Trav4-3	1800	0.000105792	0.000232305	0.0101482
Zfp217	1801	0.000105733	0.000205676	0.0049447
Usp53	1802	0.000105682	0.000202913	0.00459864
Wwp1	1803	0.000105479	0.000196889	0.00528836
Atad5	1804	0.000105171	0.000209506	0.00623396
Slc12a6	1805	0.000104966	0.000199154	0.00475601
Trav7-4	1806	0.00010493	0.000219009	0.00779693
Trav6-7-dv9	1807	0.000104889	0.000206173	0.00673136
Mgat4a	1808	0.000104685	0.000207822	0.00422093
Serpina3f	1809	0.000104606	0.000199989	0.00573611
Ube2l6	1810	0.000104595	0.000189172	0.0047707
Oasl1	1811	0.000104446	0.000195381	0.00553601
Tgfbr3	1812	0.000104131	0.000226862	0.00652217
Sh3rf1	1813	0.00010412	0.000215146	0.00784926
Fbxl17	1814	0.000102621	0.000201753	0.00538173
Lcorl	1815	0.000102601	0.000199808	0.00692642
Myo10	1816	0.000102522	0.000218857	0.0110126
Sgpl1	1817	0.000102134	0.000193193	0.00402354
Dennd1a	1818	0.000102014	0.000200704	0.00441932
Cdkl3	1819	0.000102004	0.000203097	0.00650873
Usp45	1820	0.00010187	0.000198096	0.00442574
Gm30211	1821	0.000101174	0.000197282	0.0110146
Zfp597	1822	0.000101043	0.000198809	0.00515637
Tk1	1823	0.000100606	0.000189811	0.00488926
Mt2	1824	0.000100582	0.000215588	0.0119648
Klrb1f	1825	0.000100557	0.000201127	0.0069031
Flnb	1826	0.000100479	0.000188705	0.00346831
Bmpr2	1827	0.000100353	0.000202032	0.0101291
Arrdc3	1828	0.000100214	0.000202301	0.00616732
P2rx7	1829	9.98058e-05	0.000208107	0.00797422
Tnfsf11	1830	9.97848e-05	0.000193261	0.00505804
Dse	1831	9.92004e-05	0.000186277	0.0047409
Abcc5	1832	9.91856e-05	0.000203323	0.00721444
Cog3	1833	9.90563e-05	0.000195879	0.00452107
Ttc17	1834	9.88259e-05	0.000186094	0.00682222
Hist1h3f	1835	9.88052e-05	0.000188886	0.00554521
D430042O09Rik	1836	9.8578e-05	0.00019494	0.0055886
Usp32	1837	9.82898e-05	0.000192208	0.0043219
Pibf1	1838	9.82597e-05	0.00018837	0.00620846
Parp8	1839	9.7922e-05	0.00018818	0.00312647
1700025G04Rik	1840	9.78634e-05	0.0001828	0.00272894
Hivep1	1841	9.77284e-05	0.000180196	0.00430822
Bclaf3	1842	9.75794e-05	0.000192821	0.00493009
AW554918	1843	9.75239e-05	0.000202806	0.00635086
Trav9-4	1844	9.75158e-05	0.000194554	0.00905614
Camsap2	1845	9.74322e-05	0.00019262	0.00402679
Trim36	1846	9.72074e-05	0.000191838	0.00546774
Atrn	1847	9.67056e-05	0.000190371	0.00618294
Rnf144a	1848	9.66748e-05	0.000197589	0.00465335
Fam35a	1849	9.6661e-05	0.000187391	0.00627676
Sclt1	1850	9.6606e-05	0.000184906	0.00393735
Ckap2l	1851	9.65822e-05	0.000183307	0.00395625
Ccl6	1852	9.64878e-05	0.000192503	0.0155242
Reck	1853	9.64696e-05	0.000187422	0.00388013
Scai	1854	9.64332e-05	0.000193668	0.00504029
Mlxip	1855	9.59204e-05	0.000178358	0.00302978
Rln3	1856	9.58972e-05	0.000184456	0.00726535
Arnt	1857	9.54521e-05	0.000187925	0.00409271
Elovl7	1858	9.53072e-05	0.000187668	0.00822691
Hist1h1d	1859	9.5212e-05	0.000182559	0.00548692
Setd7	1860	9.5107e-05	0.000192626	0.00334038
Arhgap39	1861	9.44688e-05	0.000196871	0.010752
Gpnmb	1862	9.44332e-05	0.000196407	0.00725845
Ecm1	1863	9.42677e-05	0.000183651	0.00589111
Slc39a10	1864	9.426e-05	0.000193719	0.00703946
Zfp280d	1865	9.41834e-05	0.000177244	0.00353647
Hist1h2ai	1866	9.41493e-05	0.00018478	0.0082625
Gm26809	1867	9.36693e-05	0.000191484	0.00589886
Stat5a	1868	9.36557e-05	0.00017925	0.00360417
Adam9	1869	9.33114e-05	0.00018847	0.00712722
Dct	1870	9.32286e-05	0.00018858	0.00844703
Prkd3	1871	9.30344e-05	0.000171026	0.00266153
Rtn4rl1	1872	9.28356e-05	0.000186133	0.00456302
Penk	1873	9.26332e-05	0.000199162	0.00993927
Fcgr3	1874	9.25067e-05	0.000187398	0.0109243
Abcb7	1875	9.17823e-05	0.000170442	0.003508
Cep95	1876	9.17456e-05	0.000180688	0.00610296
Emid1	1877	9.15567e-05	0.000185149	0.0104301
Cdk2	1878	9.15096e-05	0.000170837	0.00270087
Ncr1	1879	9.12477e-05	0.000147617	0.0116329
Dusp16	1880	9.11628e-05	0.000182283	0.0111329
Ints6l	1881	9.05729e-05	0.00016975	0.00360025
Ero1lb	1882	9.04305e-05	0.000171865	0.00429417
Chic1	1883	9.01273e-05	0.000182783	0.00804009
Ric8b	1884	8.96754e-05	0.000167763	0.00476435
Ap3m2	1885	8.96544e-05	0.000173063	0.00386224
Ccl25	1886	8.96272e-05	0.000173464	0.00581617
Itgb8	1887	8.94132e-05	0.000177523	0.0129536
Myef2	1888	8.93609e-05	0.000183098	0.00779273
Cnnm3	1889	8.91679e-05	0.000178481	0.0069225
Setdb2	1890	8.91145e-05	0.000168687	0.00342707
Sdc3	1891	8.89739e-05	0.000161984	0.00685776
Spock2	1892	8.89591e-05	0.000172338	0.00757652
Sorbs1	1893	8.89292e-05	0.000180903	0.00623242
Krt83	1894	8.81847e-05	0.000185793	0.00723331
Cd151	1895	8.8026e-05	0.000175228	0.0064435
Cdkal1	1896	8.7994e-05	0.000162507	0.00277571
Frmd5	1897	8.79587e-05	0.00014985	0.0101532
Dcaf6	1898	8.77009e-05	0.000170939	0.0035839
Hs2st1	1899	8.76027e-05	0.000179274	0.00472698
Lyz2	1900	8.71594e-05	0.000176396	0.00839808
Lgmn	1901	8.69534e-05	0.000174397	0.00670868
Hist1h2bj	1902	8.67542e-05	0.000163184	0.00393823
Gm44659	1903	8.66877e-05	0.000168761	0.0173888
Dnah8	1904	8.65507e-05	0.00017184	0.00457102
Ptgfrn	1905	8.65411e-05	0.000201865	0.00874721
Trib1	1906	8.61326e-05	0.000166242	0.00421399
Lncpint	1907	8.59178e-05	0.000160348	0.00375209
Ust	1908	8.58257e-05	0.00018437	0.00583304
Elovl6	1909	8.57373e-05	0.000169722	0.00398251
Gm4707	1910	8.53881e-05	0.000172447	0.00510866
Kansl1l	1911	8.51066e-05	0.000174944	0.00605132
Ikzf4	1912	8.4982e-05	0.00017457	0.00775781
Slc36a1	1913	8.49256e-05	0.000179205	0.00848373
Cdon	1914	8.48384e-05	0.000172921	0.00583277
Mks1	1915	8.4798e-05	0.000173419	0.00762064
Kif15	1916	8.47323e-05	0.000167205	0.00508134
Ccr3	1917	8.44745e-05	0.000165744	0.0103548
Gm26870	1918	8.4357e-05	0.000162306	0.00422139
Spp1	1919	8.40928e-05	0.000157146	0.00965308
Homer1	1920	8.38326e-05	0.000167231	0.00405283
Slc15a3	1921	8.36563e-05	0.000175242	0.00657863
Cdk19	1922	8.35915e-05	0.000157999	0.00280421
Arhgef12	1923	8.32585e-05	0.000165872	0.00624972
Zfp329	1924	8.31169e-05	0.000158337	0.00331358
Ppp1r3b	1925	8.31007e-05	0.000148265	0.00724836
Zfp831	1926	8.29433e-05	0.000167364	0.00473338
Gvin1	1927	8.21472e-05	0.000166005	0.00427921
Trav14-2	1928	8.16894e-05	0.000173505	0.00865529
Basp1	1929	8.16753e-05	0.000155897	0.00983202
Grasp	1930	8.15241e-05	0.000156926	0.00304466
Ccdc15	1931	8.14213e-05	0.000165652	0.00447738
Hps3	1932	8.13557e-05	0.000158357	0.00361918
Tef	1933	8.11803e-05	0.00016327	0.00509533
Chil5	1934	8.11006e-05	0.000172911	0.00578956
Dnajb2	1935	8.10964e-05	0.000161429	0.00500862
Sun1	1936	8.08158e-05	0.00015079	0.00508591
Lcor	1937	8.07883e-05	0.000155251	0.00356818
Micall1	1938	8.06877e-05	0.000160758	0.00395944
Twsg1	1939	8.04562e-05	0.000154823	0.0060367
E230032D23Rik	1940	7.9958e-05	0.000165852	0.00640087
Selenom	1941	7.94781e-05	0.000163473	0.00505898
Ptbp2	1942	7.94276e-05	0.000156871	0.00460425
Hmmr	1943	7.93597e-05	0.000159329	0.00524899
Pik3ip1	1944	7.93028e-05	0.000153474	0.00593952
C030034I22Rik	1945	7.89238e-05	0.000152639	0.00393386
Simc1	1946	7.87572e-05	0.000160364	0.00467126
Celsr1	1947	7.85284e-05	0.000155062	0.0048892
Zmym6	1948	7.84059e-05	0.000166205	0.00845555
Pou2f1	1949	7.8083e-05	0.000158367	0.00358041
Myb	1950	7.78988e-05	0.000149044	0.00431607
Plekha1	1951	7.77891e-05	0.000152717	0.00380628
Fam19a3	1952	7.77489e-05	0.000166589	0.00953451
Dhx57	1953	7.73657e-05	0.000154616	0.00435131
Trav7d-4	1954	7.73052e-05	0.000156757	0.0130862
Nmrk1	1955	7.72018e-05	0.000140392	0.00222262
Mgat5	1956	7.70619e-05	0.000151547	0.00324611
Tnfrsf10b	1957	7.70316e-05	0.000157917	0.00690832
Ahr	1958	7.69816e-05	0.000154647	0.00527922
Nr1d2	1959	7.69284e-05	0.00014849	0.00377356
Gbe1	1960	7.654e-05	0.000144615	0.00292348
Trav6d-5	1961	7.64928e-05	0.000148155	0.00711629
Pde2a	1962	7.64839e-05	0.000156922	0.00480071
Zfp507	1963	7.64766e-05	0.000155514	0.00393194
Ptprs	1964	7.61185e-05	0.000157629	0.00588606
Slc9a7	1965	7.60574e-05	0.000149963	0.00470012
Myo5a	1966	7.59873e-05	0.000148412	0.00501659
Vat1	1967	7.5928e-05	0.00014481	0.00318564
Zfp397	1968	7.58718e-05	0.000144224	0.00435232
Fbxo5	1969	7.56729e-05	0.000155018	0.00466257
Trbv4	1970	7.56035e-05	0.000162929	0.00767252
Mdn1	1971	7.54295e-05	0.000151108	0.00410275
Galnt11	1972	7.53057e-05	0.000151385	0.0034574
Afg1l	1973	7.52367e-05	0.000151789	0.00714953
Zfp729a	1974	7.48953e-05	0.000155221	0.00473476
Qrfp	1975	7.43679e-05	0.000145155	0.00586189
Kcnq1ot1	1976	7.4316e-05	0.000141367	0.00260469
Ndrg1	1977	7.42292e-05	0.000155357	0.00586302
Zfyve16	1978	7.4114e-05	0.000152304	0.00428811
Gm20696	1979	7.40744e-05	0.000155019	0.00525131
Arid3b	1980	7.40103e-05	0.000143307	0.00269136
Gigyf1	1981	7.3907e-05	0.00013914	0.0032557
Hectd4	1982	7.36717e-05	0.000153261	0.0036633
Esco2	1983	7.34407e-05	0.000148452	0.00421323
Abca3	1984	7.34143e-05	0.000146282	0.0034895
Eno3	1985	7.29261e-05	0.000134749	0.00676892
Trav8n-2	1986	7.27049e-05	0.000157452	0.0143365
A330069E16Rik	1987	7.2635e-05	0.000149037	0.00844461
Dst	1988	7.17025e-05	0.000150097	0.0120312
Slc23a2	1989	7.09169e-05	0.000141757	0.00557159
Tmppe	1990	7.07152e-05	0.000150184	0.00692385
Arhgap5	1991	6.95608e-05	0.000142026	0.00573215
Atr	1992	6.93415e-05	0.000138841	0.00316087
Rps6ka5	1993	6.91474e-05	0.000134038	0.00372655
Ms4a6c	1994	6.8891e-05	0.000134878	0.00281245
Gan	1995	6.8674e-05	0.000141329	0.00475297
Vamp1	1996	6.80265e-05	0.000135662	0.00337174
Zfp407	1997	6.77769e-05	0.000131623	0.00426549
Ntrk3	1998	6.77693e-05	0.000140053	0.00614395
Rhob	1999	6.76722e-05	0.000130596	0.00321048
[truncated: 3,168 more rows]

## Sheet: Naïve CD8+
Gene	Ranking by Median Absolute SHAP value	Median Absolute SHAP value	Mean Absolute SHAP value	Max Absolute SHAP value
Fcer1g	1	0.00367763	0.00560179	0.0567913
Gimap7	2	0.00302523	0.00312846	0.0204795
Ikzf2	3	0.00300841	0.00321651	0.0306259
Gm42418	4	0.0024834	0.00382476	0.0313813
mt-Nd4	5	0.00245406	0.00308123	0.0217442
Cd8b1	6	0.00240382	0.00282361	0.0249918
Malat1	7	0.00233591	0.00334709	0.0362345
Sell	8	0.00233205	0.00288291	0.0261076
S100a6	9	0.00231874	0.00282766	0.0206246
Ccl5	10	0.00229616	0.0033823	0.0296213
Lag3	11	0.0022234	0.00294417	0.0272815
Tyrobp	12	0.00221919	0.00401351	0.0706781
Itgb1	13	0.00218155	0.00234067	0.0198899
AY036118	14	0.00212969	0.00247733	0.022705
Xcl1	15	0.00210855	0.00328901	0.044705
Jun	16	0.00207417	0.00270342	0.0247216
Klra7	17	0.00202016	0.00337611	0.0398621
Tigit	18	0.00195061	0.00236914	0.0171025
mt-Nd3	19	0.00188884	0.00266655	0.0248822
M6pr	20	0.00184682	0.00237712	0.0135641
Cmtm7	21	0.00181538	0.00228701	0.0195584
Lars2	22	0.00180764	0.00260982	0.0262376
Ms4a4b	23	0.00180469	0.00219513	0.0205054
Plac8	24	0.00178979	0.0021026	0.0248194
Cd69	25	0.00178029	0.00241405	0.0164825
Klrc1	26	0.00175416	0.00241164	0.0227379
Cd8a	27	0.00171872	0.00198923	0.0193094
Vps37b	28	0.00170742	0.00211336	0.0149641
Ctla4	29	0.00170581	0.00198229	0.0157283
Klrk1	30	0.00167768	0.0022417	0.0187962
Itga4	31	0.00167723	0.00259368	0.0235573
Klf2	32	0.00165723	0.00244841	0.019924
Cebpb	33	0.00163657	0.00193602	0.0192361
Zfp36l2	34	0.00159984	0.0021814	0.0148925
Tnfrsf9	35	0.00157262	0.00193412	0.0214012
Pde4b	36	0.00154048	0.00189435	0.0147854
Ier2	37	0.00152589	0.00214326	0.0199629
Pglyrp1	38	0.00151671	0.00202208	0.0224619
Arhgap15	39	0.00149256	0.00209428	0.0127849
Ms4a4c	40	0.00148341	0.0022776	0.0228841
Gm2682	41	0.00143185	0.0020587	0.013284
Srrm2	42	0.00141482	0.00172777	0.0117549
Icos	43	0.00140229	0.00167246	0.013621
Gm26917	44	0.00140141	0.00178897	0.0117199
Ets1	45	0.00139657	0.0018651	0.0138002
Ubc	46	0.00139029	0.00178837	0.015188
Gm26740	47	0.00134066	0.00192873	0.0132961
Gm8369	48	0.00133622	0.00152117	0.0132911
Nr4a2	49	0.00132833	0.00147888	0.0151416
Rps27l	50	0.00131865	0.00179667	0.0127391
Emb	51	0.00130016	0.00161806	0.0142532
Pdcd1	52	0.0012962	0.00178572	0.0163042
Evl	53	0.00128868	0.00171182	0.0118093
Tpt1	54	0.00128669	0.00151345	0.0144114
Cst3	55	0.00127185	0.00164759	0.0161774
Litaf	56	0.00126932	0.00184264	0.016745
Cst7	57	0.00126857	0.00149819	0.0144376
Dnaja1	58	0.00126198	0.001853	0.0146025
Prkcq	59	0.00125072	0.00173328	0.0151027
Cytip	60	0.00124742	0.00183349	0.0138137
Hspa5	61	0.00123762	0.00182496	0.0166454
Cd160	62	0.00123462	0.00215799	0.0240168
mt-Cytb	63	0.00121584	0.0017918	0.0162281
Gna13	64	0.00121445	0.00150173	0.0120262
Ssh2	65	0.00121364	0.00140944	0.0109395
Traf1	66	0.00121039	0.00133813	0.0135041
Crip1	67	0.00119913	0.00162637	0.0112495
Cited2	68	0.0011955	0.00121193	0.00816315
Cblb	69	0.00118441	0.00162336	0.0117269
Hspd1	70	0.00118272	0.0013793	0.00949309
Rgs2	71	0.0011824	0.00140173	0.0122651
Eomes	72	0.00117643	0.00219877	0.0380366
mt-Nd5	73	0.00117487	0.00174725	0.017739
Tspan13	74	0.00112115	0.00160076	0.0175749
mt-Co2	75	0.00111703	0.00176498	0.0186849
Ppp1r15a	76	0.00110233	0.0015986	0.0117622
Ifrd1	77	0.00109592	0.00118083	0.00789587
Ptpn22	78	0.00109185	0.00126942	0.0110839
Ly6a	79	0.00109118	0.00141554	0.00991564
Cdkn1b	80	0.0010763	0.00131006	0.00828658
mt-Atp8	81	0.00107406	0.00156361	0.0179662
Ranbp1	82	0.00106832	0.00161179	0.018613
Ass1	83	0.00105215	0.00132522	0.00869921
Klf3	84	0.00102982	0.001453	0.00934527
Ifi203	85	0.00102847	0.00111833	0.0102617
Nkg7	86	0.00102116	0.00153609	0.0182906
Cd74	87	0.00101947	0.00187009	0.0312681
Mycbp2	88	0.00101533	0.00120863	0.00826866
Junb	89	0.00101275	0.00132429	0.014696
mt-Co3	90	0.00100848	0.00137241	0.0120289
Runx3	91	0.000985952	0.00133111	0.010123
Smc4	92	0.000973382	0.00131119	0.0117143
Dnajc1	93	0.000973366	0.0015969	0.0189263
mt-Nd1	94	0.000972682	0.00148113	0.0125102
Tnfaip3	95	0.000953575	0.00129399	0.00897979
Eif5a	96	0.00094605	0.00141121	0.0112309
Taf1d	97	0.000939389	0.00129203	0.0102595
Ifi208	98	0.000930071	0.00155897	0.0142182
Sh2d1a	99	0.000926057	0.00134077	0.0120378
Wsb1	100	0.000924466	0.00127784	0.009126
Tnfrsf4	101	0.000921587	0.00127064	0.00947251
Ly6e	102	0.000920827	0.0011926	0.0090502
Vgll4	103	0.000919836	0.000989017	0.00834019
Macf1	104	0.000918841	0.00125041	0.00969403
Ctss	105	0.000916786	0.00120936	0.016264
Klre1	106	0.000908297	0.00168141	0.0283057
Ms4a6b	107	0.000905914	0.00120991	0.00773265
Clk1	108	0.000905577	0.00103483	0.00730629
Rtp4	109	0.000900181	0.00143288	0.0176008
Glg1	110	0.00089326	0.0014669	0.0139507
Hmgn2	111	0.000891818	0.00111939	0.00982601
Rps8	112	0.000890007	0.00108259	0.00763685
Klra1	113	0.00088622	0.00165593	0.0356877
Srsf7	114	0.000885209	0.0013177	0.00939084
Klrd1	115	0.000882755	0.00140396	0.0130705
Tcp11l2	116	0.000876893	0.00125909	0.0109337
Ddit4	117	0.000873807	0.00127302	0.0136649
Cxcr3	118	0.000873563	0.00126639	0.0100899
Lgals1	119	0.000867863	0.00146617	0.0168727
Gpr132	120	0.000855167	0.00119783	0.0108197
Rapgef6	121	0.000854964	0.00124868	0.00843716
Itk	122	0.000849478	0.00115235	0.00968244
Ctsd	123	0.000847551	0.00186381	0.014248
S1pr1	124	0.000845239	0.00138308	0.0117847
Itm2a	125	0.000842609	0.00144299	0.0155232
Pld3	126	0.000842533	0.00108377	0.00782083
Rhoh	127	0.000839194	0.00121905	0.0112081
Rps16	128	0.000837936	0.000968887	0.00738581
Cenpa	129	0.000824924	0.00151176	0.0257522
Fos	130	0.000816363	0.00119297	0.010969
Gramd3	131	0.000808673	0.000906405	0.00636372
Ptma	132	0.000807267	0.00108045	0.0124659
Atrx	133	0.00080229	0.000929495	0.0088915
Tpi1	134	0.000801827	0.00103183	0.0097743
Sidt1	135	0.000800645	0.00125551	0.0130456
Tcf7	136	0.000798783	0.0010169	0.00717959
Ubb	137	0.000794489	0.00114741	0.0179785
Selenoh	138	0.000793781	0.00114901	0.0138704
Cdk17	139	0.000791054	0.00116047	0.00966997
Satb1	140	0.00078336	0.000883099	0.00555938
Eprs	141	0.000781473	0.00124138	0.0129106
Cd53	142	0.000780021	0.0011267	0.0107218
Jund	143	0.000778138	0.00111931	0.00996148
Slc38a1	144	0.00077596	0.00110148	0.00831456
Tpp2	145	0.000775603	0.00119406	0.0116026
Rps27	146	0.000772052	0.000942345	0.00732673
Tgfbr2	147	0.000770157	0.00111073	0.00931712
Rpl19	148	0.000766648	0.000921681	0.00829221
Klf6	149	0.000759746	0.00115382	0.0123597
Rps4x	150	0.000757582	0.000963121	0.00854479
Ctla2a	151	0.000756505	0.0010407	0.0121657
Psen2	152	0.000755944	0.00130025	0.0143634
Gpr18	153	0.000755136	0.0012991	0.0142914
Rpl30	154	0.00075303	0.000894277	0.00637175
Serpina3g	155	0.000752655	0.0014128	0.024552
Ifi27l2a	156	0.000751507	0.00105357	0.00898943
Rps3a1	157	0.000751291	0.000933027	0.010407
Il2rg	158	0.000750547	0.00111027	0.0104858
Btg2	159	0.000747974	0.00105542	0.00837292
Chd3	160	0.000746426	0.00085885	0.00485317
Serpinb6b	161	0.000743933	0.00109586	0.0133709
Bod1l	162	0.00074334	0.00113446	0.0122754
Fau	163	0.000738874	0.000930003	0.0104281
Atg2a	164	0.000736193	0.00138259	0.0139319
Nfkbiz	165	0.00073358	0.000939869	0.0073175
H2afv	166	0.00073304	0.00106706	0.0168658
Gstp3	167	0.000732267	0.00137676	0.0257135
Smchd1	168	0.000728211	0.000850916	0.0056096
Grap2	169	0.000727547	0.00110666	0.00884256
Arl4c	170	0.00072709	0.00105718	0.00866385
Itpr2	171	0.000726954	0.00107087	0.0069748
Cd28	172	0.000725211	0.00118087	0.00748114
Nfatc3	173	0.000722055	0.00108209	0.00913182
Rps27a	174	0.000721332	0.000877673	0.00706432
Trbc1	175	0.000720294	0.00120598	0.0184563
AC149090.1	176	0.000719615	0.00128044	0.0138211
Ran	177	0.00071756	0.0012325	0.0112277
Cd7	178	0.000717202	0.000985287	0.00842007
Odc1	179	0.000716353	0.00121785	0.0119413
Zc3hav1	180	0.000715116	0.00113164	0.00811537
Itgav	181	0.000713494	0.00136987	0.0294701
Ripor2	182	0.000713224	0.00110772	0.0100722
Txn1	183	0.000713024	0.00158112	0.0152474
Bclaf1	184	0.000712601	0.000956939	0.00682794
Trgv2	185	0.000710356	0.00143517	0.0257573
Sat1	186	0.00070952	0.000846979	0.00823636
Fus	187	0.000708594	0.00109626	0.0107597
Itpkb	188	0.000706518	0.000955605	0.0067656
Ccr5	189	0.00070555	0.00143204	0.0346238
Gimap5	190	0.000702035	0.00116643	0.0092068
Itgb7	191	0.00070008	0.000865824	0.00771659
Ifngr1	192	0.000699699	0.000951906	0.0109858
Zfp36	193	0.000697025	0.00117469	0.00979716
Dusp5	194	0.00068578	0.00108778	0.00911363
Itgal	195	0.000681134	0.000993833	0.0126749
Tnrc6c	196	0.000678965	0.00114812	0.0118179
mt-Nd4l	197	0.000678641	0.00121627	0.018669
Laptm5	198	0.000676406	0.00104727	0.0129439
Vsir	199	0.000676394	0.00105433	0.0117782
H2afz	200	0.000676074	0.000920581	0.011308
Gpx1	201	0.000675009	0.00133514	0.0169665
mt-Nd2	202	0.000674032	0.00102573	0.00818891
Atp2b1	203	0.000669021	0.000856324	0.00690191
Stat4	204	0.000668488	0.000882879	0.00972243
Lilr4b	205	0.000668362	0.0013564	0.0292224
Rnf213	206	0.000668316	0.00100656	0.0100795
Lmnb1	207	0.000666474	0.00100081	0.0163963
Tubb5	208	0.000664075	0.000917854	0.0117876
Srgn	209	0.000663262	0.0010488	0.0132534
Bcl2	210	0.000661479	0.00078945	0.00492788
Cd82	211	0.000660992	0.00126888	0.0177482
Cd27	212	0.000657651	0.00081812	0.00659519
Tbx21	213	0.00065644	0.00105921	0.0103774
Hopx	214	0.000654906	0.000895581	0.0080549
mt-Co1	215	0.000654299	0.000988672	0.0105503
Smarca2	216	0.000653604	0.00115282	0.0112373
Ctsc	217	0.000652838	0.00116104	0.0176379
Hsp90ab1	218	0.000650232	0.000879055	0.00768916
Glrx	219	0.000648262	0.000827948	0.00682611
Chd7	220	0.000647964	0.000932847	0.00848584
Gzmb	221	0.000647295	0.00104294	0.0102449
Ighm	222	0.000646936	0.00108189	0.0142544
Stim1	223	0.000645674	0.00110672	0.012876
Fgl2	224	0.000645446	0.00127344	0.0308004
Btg1	225	0.000640928	0.00102824	0.0139032
Plp2	226	0.000639066	0.0008665	0.00887387
Parp14	227	0.000637359	0.000927982	0.00809152
Myh9	228	0.000636373	0.000926874	0.00659798
Tmsb10	229	0.000634299	0.000908006	0.00822912
Arid4a	230	0.000631303	0.00100279	0.00820943
Isy1	231	0.000630723	0.000889962	0.00760597
Gem	232	0.000628564	0.00100181	0.0113459
Fam46a	233	0.00062446	0.00128386	0.0289105
Neurl3	234	0.000624025	0.000842962	0.00640069
Foxp1	235	0.000621014	0.000794421	0.00546196
Nktr	236	0.000620941	0.000964709	0.00922498
Ftl1	237	0.000619936	0.000842112	0.0127215
Vim	238	0.000617514	0.00101171	0.0104558
Canx	239	0.000616896	0.000762779	0.00554429
S100a10	240	0.000616687	0.0010264	0.0111267
Rpl36a	241	0.000616365	0.000881858	0.00802137
Ccr2	242	0.000612964	0.00123097	0.0258388
Ankrd12	243	0.000611017	0.0010016	0.0103586
Pnrc1	244	0.000610965	0.000930991	0.0117773
Adgre5	245	0.000610868	0.000784542	0.0061886
4930523C07Rik	246	0.00060985	0.000796822	0.00640876
Cd3g	247	0.000607999	0.000796652	0.00767077
Polr2a	248	0.000604637	0.000772818	0.00959844
Got1	249	0.000603239	0.00108645	0.0119338
Phf20l1	250	0.000601135	0.000881079	0.011266
Gimap6	251	0.000600942	0.000787676	0.00748826
Serpinb9	252	0.000599247	0.000992348	0.0121736
Arap2	253	0.000599238	0.000889829	0.00667765
mt-Nd6	254	0.000598784	0.000889317	0.00993316
Id2	255	0.000594302	0.000850939	0.0116252
Rpl21	256	0.00059336	0.000785595	0.00722228
Pcna	257	0.000592886	0.000911788	0.0100301
Tra2a	258	0.000592818	0.000766713	0.00789147
Atp11b	259	0.00059088	0.000707578	0.00534696
Uhrf2	260	0.000590726	0.0011592	0.0267318
Dbi	261	0.000588976	0.000748005	0.00744805
Rps11	262	0.000588505	0.000775319	0.00738143
Rplp1	263	0.000587724	0.000759332	0.00749693
Iqgap1	264	0.000584474	0.000956231	0.00905331
Coq10b	265	0.000577636	0.000898842	0.00908075
Plec	266	0.000576574	0.000988238	0.0122814
Rps2	267	0.0005737	0.000722736	0.00530243
Fbl	268	0.000570754	0.00081006	0.00888838
Dnajb1	269	0.000570343	0.000777375	0.0080634
Rpl8	270	0.000570278	0.000707607	0.00711679
Ucp2	271	0.000570086	0.000943898	0.0115663
Tnrc6b	272	0.000569546	0.000764152	0.00478
Arid4b	273	0.000567438	0.000782849	0.00802824
Prrc2c	274	0.000563848	0.000859051	0.00706396
Klra6	275	0.000563136	0.00103855	0.0198158
Il10ra	276	0.00056009	0.00113938	0.0226654
Eef1a1	277	0.000558959	0.000770724	0.00722633
Ikzf3	278	0.000557265	0.000956357	0.0116915
Xist	279	0.000556928	0.000917379	0.00957793
Dut	280	0.000556837	0.000933967	0.0163788
Fam102a	281	0.000555283	0.000911791	0.00854144
Klhl6	282	0.000552638	0.000829061	0.00827428
Snx9	283	0.000551433	0.00107891	0.015755
Nfkbid	284	0.000551414	0.000891407	0.00971792
Tgif1	285	0.00055138	0.000716633	0.00543922
Rbbp6	286	0.000550512	0.00093577	0.00880546
Crtam	287	0.000550097	0.00106967	0.0170919
Hilpda	288	0.000550017	0.000860636	0.00852017
Inpp4b	289	0.000549608	0.000769719	0.005284
Egr1	290	0.000544909	0.000801292	0.00896194
Zcchc11	291	0.000544818	0.00077931	0.0102779
Rlf	292	0.000543292	0.000877573	0.00917888
Mcm6	293	0.000542097	0.000925517	0.0101729
Tuba1c	294	0.000541854	0.000761959	0.0067276
Pip4k2a	295	0.000541652	0.00091755	0.00957791
Lnpep	296	0.000538162	0.000743814	0.00844113
Prex1	297	0.000535801	0.00078379	0.00817667
Ifnar1	298	0.000535574	0.000838134	0.00729459
Rrad	299	0.000535112	0.000893196	0.0104521
Pdia3	300	0.000535005	0.000932916	0.00819969
Prf1	301	0.00053499	0.00104496	0.0216629
Dgat1	302	0.000534568	0.000695011	0.00755934
Rrbp1	303	0.000534069	0.000781473	0.0088521
Rpn1	304	0.000533852	0.000912626	0.0107806
Ugcg	305	0.000533109	0.000819499	0.00803084
Rpsa	306	0.000532112	0.000674841	0.00477264
Nsd3	307	0.0005306	0.000828205	0.00791643
Tubb4b	308	0.000527427	0.000671844	0.00540897
Fosb	309	0.000525762	0.00079118	0.00777114
Klf4	310	0.000524543	0.00103628	0.0204829
Tgtp1	311	0.000524023	0.000815044	0.00635096
Clcn3	312	0.000521502	0.000767475	0.00707787
Arl6ip1	313	0.000521397	0.000811445	0.00958129
4932438A13Rik	314	0.00052046	0.000787698	0.00692193
Tagln2	315	0.000520373	0.000828894	0.00829776
Igtp	316	0.000519896	0.000767505	0.00573062
Gm19585	317	0.000519846	0.000780725	0.00813817
Tecpr1	318	0.00051892	0.000831718	0.0132293
Sqstm1	319	0.000517501	0.000827555	0.00808931
Hnrnpab	320	0.00051585	0.000952591	0.00843282
Mbnl1	321	0.000513938	0.000697813	0.00629531
AW112010	322	0.000513053	0.000807135	0.0126612
Ikbkb	323	0.000508572	0.000812999	0.00902946
Lgals3bp	324	0.000506248	0.000836186	0.0123448
Cmah	325	0.000502787	0.000804673	0.00818499
Rpl35a	326	0.000502463	0.000707407	0.00921885
Dgka	327	0.000500835	0.000646111	0.00522204
Tsc22d3	328	0.000500041	0.000649204	0.00725488
Nfil3	329	0.000498969	0.000875607	0.010243
Ctsb	330	0.000497234	0.000672413	0.00673631
Lef1	331	0.000496079	0.000689621	0.00601503
Trip11	332	0.000494709	0.000801133	0.00741814
Capg	333	0.000494376	0.000738884	0.00822361
Rgs16	334	0.000488335	0.000996902	0.0220276
Ldha	335	0.000487948	0.000726212	0.00698292
Cxcr6	336	0.000487917	0.000674964	0.00488791
Ssbp2	337	0.000485325	0.000938305	0.0118276
Tgfb1	338	0.000485053	0.000619663	0.00401629
Malt1	339	0.000484042	0.000651028	0.00598992
Dock10	340	0.000483444	0.000716297	0.00553473
Irf7	341	0.000483076	0.000720048	0.00729694
Trbv16	342	0.000482075	0.000970284	0.0271306
Cdk11b	343	0.000480802	0.000650208	0.00762637
Rps21	344	0.000480031	0.000612771	0.00565969
Igf2r	345	0.000473627	0.000845432	0.0137014
Ctsw	346	0.000473403	0.000762231	0.00829022
Lcp1	347	0.00047303	0.000698134	0.00877822
Il7r	348	0.000472785	0.000789024	0.00653551
Tor1aip2	349	0.000472395	0.00066384	0.00601951
Rps24	350	0.000472216	0.000651305	0.00783806
Hif1a	351	0.000471964	0.00069293	0.0068065
Tspan32	352	0.000471298	0.000949049	0.0143004
mt-Atp6	353	0.000470836	0.00080105	0.0114923
Rps15a	354	0.000470496	0.000596024	0.00425145
Crem	355	0.000469548	0.000652362	0.00501486
Herc2	356	0.000466162	0.00085731	0.0115357
Ncl	357	0.000464624	0.000675173	0.00715402
Rabgap1l	358	0.000464016	0.00071072	0.00853238
Fth1	359	0.000463748	0.000705415	0.0219153
Zfp292	360	0.000463123	0.000687298	0.00841843
Tespa1	361	0.000461108	0.000780538	0.0102551
B4galt1	362	0.00046097	0.000719433	0.00809638
Ubr5	363	0.00045976	0.000891881	0.0154506
Stmn1	364	0.000458556	0.000801894	0.0237757
Syngr2	365	0.000457852	0.000815655	0.0127133
Slfn2	366	0.000457576	0.00101172	0.0103684
Kmt2c	367	0.00045735	0.000724059	0.00768402
Cyb5a	368	0.000457321	0.000558367	0.00426148
Sptbn1	369	0.000457218	0.000659476	0.00579239
Sh3bp5	370	0.000455139	0.000795971	0.00732464
Fosl2	371	0.000453841	0.000591565	0.00624011
Nsd2	372	0.000452426	0.00087723	0.0205429
Nsg2	373	0.000450729	0.000689202	0.00961893
St6gal1	374	0.000450562	0.0010068	0.0194075
Rps5	375	0.000448641	0.000578443	0.00395614
Il21r	376	0.000448174	0.000589919	0.00595245
Ptms	377	0.000447913	0.000614777	0.0068577
Socs3	378	0.000446183	0.000582809	0.00555514
Rgs10	379	0.000445562	0.000610603	0.0047419
Trbv12-1	380	0.000445247	0.000911782	0.0211883
Klhdc2	381	0.000445098	0.000725955	0.0105475
Ccr7	382	0.0004446	0.000696012	0.00810062
Tgoln1	383	0.000443573	0.000671471	0.0088622
Ptprc	384	0.000441726	0.000646723	0.00733257
Rilpl2	385	0.000440952	0.000600486	0.00541911
Cbl	386	0.000440214	0.000561538	0.00369043
Lbr	387	0.000439541	0.000598686	0.00503683
Nrip1	388	0.0004386	0.00084799	0.0104813
Trbv14	389	0.000436457	0.000895142	0.0258898
Il2ra	390	0.000435325	0.000875008	0.0133215
Ltb	391	0.000434783	0.000718736	0.00723942
Mndal	392	0.000432582	0.000710965	0.0078639
Ehd3	393	0.000432084	0.000764347	0.0103197
Rb1cc1	394	0.000432064	0.000642249	0.00519289
Rpl39	395	0.000430543	0.000572747	0.0050664
Cd226	396	0.000430088	0.000710756	0.00959313
Numa1	397	0.000429608	0.000582338	0.00523624
Rps20	398	0.000429405	0.000604615	0.00687762
Pde4d	399	0.000429206	0.000721366	0.00987732
Wls	400	0.000428881	0.000870692	0.0134817
Phc3	401	0.000427855	0.00081918	0.0130532
Phf11b	402	0.000426688	0.000808899	0.012716
Ddx5	403	0.000426679	0.000656792	0.0100167
Dek	404	0.000426584	0.000562292	0.00527874
Ctsz	405	0.000426404	0.000791509	0.0129131
Gimap3	406	0.000425206	0.000628121	0.00671605
Chd2	407	0.000424959	0.000605398	0.00575302
Gls	408	0.000423815	0.000655371	0.00669895
Nin	409	0.000422101	0.000669799	0.00721028
Irak2	410	0.000421086	0.000711101	0.00935471
Lgals3	411	0.000420065	0.000511231	0.00640013
Bcl2a1b	412	0.000419794	0.000560975	0.00522654
Abcb9	413	0.000418873	0.000768406	0.0105155
St8sia4	414	0.000418519	0.000714205	0.0086301
Rbm5	415	0.000418206	0.000619683	0.00612474
2810474O19Rik	416	0.000417513	0.000583465	0.00618828
Nptn	417	0.000417382	0.00074853	0.00959616
Kmt2d	418	0.000416571	0.000795321	0.00937164
Thrap3	419	0.000416029	0.000538071	0.00393733
Stat1	420	0.000415973	0.000606661	0.00559385
C1qbp	421	0.000414377	0.000650901	0.00826242
Icam1	422	0.000414014	0.000569322	0.00714534
Atxn1	423	0.000413403	0.000782843	0.0137163
Pycard	424	0.000412919	0.000490965	0.00384832
Gyg	425	0.000412445	0.000719727	0.00968085
H2-D1	426	0.000408969	0.000572057	0.00702863
Txnip	427	0.000408686	0.000520026	0.00582734
Flna	428	0.000407861	0.000539107	0.00590842
Ptprcap	429	0.000406284	0.000711396	0.00881915
Nop56	430	0.000406049	0.000661276	0.0106336
Dennd1b	431	0.000405268	0.00074445	0.00953724
Elmo1	432	0.000404859	0.000531894	0.00498964
Tox	433	0.000403378	0.000807451	0.0200284
Rgs1	434	0.000403349	0.000885272	0.0112269
Hsp90aa1	435	0.000402934	0.000576345	0.0070746
Pa2g4	436	0.000402876	0.000560845	0.00647713
Frat2	437	0.000402518	0.000729689	0.0086246
Bzw2	438	0.000401149	0.000573029	0.00650479
S100a11	439	0.000401146	0.000702293	0.00834247
Rsrp1	440	0.000399762	0.000622451	0.00534065
Nrd1	441	0.000398303	0.000692378	0.0131934
Anp32e	442	0.000397784	0.00059751	0.00680608
Trbv19	443	0.00039684	0.000850622	0.0241461
Il18r1	444	0.000396261	0.000629293	0.0099877
Kdm5a	445	0.000396211	0.000578654	0.00523154
Ly6c2	446	0.000395945	0.000676796	0.00749593
Tor1aip1	447	0.000394831	0.000652329	0.0071485
Hmgn1	448	0.000394663	0.000560589	0.00595902
Smad7	449	0.000394138	0.00050061	0.00414934
Npc2	450	0.000393368	0.000607196	0.00569411
Phf3	451	0.000392532	0.000551643	0.00469915
Rplp0	452	0.00039184	0.000532835	0.0051293
Sptan1	453	0.000391772	0.00056345	0.00529088
Fam208a	454	0.000391754	0.000760107	0.00750977
Fam208b	455	0.000391398	0.00063062	0.00632321
Notch1	456	0.0003912	0.000656827	0.00676908
Calr	457	0.000390878	0.000583486	0.00504408
Phgdh	458	0.000389806	0.00070313	0.0102453
Rpl23	459	0.0003894	0.000497076	0.00491559
Gch1	460	0.000389319	0.000585818	0.0068719
H2-K1	461	0.000389272	0.000563574	0.00701413
Rsbn1	462	0.000389017	0.000694859	0.00971257
Map3k1	463	0.00038796	0.000746524	0.0113575
Fam46c	464	0.000386719	0.000766633	0.0128286
Gbp7	465	0.000385813	0.000514827	0.00735447
Tle4	466	0.000385074	0.000660034	0.00778646
Asxl2	467	0.000384893	0.000682371	0.00899292
Luc7l2	468	0.000384814	0.000604414	0.00706073
Tapbp	469	0.000384222	0.000802281	0.00809034
Areg	470	0.000383939	0.000793814	0.0275621
Rpl9	471	0.000383828	0.000533314	0.00586473
Camk4	472	0.000383038	0.000589768	0.0066265
Ubash3b	473	0.000382186	0.000760096	0.012085
Serpinb6a	474	0.000381437	0.000757369	0.0122129
Bcl2l11	475	0.000380998	0.000585183	0.00796222
Crlf2	476	0.000380915	0.000666775	0.0093823
Ccdc117	477	0.000380546	0.000649346	0.00750866
Atp8b4	478	0.000380521	0.00055968	0.00886972
Nop58	479	0.000379544	0.000551432	0.00569564
Kansl1	480	0.000379442	0.000665104	0.00848366
Hmgb2	481	0.000377763	0.000601025	0.00917552
Orai1	482	0.000373968	0.000594499	0.00583557
Chd6	483	0.000373511	0.000695386	0.00853143
Lfng	484	0.000372829	0.000581183	0.00615325
Txk	485	0.000371727	0.000490332	0.00518451
Arl5a	486	0.000370842	0.000783387	0.0115387
Jmjd1c	487	0.00037077	0.000612501	0.012804
Cstb	488	0.000370416	0.000557304	0.00742149
Itm2b	489	0.00036937	0.000546738	0.00684529
Pde7a	490	0.000368926	0.000611279	0.00615297
Chchd10	491	0.00036775	0.000707538	0.00972021
Runx2	492	0.000364597	0.000652776	0.0109383
Pclaf	493	0.000363642	0.000712453	0.0264502
Ranbp2	494	0.000363438	0.000613497	0.00784885
Rpl13	495	0.000363085	0.000479332	0.00400478
Lsp1	496	0.000361364	0.000632054	0.00504739
Srm	497	0.000360906	0.000678092	0.014507
Slfn1	498	0.000360452	0.000611628	0.00758609
Zbtb38	499	0.000360016	0.000683535	0.00982332
Srpk2	500	0.000359829	0.000600223	0.0061025
H2-Q4	501	0.000359762	0.000519438	0.0046719
Ifng	502	0.000359404	0.000600824	0.0101601
Ccnl1	503	0.000359112	0.000499914	0.004232
Usp18	504	0.000358435	0.000695961	0.0142738
Nr3c1	505	0.000358024	0.000498716	0.00746068
Pim2	506	0.000356138	0.000476282	0.00585038
Osbpl8	507	0.000356001	0.000629064	0.0070721
Lyst	508	0.000355231	0.000575487	0.00749416
Klrb1c	509	0.000354389	0.00066518	0.0135119
Ankrd44	510	0.000353767	0.00048518	0.0053945
Cish	511	0.000353176	0.000681184	0.00989724
Neat1	512	0.000352574	0.000575935	0.00721325
Aff4	513	0.00035257	0.000539944	0.00575225
Zbp1	514	0.00035211	0.000464908	0.00360013
Pik3r5	515	0.000352033	0.000708399	0.0115673
Klrc2	516	0.000351863	0.000642351	0.0126308
Plin2	517	0.000351735	0.000727208	0.0332368
Slc3a2	518	0.000351604	0.000573535	0.00476138
Sppl2a	519	0.000350655	0.000557696	0.00643197
Sp140	520	0.0003501	0.000569465	0.00749497
Gbp2	521	0.000349735	0.000548915	0.00608731
Tmem123	522	0.000349157	0.000494102	0.00423173
Eno1	523	0.000349095	0.000510618	0.00501246
Hist1h2ae	524	0.000347831	0.000645367	0.00978575
Tm6sf1	525	0.000347633	0.000630632	0.00914885
Irf1	526	0.000347382	0.000573365	0.00632418
Trbv13-2	527	0.000346971	0.000665975	0.0157239
Rpl18a	528	0.000346551	0.000465146	0.00684687
Gm30054	529	0.000346489	0.000721196	0.0177712
H2-Q7	530	0.000346127	0.000526341	0.00524474
Rcsd1	531	0.000345423	0.000511966	0.0053011
Hmgcr	532	0.00034352	0.000614732	0.00992717
Sun2	533	0.000343468	0.000552731	0.00644778
Fam129a	534	0.000342473	0.000695855	0.0101302
Trbv29	535	0.000342427	0.000730851	0.0295604
Trim12a	536	0.000342372	0.000510878	0.00544465
Gimap8	537	0.000341694	0.000511749	0.00490351
St3gal6	538	0.00034164	0.000592704	0.00709927
Cxcr4	539	0.000341163	0.000630135	0.0109577
Arid5a	540	0.000340881	0.000473405	0.00626205
Cnot1	541	0.000340761	0.000653924	0.0120562
Mirt1	542	0.000339453	0.000650231	0.00979354
Dusp4	543	0.000339115	0.000694942	0.01563
Foxp3	544	0.000339088	0.000793497	0.0246659
Elk4	545	0.000338204	0.000600016	0.00728123
Aldoa	546	0.000338102	0.000533848	0.0068064
Ash1l	547	0.00033809	0.000515534	0.00507331
Epc1	548	0.000338059	0.000494933	0.00449322
Crim1	549	0.000337812	0.000653906	0.00951861
Nolc1	550	0.000337434	0.000533593	0.00744072
S100a4	551	0.000336748	0.00047054	0.00681569
Zmynd8	552	0.000336592	0.00064466	0.00871809
Pkm	553	0.00033638	0.000641025	0.00765487
Tnik	554	0.000336102	0.0006336	0.00972465
Laptm4a	555	0.000335902	0.000460148	0.00450987
Plek	556	0.00033532	0.000668222	0.0142277
Glipr1	557	0.000334601	0.000584261	0.00905067
Tmsb4x	558	0.000334131	0.0005012	0.00810439
Rbpj	559	0.000333755	0.000668358	0.0173073
Gm20186	560	0.00033342	0.000531434	0.00591301
Ppp1r16b	561	0.000332128	0.000521578	0.00600489
Atf7ip	562	0.000331997	0.00046047	0.00515731
Riok1	563	0.000331991	0.00054277	0.00623253
Gzmk	564	0.000331624	0.000745324	0.0271842
Ccl3	565	0.000331251	0.000602553	0.0156779
Sla	566	0.000329679	0.00042108	0.0047448
Atp2b4	567	0.000328994	0.000618395	0.0120253
Mt1	568	0.00032607	0.000664461	0.0227979
Nap1l1	569	0.000325529	0.000530352	0.00789352
Ubr2	570	0.000325247	0.000469714	0.00484207
Gm4070	571	0.000325043	0.000562387	0.00845801
Aftph	572	0.000324862	0.000621974	0.00874326
Nsd1	573	0.000323231	0.000503519	0.0043419
Pttg1ip	574	0.000322965	0.000601839	0.00898523
Isg20	575	0.000322666	0.000663486	0.0145579
Cd72	576	0.00032239	0.000632009	0.0102869
Peli1	577	0.000321817	0.000646995	0.00820663
Clec2i	578	0.000321621	0.000526375	0.00465038
Zeb2	579	0.00032095	0.0006663	0.0333334
Esyt2	580	0.000320432	0.000534273	0.00753454
Pdcd4	581	0.000319782	0.000521904	0.00643854
Nfkbia	582	0.000318824	0.000633294	0.0100845
Plekha5	583	0.00031843	0.000647562	0.0103686
Lbh	584	0.000318157	0.000476515	0.00636458
Klf9	585	0.00031811	0.000651271	0.0157404
Mat2a	586	0.000317795	0.000435229	0.00580155
Rps26	587	0.000317198	0.000533443	0.00657963
Rps7	588	0.000317103	0.000435832	0.00471943
Samsn1	589	0.000317066	0.000404208	0.00266206
Ramp1	590	0.000316745	0.000649863	0.011952
Fam162a	591	0.000316447	0.000515599	0.00972837
Fxyd5	592	0.000315252	0.000477733	0.00785597
Tgtp2	593	0.000314471	0.000530314	0.00747414
Irf2bpl	594	0.000314275	0.000500007	0.005677
Ep300	595	0.000313169	0.00056084	0.0105809
Arid5b	596	0.000311441	0.000500028	0.00520112
Il12rb2	597	0.000311199	0.000582351	0.00801585
Dusp10	598	0.000311191	0.00050041	0.00703032
Mapk1ip1l	599	0.000311129	0.000521206	0.0043758
Epsti1	600	0.000310877	0.000689232	0.00842595
Rif1	601	0.00031031	0.00053595	0.00629042
Gtf2i	602	0.000309013	0.000442646	0.00471514
Kif1b	603	0.00030898	0.000562809	0.0065565
Clec2d	604	0.000306842	0.000448262	0.00425362
Usp48	605	0.000306676	0.000421965	0.00541714
Piezo1	606	0.000306063	0.000581949	0.0114443
Snx20	607	0.000305869	0.000586876	0.0126301
Sub1	608	0.000305148	0.000563743	0.00868883
Ypel3	609	0.00030462	0.000604934	0.00574693
Snx18	610	0.000303509	0.000565166	0.0107337
Trbv13-3	611	0.000303466	0.000722086	0.0215642
Slfn8	612	0.0003032	0.000535048	0.00810533
Tob2	613	0.00030261	0.000403459	0.00412334
Pcnt	614	0.000302577	0.000584308	0.00850336
Cables1	615	0.000302551	0.000607509	0.0159959
H2-Q6	616	0.00030187	0.000590325	0.00739275
Cerk	617	0.000301771	0.000554081	0.00992725
Mxd1	618	0.000299654	0.000511207	0.00833754
Dcaf8	619	0.000299308	0.000502973	0.00574405
Sdhaf1	620	0.000299274	0.000520616	0.00670914
Pfn1	621	0.000299264	0.000533318	0.0074191
Usp15	622	0.000297678	0.000518707	0.00779341
Lyn	623	0.000297125	0.000609399	0.0148026
Ctsl	624	0.000296691	0.000567923	0.0191515
Wnk1	625	0.000295975	0.00054646	0.00742319
Pdia4	626	0.000293812	0.000480001	0.00502054
Helz	627	0.00029369	0.000566635	0.00929222
Iigp1	628	0.000293627	0.000627287	0.0120867
Cd2	629	0.000293553	0.00049706	0.00651056
Rpl41	630	0.000293122	0.00046816	0.00775013
Ehd4	631	0.000293015	0.000560727	0.0105004
Hmga1	632	0.00029281	0.000482824	0.0084147
Nr4a3	633	0.000291639	0.000479236	0.00793383
Cyba	634	0.000291421	0.000556513	0.00519963
Ptpre	635	0.000291397	0.000575901	0.00932407
Ankhd1	636	0.000290585	0.000462477	0.00431371
Pnisr	637	0.000289645	0.000440947	0.00427127
Chka	638	0.000289054	0.000487674	0.00567766
2010111I01Rik	639	0.000289051	0.000547101	0.00797758
Daxx	640	0.000288607	0.000543754	0.00868716
Pbxip1	641	0.000288265	0.000428468	0.0048556
Rps12	642	0.000288168	0.000408284	0.00496018
Hspe1	643	0.000287437	0.000469518	0.00766372
Mxd4	644	0.000287288	0.000505793	0.00727554
Tnfsf10	645	0.000286981	0.000595439	0.0157523
Gpr183	646	0.000286944	0.000401555	0.00470287
Akap9	647	0.000286463	0.000474576	0.00431124
Gzma	648	0.000285971	0.000568312	0.0258632
Xrn1	649	0.000285939	0.000461485	0.00512039
Rpl32	650	0.000285478	0.000398187	0.00440153
Huwe1	651	0.000285467	0.000421931	0.0048509
Pmepa1	652	0.000283787	0.000566373	0.0120271
Mkl1	653	0.000283687	0.000509811	0.00769852
Adam19	654	0.000283276	0.000577365	0.0103479
Birc6	655	0.000283014	0.000424025	0.00398662
Abcb1b	656	0.000282879	0.000608059	0.0212968
Ogt	657	0.000282827	0.000494354	0.00670558
Gm45716	658	0.000282494	0.000560716	0.010972
Ythdc1	659	0.000282414	0.00038086	0.00282567
Ifi209	660	0.000280894	0.000403404	0.00380376
Cks1b	661	0.000280828	0.000560809	0.0182855
Klhl24	662	0.000280634	0.000425857	0.00469178
Isg15	663	0.000280552	0.000515562	0.00775872
Trbv1	664	0.000279581	0.000589521	0.0176375
Zeb1	665	0.000279026	0.00043796	0.00456589
Plcxd2	666	0.000277988	0.000446323	0.0043222
Utrn	667	0.000277906	0.00042808	0.00444752
Actg1	668	0.000277841	0.000480959	0.00721098
Tmpo	669	0.000277566	0.000412512	0.00578501
Lrrc8c	670	0.000277523	0.000489151	0.00599373
Tnfsf8	671	0.000276523	0.000546582	0.00764248
Bnip3	672	0.000275499	0.000545176	0.0118606
Sp4	673	0.0002752	0.000551403	0.00938485
Bmyc	674	0.000275119	0.000609879	0.015904
Kif21b	675	0.00027493	0.000455327	0.00458219
Lamp1	676	0.000274689	0.000381295	0.00362285
Id3	677	0.000273593	0.000499369	0.00898593
Pml	678	0.000273111	0.000514894	0.00751662
Coro2a	679	0.00027268	0.000570483	0.019357
Rc3h1	680	0.000271264	0.000519486	0.0084803
Dbf4	681	0.000271161	0.000428265	0.00473979
Kdm6b	682	0.000271096	0.000384297	0.00341817
Xdh	683	0.000270339	0.000525767	0.0113591
Ccnd2	684	0.000269057	0.000552482	0.00883726
Hist1h1b	685	0.000268414	0.000495932	0.00783458
Itgb3	686	0.000268271	0.000526668	0.0109405
Metrnl	687	0.000268188	0.000539274	0.0125246
Herc4	688	0.000267992	0.000514513	0.00835981
Trim30a	689	0.000267603	0.000434034	0.00656682
Trav13-1	690	0.000266334	0.000558016	0.0220343
P2ry10	691	0.000265933	0.000383108	0.00409942
Pdia6	692	0.000264134	0.000437479	0.00678641
Nup153	693	0.000263279	0.000495632	0.00674532
Lrif1	694	0.000263188	0.000483775	0.00498448
Kif13b	695	0.000261935	0.000533573	0.0103096
Bend4	696	0.000261605	0.000573134	0.0123892
Cd52	697	0.000261553	0.000456397	0.00936749
Gpcpd1	698	0.000261028	0.000504412	0.00779421
Actn1	699	0.000260823	0.000396624	0.00703771
Ccl4	700	0.000260686	0.000443733	0.00983094
Nlrc3	701	0.000260474	0.000474876	0.0058033
Crebrf	702	0.000260053	0.000452255	0.00469379
Cd84	703	0.000259178	0.000448246	0.00700071
Socs1	704	0.000258718	0.00047648	0.00515124
Ccdc88c	705	0.000258682	0.000392984	0.00490017
Pfkp	706	0.000258496	0.000335021	0.00335323
Fnbp4	707	0.000258035	0.000453889	0.00668003
Hexim1	708	0.00025612	0.000394828	0.00389673
Pag1	709	0.000256049	0.000428685	0.00643956
Fam169b	710	0.000256028	0.000504466	0.0067872
Kbtbd11	711	0.000255932	0.000435131	0.00663119
Usp9x	712	0.000255712	0.000435633	0.00507143
Hspa1a	713	0.000254966	0.000495044	0.014495
Tnfrsf1b	714	0.000254851	0.000444002	0.00490463
Rpl12	715	0.000254795	0.000391434	0.00526256
Mif	716	0.000254788	0.000450543	0.00989971
Themis	717	0.000254768	0.000467101	0.00661929
Fam13b	718	0.000254761	0.000455757	0.00766967
Pja1	719	0.000254698	0.000448803	0.0106475
Smc2	720	0.000254574	0.00048386	0.013974
Hsp90b1	721	0.000254531	0.000433105	0.00563262
Kidins220	722	0.000254368	0.000457037	0.0103223
Bhlhe40	723	0.000254213	0.000406581	0.00545011
Avl9	724	0.000253958	0.000411056	0.00426064
Nufip2	725	0.000253863	0.000424331	0.0054905
Nfat5	726	0.00025351	0.000442341	0.00607568
Zfand5	727	0.000253332	0.000398704	0.00635445
Atg16l1	728	0.000253172	0.000526429	0.0113421
F2rl1	729	0.00025309	0.000526241	0.00949574
Ablim1	730	0.000253076	0.000443277	0.00573246
Hist1h1e	731	0.000253044	0.000400931	0.00581919
Ifi213	732	0.000253011	0.000400432	0.00579995
Sdf4	733	0.000252661	0.00044279	0.00476029
Anxa2	734	0.000252447	0.000484363	0.00678635
Mau2	735	0.000251561	0.000416753	0.00515493
Trafd1	736	0.000251138	0.000428366	0.00624835
Zbtb20	737	0.000251045	0.0004757	0.00720891
Card11	738	0.000250383	0.000473479	0.0069031
Slc2a3	739	0.000248768	0.000485094	0.012827
Armc7	740	0.000248585	0.00048269	0.0104087
Arl5b	741	0.000248416	0.000486336	0.00723369
Tiparp	742	0.000248	0.000505128	0.0076223
Adam17	743	0.000247545	0.000479341	0.00801349
Nlrc5	744	0.000247251	0.000439291	0.00758912
Gapdh	745	0.000246619	0.000383295	0.00618265
Hmgb1	746	0.000246043	0.0004405	0.00473816
Ly75	747	0.00024581	0.000415093	0.00620568
Snx2	748	0.000245756	0.000441449	0.00688502
Klrg1	749	0.000245573	0.000570684	0.0355746
Mcm4	750	0.000245416	0.000428361	0.00498526
Trbv17	751	0.000245306	0.000501966	0.0207304
Akap13	752	0.000245143	0.000397739	0.00445811
Rel	753	0.000244893	0.000374139	0.00558638
Il4ra	754	0.000244508	0.00038946	0.00570248
Map4k4	755	0.000244191	0.000406808	0.00540788
Jak2	756	0.000244108	0.00046449	0.00633853
Itm2c	757	0.000242737	0.000305766	0.00267521
Myo1e	758	0.000242698	0.000515848	0.0157416
Stk38	759	0.000242627	0.000377353	0.00445003
Prkch	760	0.000242617	0.000497393	0.00560482
Tnks2	761	0.000242547	0.000372755	0.00470994
N4bp1	762	0.000242012	0.000462298	0.00694537
Stag1	763	0.000241422	0.00045047	0.00681254
Gbp4	764	0.000241357	0.000366131	0.00514048
Actb	765	0.000241307	0.000401984	0.00567187
Trbv13-1	766	0.000240572	0.000475176	0.0125843
Map3k2	767	0.00024036	0.000421079	0.00704852
Zyg11b	768	0.000239923	0.000483244	0.00711764
Prpf4b	769	0.00023902	0.000388122	0.00589787
Ccng1	770	0.000238635	0.000391729	0.0050141
Ddx21	771	0.00023839	0.000381213	0.00480848
Pkp3	772	0.000238353	0.00044948	0.00745225
Ier3	773	0.000238046	0.000484471	0.0124305
9930111J21Rik2	774	0.000237276	0.000481122	0.00719879
Prdx1	775	0.000237033	0.000361497	0.00407136
Zfp36l1	776	0.00023651	0.000352062	0.00358403
Rasgrp1	777	0.000236221	0.000393465	0.0071105
Atad2	778	0.000236024	0.000393224	0.00609078
2810403A07Rik	779	0.000235822	0.000415295	0.00512613
Zfp638	780	0.000234758	0.000379375	0.00507064
Jaml	781	0.000234092	0.000368683	0.00536249
Rps10	782	0.000233602	0.000337949	0.00281767
Bcl2a1d	783	0.000233255	0.00046592	0.00973023
Per1	784	0.000233128	0.000384867	0.00445978
Slc26a2	785	0.000232905	0.000487209	0.0106578
Nfkb1	786	0.000232754	0.000369654	0.00553776
Trbv12-2	787	0.000231798	0.000446061	0.010711
Amz2	788	0.000231731	0.000434247	0.00691908
Dennd4a	789	0.000231427	0.000397354	0.0057716
Apaf1	790	0.00023128	0.000464461	0.00724408
Gstp1	791	0.00023128	0.000464036	0.00682794
Tet3	792	0.000231236	0.000388446	0.00495139
Hivep2	793	0.000229962	0.000445974	0.00692528
P4hb	794	0.000229406	0.000376599	0.00464704
Rnf19a	795	0.000229136	0.000441153	0.00637727
Mcm3	796	0.000228879	0.000424553	0.0071621
Zfp652	797	0.000228643	0.000432184	0.00650936
Znrf1	798	0.000228628	0.000461834	0.00895534
Samd9l	799	0.000228383	0.000431732	0.00724247
Tsc22d2	800	0.000228293	0.000393785	0.00585427
Epc2	801	0.000228183	0.000434316	0.00811878
Stag2	802	0.000227985	0.000408515	0.00523211
Man2a1	803	0.000227917	0.000418605	0.008142
Gnl3	804	0.000227807	0.000440273	0.00768189
Fryl	805	0.000227791	0.000339098	0.00604309
Cd6	806	0.000227525	0.00039004	0.00763928
Cd81	807	0.000227183	0.00049205	0.0165707
Shisa5	808	0.000226992	0.000336083	0.00396574
Mapk8ip3	809	0.000225893	0.000416772	0.00685082
Lmna	810	0.000225642	0.000418452	0.00626287
Cd274	811	0.000225436	0.00041407	0.00646645
Ahnak	812	0.000225348	0.000428474	0.00589665
Rnf19b	813	0.000224944	0.000460466	0.0128726
Dennd2d	814	0.000224904	0.000426553	0.00783204
Gabbr1	815	0.000222901	0.000479406	0.00960738
Snhg12	816	0.000222634	0.000328829	0.00432248
Ier5	817	0.000222409	0.000460694	0.00582411
Ets2	818	0.000222027	0.000441083	0.00920007
Psap	819	0.000221223	0.000543196	0.0116681
Cbx5	820	0.000221053	0.000449016	0.00929391
Clic4	821	0.000220078	0.000423642	0.0119169
Mybbp1a	822	0.000219987	0.00038121	0.00576376
Fam26f	823	0.000219939	0.000403966	0.00910688
Il18rap	824	0.000218672	0.00038425	0.00669794
Stat2	825	0.000218487	0.000471968	0.00970139
Slc9a9	826	0.000218306	0.000423231	0.00622796
Fam241a	827	0.000218106	0.000401618	0.00637734
Kat2b	828	0.000217951	0.000449676	0.010014
Srek1	829	0.000217665	0.000358813	0.0050944
Phip	830	0.000217332	0.000390644	0.00693898
Gabpb2	831	0.000216932	0.000408685	0.00524352
Itgb2	832	0.000216814	0.000802184	0.00922282
Tmem71	833	0.000216264	0.000413151	0.00494299
Ints6	834	0.000216096	0.00045479	0.0101933
2022-03-06	835	0.000215934	0.000390558	0.00550541
Il27ra	836	0.000215729	0.000411322	0.00630101
Bbx	837	0.00021527	0.000371049	0.00632988
Grn	838	0.000215155	0.000441383	0.0150843
Tmem245	839	0.000214193	0.000431695	0.00809029
Tagap	840	0.000214101	0.00032105	0.00379238
Vps13a	841	0.000214045	0.000350118	0.00588537
Sertad1	842	0.000214022	0.000616304	0.00606801
Nabp1	843	0.000213803	0.000342415	0.0033902
Zfp281	844	0.000213589	0.000452755	0.0136901
Calu	845	0.000213493	0.000413727	0.00827904
Gxylt1	846	0.000213471	0.000419667	0.0085855
Itpr1	847	0.000212824	0.000405444	0.00579188
Usp25	848	0.000212415	0.000373889	0.00534892
Mbnl2	849	0.000212335	0.000354756	0.00383248
Ugp2	850	0.000211863	0.000400115	0.0059646
Pecam1	851	0.000210469	0.000375638	0.0054309
Ncoa3	852	0.000210284	0.000401078	0.00542843
Irf8	853	0.000209671	0.000434947	0.0142308
Casp3	854	0.00020942	0.0003733	0.00618703
Pgk1	855	0.000209054	0.000464101	0.00551876
Adk	856	0.000208703	0.000362819	0.00514599
Apoe	857	0.000207683	0.000436262	0.0232288
Baz2b	858	0.000206189	0.000418436	0.00849689
Lrch3	859	0.000206085	0.000368849	0.00545548
Pde3b	860	0.00020604	0.000320991	0.00413667
Nhp2	861	0.000205958	0.000336004	0.00488489
Azin1	862	0.000205662	0.000340691	0.00451838
Znrf2	863	0.0002056	0.000374572	0.00713656
Retreg1	864	0.000205492	0.000369885	0.00493659
Prpf39	865	0.000204098	0.000418555	0.00761017
Hip1	866	0.000203685	0.000432622	0.013559
Galnt6	867	0.000203418	0.000363867	0.00502475
Ezh2	868	0.000203384	0.000378054	0.0073054
Atp8a1	869	0.000203294	0.000443647	0.0108981
Hspa9	870	0.000202719	0.000315264	0.00382085
Stat3	871	0.000202642	0.00047192	0.00536322
Mtmr3	872	0.00020249	0.000431213	0.0080478
Usp34	873	0.000202413	0.000313764	0.00487133
Kctd12	874	0.000202254	0.000371173	0.00591328
Nenf	875	0.0002022	0.000406502	0.0157969
Ankrd17	876	0.000201643	0.000327874	0.00471856
Asap1	877	0.000201518	0.000352377	0.00494637
Racgap1	878	0.000201353	0.000383251	0.00687868
Fam120b	879	0.000201166	0.000360126	0.0061879
Uhrf1bp1l	880	0.000200673	0.000327742	0.0043612
Golgb1	881	0.000200453	0.000329824	0.00493067
Cdkn1a	882	0.000199938	0.000378387	0.00590277
Rflnb	883	0.00019957	0.000346092	0.00595499
Gm26825	884	0.000199565	0.000359878	0.00765562
Ktn1	885	0.000199497	0.000371004	0.00755552
Pim1	886	0.000198764	0.000420498	0.00551561
Myc	887	0.000198636	0.000376681	0.00765242
Ubn2	888	0.000198454	0.000374492	0.00570648
Samhd1	889	0.000198265	0.000376398	0.00376352
Nr4a1	890	0.000198056	0.000408897	0.00465762
Maf	891	0.000197292	0.000397148	0.011789
Timp2	892	0.000197123	0.000397396	0.0110896
Elmsan1	893	0.000196669	0.000316912	0.00526031
Sik1	894	0.000196552	0.000343287	0.00477599
Npm1	895	0.000195971	0.000327309	0.00560566
Atp2a2	896	0.000195868	0.000390255	0.00620761
P4ha1	897	0.000195543	0.000390443	0.00859189
Dapl1	898	0.000195415	0.00042749	0.0180053
Zfc3h1	899	0.000195372	0.000323224	0.00545801
Esyt1	900	0.000195365	0.000366797	0.00571036
Rgcc	901	0.000194479	0.000336271	0.00669808
Iqgap2	902	0.000194411	0.000329008	0.00574692
Gbp3	903	0.000193941	0.000380013	0.00635383
Nedd4	904	0.000193788	0.000357516	0.00591591
Ralgapb	905	0.000193237	0.000417083	0.0109694
Slc20a1	906	0.000193001	0.000340067	0.0069679
Tap1	907	0.000192988	0.000663489	0.0118678
Kpna2	908	0.00019227	0.000380975	0.00716599
Smg1	909	0.000192037	0.000291431	0.00454345
Nedd9	910	0.000192012	0.000399732	0.00731013
Rnf125	911	0.000191924	0.000331633	0.00368222
Cdk6	912	0.00019172	0.000370793	0.00991381
Hnrnph1	913	0.000191615	0.000302338	0.00452768
Zfp62	914	0.000191526	0.000376721	0.00865447
Atp1a1	915	0.000191508	0.000299372	0.00374871
Apc	916	0.000191468	0.000360579	0.00531563
Vps13b	917	0.00019141	0.000357409	0.00633143
Cd44	918	0.000191255	0.000301193	0.00395004
Samd3	919	0.000191059	0.000365293	0.00850033
Jarid2	920	0.000190976	0.000345142	0.00463578
Kmt2a	921	0.000190342	0.000274366	0.00407605
Csrnp1	922	0.00019034	0.000339551	0.0023714
Col4a3bp	923	0.000190299	0.000366531	0.00653109
Rasgrp2	924	0.000189989	0.000362453	0.00609577
Trpm7	925	0.000189969	0.000316547	0.00509747
Dock2	926	0.000189337	0.000349003	0.00364791
Slc38a2	927	0.000189219	0.000370206	0.00617178
Zc3h13	928	0.000189125	0.000298795	0.00356894
H2-Ab1	929	0.000189074	0.000400978	0.0181462
Rasa3	930	0.000188912	0.000297204	0.00436114
Ipcef1	931	0.000188605	0.000301411	0.00413637
Lilrb4a	932	0.000188589	0.000407337	0.015471
Zfp398	933	0.000188314	0.000386408	0.00800598
Etnk1	934	0.000187947	0.000283703	0.00430836
Mcm5	935	0.000187922	0.000362671	0.0086317
Gbp6	936	0.000187913	0.000377404	0.0101511
Kat6a	937	0.000187446	0.000313271	0.00418664
Hjurp	938	0.000187104	0.000381682	0.0106631
Arl5c	939	0.000186701	0.000319411	0.00334948
Slc12a7	940	0.000186643	0.000383886	0.00843231
Trim25	941	0.000186566	0.000332538	0.00495798
Tap2	942	0.000186436	0.000536886	0.00655934
Cdc42ep3	943	0.00018629	0.000319755	0.00485893
Taf1	944	0.00018614	0.00034139	0.00574357
Gm2a	945	0.000186121	0.000303902	0.00375451
Gbp10	946	0.000185836	0.000401675	0.0136977
Fam53b	947	0.000185469	0.000352223	0.00631816
Ripk1	948	0.000184743	0.000366707	0.00509371
Tmem108	949	0.000184591	0.000372164	0.00982912
Nfatc1	950	0.000184543	0.000334377	0.00645459
Gpr65	951	0.000184089	0.000349482	0.00664153
Smc5	952	0.000184075	0.000342262	0.00603934
Tipin	953	0.000183767	0.000354277	0.00795389
Svil	954	0.000183761	0.000301592	0.00362687
Scml4	955	0.000183647	0.000353367	0.00611193
Slc37a3	956	0.000183448	0.000369066	0.00652456
Gm38394	957	0.000183119	0.000366689	0.00817571
Nfatc2	958	0.000182749	0.000340544	0.00499413
Lig1	959	0.000182463	0.000357584	0.00741506
Dnajb4	960	0.000182272	0.000355902	0.00649684
Tnrc6a	961	0.000181885	0.000319424	0.00538912
Zbtb11	962	0.000181693	0.000343085	0.00637577
Ankle2	963	0.000181241	0.000365397	0.00969042
Man1a	964	0.000181126	0.000345421	0.00571671
Pgm2l1	965	0.000181092	0.000395775	0.00892838
Klra9	966	0.000181028	0.000345249	0.00794191
Ephx1	967	0.000180682	0.000376055	0.013263
Trim30d	968	0.000180654	0.000374198	0.00838813
2610507B11Rik	969	0.0001806	0.000336759	0.00600599
Fas	970	0.000180282	0.000350368	0.00917768
Tmem163	971	0.0001802	0.000362552	0.0136312
Rere	972	0.000180093	0.000352091	0.00607526
Serinc3	973	0.000180064	0.00030925	0.00731858
Rora	974	0.000179684	0.000320873	0.00380275
Uggt1	975	0.000179458	0.000357396	0.00994676
Dtx3l	976	0.000179057	0.000317141	0.00534032
Rnf138	977	0.000178979	0.00031703	0.0038711
Maff	978	0.000178713	0.000353071	0.00743723
Tcf12	979	0.000178228	0.000288173	0.00531113
Ddx58	980	0.000177272	0.00031594	0.00511765
Tob1	981	0.000176618	0.000280847	0.00468264
Adgrg5	982	0.000176001	0.000343563	0.00930714
Lin54	983	0.000175696	0.000336576	0.00985609
Vps13d	984	0.000175482	0.000326315	0.00617256
Mdm4	985	0.000175304	0.000286041	0.0030049
Sesn1	986	0.000175068	0.000347381	0.00750279
Kcnn4	987	0.000174831	0.000285235	0.0050203
Aplp2	988	0.000174791	0.000299225	0.00362522
Sesn3	989	0.00017461	0.000279476	0.00346351
Herc1	990	0.000174402	0.000279887	0.00405766
Ncr1	991	0.000174323	0.000343848	0.0201014
Cxcl10	992	0.0001743	0.000374697	0.0152377
Secisbp2l	993	0.000174	0.000352851	0.00728428
Ube2c	994	0.000173877	0.00037128	0.0172265
Tmem64	995	0.000173512	0.000342879	0.00687075
Slc28a2	996	0.000173437	0.000323199	0.00534913
Zer1	997	0.00017328	0.000370778	0.00946179
Sorl1	998	0.000173216	0.000312089	0.00591691
Ankrd11	999	0.00017319	0.000383844	0.0050885
Trbv15	1000	0.000172919	0.000370901	0.0239814
Zfp512	1001	0.000172796	0.000360299	0.0115554
Mgat4a	1002	0.000172482	0.000328841	0.00842377
Ccrl2	1003	0.000172452	0.000347671	0.0124188
Aff3	1004	0.000171873	0.000357282	0.00899837
Lpin2	1005	0.000171821	0.000334691	0.00530327
Cux1	1006	0.00017181	0.000343104	0.00857609
Fasl	1007	0.00017166	0.000316409	0.00603763
Bach2	1008	0.000171552	0.000316695	0.00567376
Lamb3	1009	0.000171319	0.000311557	0.00509247
Ccdc82	1010	0.000171094	0.000331908	0.00613035
Gadd45b	1011	0.000171035	0.000438432	0.00946354
Kdm5b	1012	0.000171016	0.000286629	0.0037172
Otud4	1013	0.000170993	0.000318991	0.00616355
Syt11	1014	0.000170575	0.000357187	0.0097451
Thy1	1015	0.000170496	0.000402233	0.00572472
Cd5	1016	0.000170178	0.000265815	0.00262203
Mgea5	1017	0.000170045	0.00026823	0.00383713
Trim56	1018	0.000169726	0.000350254	0.00921968
Slamf7	1019	0.000169127	0.000293138	0.00672564
Upf2	1020	0.000168933	0.000360393	0.00650324
Tmem131	1021	0.000168894	0.000337134	0.00918018
Phf11c	1022	0.000168861	0.000331614	0.00693875
Erbin	1023	0.000168692	0.00030083	0.00563723
Stat5b	1024	0.000168325	0.000284131	0.00578209
Ezh1	1025	0.000168303	0.000386178	0.00888943
Ern1	1026	0.000168185	0.000347083	0.0162552
Ahcyl2	1027	0.000168125	0.000316951	0.00532999
Pcyt1a	1028	0.000167646	0.000378388	0.0159885
Slc17a9	1029	0.000167067	0.000326228	0.00824846
Picalm	1030	0.000167022	0.000283702	0.00417954
Kdm7a	1031	0.000166908	0.000283439	0.00453911
Taok1	1032	0.000166573	0.000322347	0.00557048
Slco3a1	1033	0.000166505	0.000330537	0.00733919
Zc3h7a	1034	0.000166254	0.00028153	0.00462446
Ncoa2	1035	0.000165994	0.000303992	0.00531734
Slc2a1	1036	0.000165941	0.000284244	0.00536039
Lrp6	1037	0.000165872	0.000342639	0.00838888
Gng12	1038	0.000165636	0.000342599	0.00833974
Tnfrsf18	1039	0.000165484	0.000371629	0.00476647
Fbxl12	1040	0.000165459	0.000351519	0.00658131
Lpin1	1041	0.00016475	0.000327759	0.00957959
Kmt5b	1042	0.000164159	0.000315394	0.00388874
Dmxl1	1043	0.000164091	0.000321807	0.00895558
Dhx40	1044	0.00016386	0.000316878	0.00499298
Unc93b1	1045	0.000163779	0.000322968	0.0119254
Cd4	1046	0.000163755	0.000330932	0.0077357
S1pr4	1047	0.000163666	0.000268348	0.00601546
Fam110a	1048	0.000163651	0.000331947	0.00728454
Gmip	1049	0.000163573	0.000276678	0.00728456
Aebp2	1050	0.000163432	0.000279923	0.00588074
Pola1	1051	0.000163401	0.000345637	0.013764
Rab43	1052	0.000162639	0.000320243	0.00632549
Il6st	1053	0.000162633	0.000313171	0.00428836
Msi2	1054	0.000162583	0.000312442	0.00500743
Eml4	1055	0.000162409	0.00028253	0.00469677
Ahi1	1056	0.000162364	0.000330466	0.00713372
Haus3	1057	0.000161869	0.000318019	0.00461563
H2afx	1058	0.000161676	0.000277526	0.0059833
Arhgef18	1059	0.000161593	0.000357141	0.00761871
Dnajb9	1060	0.000161371	0.000271147	0.0043818
Sdcbp2	1061	0.000161083	0.000355953	0.0182443
Zcchc7	1062	0.000160846	0.000272628	0.00429881
Zcchc6	1063	0.000160808	0.000260618	0.00443442
Pdzd8	1064	0.000160732	0.000309803	0.00473611
Runx1	1065	0.00016073	0.00031886	0.00733829
Ppp1r10	1066	0.000160696	0.000258988	0.00376791
Irgm2	1067	0.00016069	0.000320406	0.00885257
Mtap	1068	0.000159848	0.000314007	0.00648571
Itch	1069	0.000159418	0.000303171	0.00758707
Sntb2	1070	0.000159374	0.000286838	0.00319072
Msl2	1071	0.0001592	0.000296725	0.00386772
Foxn2	1072	0.000158737	0.000307888	0.00533452
Oas1a	1073	0.000158596	0.00033452	0.0157175
Cd9	1074	0.000158446	0.000290186	0.00569961
Lmbrd1	1075	0.000158339	0.000300232	0.00456707
Msmo1	1076	0.000158335	0.000333878	0.0101435
BC005561	1077	0.000158157	0.000327614	0.00731077
Phf21a	1078	0.000158087	0.000285868	0.00517231
Birc3	1079	0.000157933	0.000308849	0.00534511
Cycs	1080	0.000157754	0.000487582	0.00673919
Galk1	1081	0.0001577	0.000289275	0.00632735
Havcr2	1082	0.0001574	0.000340487	0.0119099
Baz1a	1083	0.000157356	0.00026079	0.00357828
Sacs	1084	0.000157115	0.000310687	0.00522656
Creb1	1085	0.000157066	0.000264785	0.00387236
Trps1	1086	0.000156774	0.000343331	0.0105765
Ifitm2	1087	0.000156742	0.000356617	0.0164804
Peak1	1088	0.000156577	0.000281885	0.00518889
Matk	1089	0.000156473	0.000353964	0.0212114
Trim11	1090	0.000156221	0.000315803	0.00699708
Gbp5	1091	0.000156092	0.000321156	0.00678347
Rcbtb1	1092	0.000155856	0.00029787	0.0083635
Tm9sf2	1093	0.000155445	0.000285488	0.00481109
Slamf6	1094	0.000155371	0.000273957	0.00521132
Car2	1095	0.000154599	0.000317998	0.0158503
Mctp2	1096	0.000153917	0.000324987	0.00701674
Rnf123	1097	0.000153622	0.000329399	0.00689401
Vcpip1	1098	0.00015361	0.000282736	0.00458456
Camk2d	1099	0.000153548	0.000286111	0.00414504
Kat6b	1100	0.0001535	0.000321032	0.00651553
Nr2c2	1101	0.000153235	0.000297451	0.00493968
Man2a2	1102	0.000153146	0.000330594	0.0109427
Sdc4	1103	0.000152893	0.00032577	0.0164609
Zufsp	1104	0.000152891	0.00030007	0.00546129
Hsph1	1105	0.000152681	0.000299881	0.005172
Mylip	1106	0.000152553	0.000276869	0.00334503
Socs2	1107	0.000152377	0.000347124	0.0167772
Avpi1	1108	0.000152309	0.00031917	0.00780912
Zc3h12a	1109	0.000151583	0.0002581	0.00342209
Abcc1	1110	0.000151459	0.000319059	0.00702111
Pik3r1	1111	0.000151263	0.000259906	0.00457563
Pan3	1112	0.000150752	0.000271773	0.00442461
Card6	1113	0.000150457	0.000292684	0.00574697
Mcm7	1114	0.000150352	0.000285455	0.00570503
Cdc37l1	1115	0.000150301	0.000266324	0.00397472
Epcam	1116	0.00015025	0.0003123	0.0146177
Kdm2b	1117	0.000150245	0.000276571	0.00539677
Emid1	1118	0.000150026	0.000307062	0.0110209
Hacd3	1119	0.000149953	0.000285449	0.00419484
Eif4ebp1	1120	0.000149772	0.0002899	0.00741724
Retreg3	1121	0.000149711	0.000269938	0.00394375
Cwc25	1122	0.000149414	0.000261376	0.00523463
Gsn	1123	0.000149332	0.000304178	0.00753543
Batf	1124	0.000148875	0.000268396	0.00496856
Dusp2	1125	0.000148746	0.000283913	0.00306324
Fubp1	1126	0.000148587	0.000249322	0.00404805
Rps19	1127	0.000148578	0.000277518	0.00366957
Ganc	1128	0.000148398	0.000315207	0.00858053
Spty2d1	1129	0.000148075	0.000279179	0.00779746
Rhob	1130	0.000148012	0.000238753	0.00411566
Setx	1131	0.000147986	0.000250447	0.0037525
Insig1	1132	0.000147957	0.000280461	0.00481162
Med13	1133	0.000147621	0.000330964	0.00937747
Gata3	1134	0.000147559	0.000282957	0.00685079
Pou2f2	1135	0.000147526	0.00030198	0.00923801
Dip2b	1136	0.000147459	0.000258116	0.00443905
Irs2	1137	0.000147322	0.000286275	0.00665755
Rsf1	1138	0.00014724	0.000230202	0.00375675
Treml2	1139	0.000147174	0.000254785	0.00377647
Rnf157	1140	0.000147035	0.000304969	0.0128845
Suco	1141	0.000146915	0.000233782	0.00373674
Abcb1a	1142	0.000146325	0.000284313	0.00412864
Tmem176b	1143	0.00014581	0.000310301	0.0182358
Ikbke	1144	0.000145785	0.000305523	0.00843029
Atp9b	1145	0.00014571	0.000294431	0.00818362
Csrp2	1146	0.000145701	0.000307462	0.0208109
Dido1	1147	0.000145359	0.000267224	0.00504621
Irf2bp2	1148	0.000145266	0.000285161	0.00529667
AI314180	1149	0.000145156	0.000289121	0.00876399
Trav16n	1150	0.000145125	0.000318571	0.0185175
Wdr37	1151	0.000144829	0.000307869	0.00998222
Tanc1	1152	0.000144826	0.000296276	0.00652062
Thada	1153	0.000144726	0.000315191	0.00511813
Ube4a	1154	0.000144572	0.00028784	0.00751669
Slc16a3	1155	0.000144528	0.00029366	0.00871351
Ero1l	1156	0.000144437	0.000279586	0.00567562
Vcpkmt	1157	0.000143364	0.000286865	0.00676657
Hcst	1158	0.000143093	0.000301393	0.0061488
Nfe2l2	1159	0.00014278	0.000260162	0.00426734
Erap1	1160	0.000142747	0.000232082	0.00302355
Npc1	1161	0.000142441	0.000280508	0.00535978
Parp4	1162	0.000142297	0.000251158	0.00405847
Terf1	1163	0.000142294	0.000271904	0.00723342
Wdr44	1164	0.000142034	0.000261834	0.00475641
Sh2d2a	1165	0.000141633	0.000404817	0.00670905
Incenp	1166	0.000141618	0.00029299	0.00706515
Gm42031	1167	0.000141296	0.000281584	0.0068862
Atf7	1168	0.000141238	0.000280554	0.00684057
Mepce	1169	0.000141202	0.000261451	0.00530447
Birc2	1170	0.000140858	0.00024598	0.00414972
Eif2ak2	1171	0.000140853	0.000270121	0.00648047
Rrm1	1172	0.000140852	0.000268815	0.00715432
Ar	1173	0.000140595	0.000284232	0.00595927
Cbx7	1174	0.000140474	0.000278788	0.00480652
Tdrp	1175	0.000140014	0.000285258	0.00659364
Impa2	1176	0.000139852	0.000286524	0.00572564
Dusp1	1177	0.000139763	0.00033448	0.00503813
Ascc3	1178	0.000139648	0.000255209	0.00387123
Tgfbi	1179	0.000139614	0.000293282	0.0208364
Tmx3	1180	0.000139459	0.000237555	0.00432426
Tulp4	1181	0.000139325	0.000261985	0.00495566
Ifi47	1182	0.000139169	0.000310158	0.00518442
Rhoc	1183	0.000138918	0.000299582	0.00974256
Usp12	1184	0.000138055	0.000285343	0.00751564
Plscr1	1185	0.000137935	0.000292808	0.00723085
Mki67	1186	0.000137445	0.000280649	0.00892424
Faah	1187	0.000137384	0.000254261	0.00320169
Zfp871	1188	0.000137381	0.000279125	0.00580368
Arid2	1189	0.000137307	0.000282625	0.00570588
Mef2d	1190	0.000137276	0.000212841	0.00295614
Ndfip1	1191	0.000137232	0.000377501	0.00640394
Tnfrsf13b	1192	0.000137229	0.000317999	0.00882571
Pnpla8	1193	0.000137227	0.000283783	0.00636726
Smg6	1194	0.00013683	0.000259767	0.00478314
Selenop	1195	0.000136294	0.000287852	0.00768927
Arl4d	1196	0.000136247	0.00029134	0.0092608
Slc7a1	1197	0.000136188	0.000263864	0.00688344
Crebzf	1198	0.000136149	0.000271711	0.00472497
Kdm3b	1199	0.000136127	0.000271645	0.00535504
Lamp2	1200	0.000136007	0.000273737	0.00615758
Ramp3	1201	0.000135972	0.000284422	0.0129566
Stim2	1202	0.000135945	0.000253112	0.00505306
Arsb	1203	0.000135808	0.000272135	0.0101103
Rev3l	1204	0.000135794	0.000240918	0.00355689
Fam126a	1205	0.000135396	0.000306407	0.0088128
Birc5	1206	0.000135241	0.000277591	0.0107843
Hells	1207	0.000135085	0.00026446	0.00577915
Btla	1208	0.000135034	0.000302333	0.0131082
Spen	1209	0.000134987	0.000256355	0.00490794
Gbp8	1210	0.000134887	0.000241442	0.0037607
Atp1b1	1211	0.000134294	0.000227274	0.00409002
Washc4	1212	0.000134039	0.00026222	0.00499703
Abca7	1213	0.000133964	0.000270604	0.00677758
Ccnb2	1214	0.000133922	0.000269387	0.014105
Swap70	1215	0.000133867	0.000278172	0.00663691
Mdfic	1216	0.000132897	0.000270213	0.0084211
Skil	1217	0.000132615	0.000230963	0.00444846
Smox	1218	0.00013254	0.000255186	0.00584482
Ttc3	1219	0.000132422	0.000248376	0.0051482
Ttc7	1220	0.00013174	0.000262567	0.00475874
Hmbox1	1221	0.000131658	0.000275522	0.00720929
Olfm1	1222	0.000131201	0.000266828	0.00865475
Zfp830	1223	0.000131155	0.000260078	0.00872985
Kpna1	1224	0.000130701	0.00022565	0.00398446
Map3k8	1225	0.000130284	0.000258256	0.00723715
Sytl3	1226	0.00013023	0.000238114	0.00466607
Hist1h4d	1227	0.000130202	0.000236643	0.00695988
R3hdm1	1228	0.000130025	0.00025443	0.00460266
Btaf1	1229	0.000129903	0.000240581	0.00432069
Atp2a3	1230	0.000129696	0.00021798	0.003153
Atxn7	1231	0.000129523	0.000256164	0.00668263
Tbc1d1	1232	0.000129273	0.000210081	0.00256203
Dock9	1233	0.000128938	0.00027412	0.0105719
Cep350	1234	0.000128784	0.000257276	0.00470138
Tnf	1235	0.000128701	0.000261719	0.00714793
Csnk1g1	1236	0.000128634	0.000243566	0.00504255
Mfsd6	1237	0.000128598	0.000226761	0.00536214
Tnfrsf26	1238	0.000128488	0.000273046	0.00936133
Trbv2	1239	0.000128451	0.00026888	0.0198829
Slc4a7	1240	0.000128265	0.000245385	0.00411499
Sgms1	1241	0.000128044	0.00026706	0.00563509
Ino80d	1242	0.000127916	0.000239928	0.00479226
Mcm9	1243	0.000127517	0.000257726	0.00608152
Sec24a	1244	0.00012737	0.000233323	0.00381374
Lrig2	1245	0.000127228	0.000252634	0.0102356
Ptpn4	1246	0.000127213	0.000234013	0.00388911
Prdm2	1247	0.000127174	0.00023583	0.00398925
Dlg1	1248	0.00012697	0.000262841	0.00628991
Ubxn7	1249	0.00012694	0.000254601	0.00627894
Trp53inp1	1250	0.000126571	0.000250992	0.00564731
Prrt1	1251	0.000126543	0.00026011	0.00724259
Cdc73	1252	0.000126173	0.000257348	0.00529305
Cd83	1253	0.00012599	0.000261309	0.0147783
Cd55	1254	0.000125873	0.00028799	0.00818878
Wdfy1	1255	0.000125843	0.000261504	0.0124413
Ddit3	1256	0.000125532	0.000236825	0.00571684
Gas7	1257	0.00012547	0.000256756	0.00729303
Zfp654	1258	0.000124565	0.000212941	0.00396264
Celf2	1259	0.000124298	0.000368914	0.00348914
Epb41	1260	0.000124258	0.000216026	0.00472254
Cdk12	1261	0.000124156	0.000222916	0.0036525
Cspp1	1262	0.000123643	0.000257189	0.00661396
Gbp9	1263	0.000123529	0.000233609	0.00427358
Glcci1	1264	0.000123276	0.000264042	0.0127847
Tcn2	1265	0.000123231	0.000257339	0.00843807
Myo6	1266	0.000123158	0.000272716	0.00880537
Kcnq1ot1	1267	0.000123055	0.000226105	0.00607893
Zfp445	1268	0.000122981	0.000228157	0.00428568
Fbxo32	1269	0.00012287	0.000252979	0.00722919
Fabp5	1270	0.000122684	0.000261056	0.020428
Herc6	1271	0.000122596	0.000248874	0.00605101
Zbtb1	1272	0.000122352	0.000223725	0.00350051
Ckap5	1273	0.000122296	0.000242734	0.00494924
Pik3ip1	1274	0.000122144	0.000220914	0.00302377
Basp1	1275	0.000122001	0.000262958	0.0134785
Ctdspl2	1276	0.000121975	0.000231267	0.00429408
Spag9	1277	0.000121874	0.000240517	0.00550434
Zmym2	1278	0.000121705	0.000236475	0.00540946
Golm1	1279	0.000121686	0.000237633	0.00559398
Cks2	1280	0.0001214	0.000219401	0.00672933
Susd6	1281	0.0001211	0.00022483	0.00330896
Taf4b	1282	0.000121014	0.000275289	0.00686587
Higd1a	1283	0.000121008	0.000377111	0.00450084
Clcf1	1284	0.000120985	0.000243022	0.0056147
Fam78a	1285	0.000120962	0.000245284	0.0051451
Dennd4c	1286	0.000120666	0.0002307	0.00401428
Galnt7	1287	0.000120637	0.000225653	0.00409344
Cacul1	1288	0.000120624	0.000226874	0.00328973
Trak2	1289	0.000120529	0.000245324	0.00671332
Cd101	1290	0.000120188	0.000243391	0.00561684
Ncapd3	1291	0.000120181	0.000246849	0.00650474
Rundc3b	1292	0.000120149	0.000246064	0.00687412
Slc7a5	1293	0.00012014	0.000248671	0.004712
Trat1	1294	0.000120131	0.000237027	0.00632699
Kdm6a	1295	0.000120052	0.000256172	0.00553172
Pcnx	1296	0.000119239	0.000255534	0.00875764
Btbd7	1297	0.00011906	0.00023902	0.00403033
Ccpg1	1298	0.00011904	0.00023137	0.00544111
Itga6	1299	0.000118923	0.000268713	0.00904759
Abcg1	1300	0.000118797	0.000225232	0.00467749
Patj	1301	0.000118697	0.000237045	0.00631945
Rad50	1302	0.000118501	0.000217377	0.00418654
Traf3	1303	0.000118359	0.000231177	0.00420869
Rnpc3	1304	0.000118307	0.000225177	0.00358058
Hook3	1305	0.00011781	0.000219787	0.00425059
Gramd1b	1306	0.000117741	0.000209744	0.00365399
Arhgef3	1307	0.000117727	0.00020555	0.00353179
Asxl1	1308	0.000117704	0.000226783	0.0029463
Top2a	1309	0.000117631	0.000217212	0.00472782
Gmnn	1310	0.000117586	0.000243538	0.00712358
4732440D04Rik	1311	0.000117558	0.000251451	0.00659699
Rad54l2	1312	0.00011658	0.000234164	0.00657643
Arhgap31	1313	0.00011651	0.000207898	0.00395292
Ifit1bl1	1314	0.000116465	0.000240147	0.0065304
Ifi206	1315	0.000116432	0.000209187	0.00467399
Mir155hg	1316	0.000116043	0.000272592	0.0102496
Herc3	1317	0.000115783	0.000211991	0.0029093
Rc3h2	1318	0.000115704	0.00022216	0.00394326
Rln3	1319	0.000115676	0.000240566	0.0127988
Neb	1320	0.000115619	0.000259402	0.0152491
Pacsin1	1321	0.000115316	0.000218369	0.00444116
H2-Eb1	1322	0.000115068	0.000253274	0.0103017
Heca	1323	0.000114959	0.000215187	0.00365959
Ifitm3	1324	0.000114946	0.000225058	0.00956913
Trav12-2	1325	0.000114773	0.000259586	0.0130911
Prkdc	1326	0.00011471	0.000241709	0.00569996
Gzmm	1327	0.000114387	0.000230744	0.00920358
Zzef1	1328	0.000113773	0.000214993	0.00400653
Tesc	1329	0.00011321	0.000236762	0.00602237
Yeats2	1330	0.00011283	0.000233327	0.00760716
Nup98	1331	0.000112518	0.000221626	0.00332982
A430078G23Rik	1332	0.000112166	0.000216876	0.00694027
Mosmo	1333	0.000112013	0.000247081	0.00970803
Bst2	1334	0.000111763	0.000318396	0.00398537
Anxa1	1335	0.000111567	0.000234676	0.0118396
Cd40lg	1336	0.000111324	0.000254698	0.00874612
Ppic	1337	0.000111198	0.000224615	0.00989823
Serpine2	1338	0.000110902	0.000242605	0.0252952
Ifitm10	1339	0.000110676	0.000209087	0.00606527
Dse	1340	0.00011033	0.000212567	0.00500179
Slamf1	1341	0.000110166	0.000241446	0.00792111
Sipa1l1	1342	0.000110115	0.000219613	0.00460731
Zfp646	1343	0.000110095	0.000224801	0.00596188
Adam8	1344	0.000110051	0.000223905	0.0117243
Marcksl1	1345	0.000109897	0.000215181	0.00810392
Atad2b	1346	0.000109776	0.000198864	0.00325095
Fchsd2	1347	0.000109719	0.000204129	0.00498035
Srcap	1348	0.000109683	0.000225545	0.00489225
Sclt1	1349	0.000109252	0.000217474	0.00443888
Pim3	1350	0.000108842	0.000189086	0.00343196
Adrb2	1351	0.000108553	0.000211836	0.00460744
Arih1	1352	0.000108489	0.000203287	0.00365145
Il17ra	1353	0.000108473	0.000196489	0.00333236
Itpr3	1354	0.000108407	0.000223356	0.0054246
Qrfp	1355	0.000108395	0.000235697	0.00697816
Ric1	1356	0.00010837	0.000217167	0.00972829
Ncf1	1357	0.000108117	0.000223175	0.00745484
Cd68	1358	0.000108059	0.000227055	0.0143767
Dpp4	1359	0.000106675	0.000192704	0.00420645
Kif20b	1360	0.000106478	0.000226559	0.0072438
Cd200r4	1361	0.000106392	0.000212616	0.0053827
Rictor	1362	0.000106306	0.000192883	0.00283376
Sult2b1	1363	0.000106106	0.000214505	0.00534475
Hexa	1364	0.000106018	0.000220408	0.00531843
Xaf1	1365	0.000106005	0.000195486	0.00362015
Itih5	1366	0.000105723	0.000222429	0.0154435
Fcho2	1367	0.000105707	0.000200243	0.00521786
Acbd5	1368	0.000105414	0.000201443	0.00354861
Rnf111	1369	0.000105342	0.000210173	0.00444158
Ell2	1370	0.000105311	0.000229861	0.00938005
C1qb	1371	0.000104989	0.000233848	0.0139926
Nsun6	1372	0.00010475	0.000215098	0.00504736
Ythdf3	1373	0.000104667	0.000186117	0.00317132
Capn7	1374	0.000104598	0.000195872	0.00440961
Atf2	1375	0.000104519	0.000197128	0.00327895
Irgm1	1376	0.000104405	0.000183259	0.00326113
Scpep1	1377	0.000104147	0.000216331	0.00740669
Fbxl3	1378	0.000104126	0.000204582	0.0039311
H1f0	1379	0.000103733	0.000202219	0.00426072
H2-DMa	1380	0.000103566	0.000197505	0.00461275
Tubb2a	1381	0.00010315	0.000218836	0.00581166
Zc3h6	1382	0.000102725	0.000214518	0.0132808
Nt5e	1383	0.000102711	0.000235104	0.00834509
Iffo1	1384	0.000102695	0.000228816	0.00732036
Zscan26	1385	0.00010229	0.0002127	0.00568675
Gbe1	1386	0.000102095	0.000188104	0.00373302
Fcgr3	1387	0.000102021	0.000212715	0.0119831
Kmt2b	1388	0.000101908	0.000192628	0.00386899
Arl15	1389	0.000101809	0.000203956	0.00508145
Rrm2	1390	0.000101717	0.00020625	0.00703955
Oasl1	1391	0.000101675	0.000206781	0.012627
Bcl3	1392	0.000101532	0.000173453	0.00268602
Ski	1393	0.000101384	0.000189602	0.00528289
Cd2ap	1394	0.000101337	0.000241509	0.0048572
Ankrd13c	1395	0.000101258	0.00023073	0.00833453
Pspc1	1396	0.000101127	0.000188318	0.00380821
Emp3	1397	0.000100919	0.000394146	0.00465825
Dopey1	1398	0.000100889	0.000214894	0.00714051
Ust	1399	0.000100845	0.000246709	0.00569613
Kdm3a	1400	0.000100574	0.000209175	0.00411407
Wwp1	1401	0.000100569	0.00018834	0.00352548
Gprin3	1402	0.000100466	0.000199969	0.0062599
Etv3	1403	0.000100232	0.000197005	0.00399826
Rexo5	1404	9.97343e-05	0.000219355	0.0101278
Mysm1	1405	9.96661e-05	0.000205231	0.00435943
Izumo1r	1406	9.96601e-05	0.000233962	0.00870343
Paxbp1	1407	9.94973e-05	0.000205831	0.00585297
2610035D17Rik	1408	9.94939e-05	0.00019349	0.00492686
Tuba1b	1409	9.93762e-05	0.000365561	0.00719823
Crtap	1410	9.9284e-05	0.000208555	0.00879084
Ccna2	1411	9.92028e-05	0.000195517	0.00796289
Jmy	1412	9.91577e-05	0.000208086	0.00449208
Srgap2	1413	9.90831e-05	0.0002018	0.00471119
Ralgapa1	1414	9.86702e-05	0.000195707	0.00504086
Gm16001	1415	9.86265e-05	0.000194305	0.00390148
4833420G17Rik	1416	9.86193e-05	0.000178196	0.00365161
Zfp451	1417	9.83785e-05	0.000210389	0.00455801
Rock2	1418	9.8361e-05	0.000196071	0.00604918
AW549877	1419	9.82644e-05	0.000210442	0.00543473
Lysmd3	1420	9.81102e-05	0.000186835	0.00422515
Spopl	1421	9.80455e-05	0.000189285	0.00479743
Crbn	1422	9.78633e-05	0.000188036	0.00462225
1700025G04Rik	1423	9.77599e-05	0.000176561	0.00333233
Ralgps2	1424	9.75815e-05	0.000199457	0.00583271
Errfi1	1425	9.7574e-05	0.0001825	0.00280426
Gadd45g	1426	9.73085e-05	0.000200775	0.00659789
Fam91a1	1427	9.69523e-05	0.000204878	0.00456676
Rptor	1428	9.69273e-05	0.000193205	0.00475472
Akap11	1429	9.68933e-05	0.000204677	0.00529547
Ddc	1430	9.68748e-05	0.000197005	0.00767716
Sntb1	1431	9.6858e-05	0.000197571	0.00527225
Dnmt1	1432	9.68256e-05	0.000181003	0.00488563
Aoah	1433	9.65732e-05	0.000194268	0.0127237
Trav12-1	1434	9.65477e-05	0.000215109	0.0207347
Cdc20	1435	9.65236e-05	0.000195791	0.00766039
Tpm1	1436	9.6214e-05	0.00019365	0.00440052
Nrn1	1437	9.59449e-05	0.000226457	0.0134159
Syne1	1438	9.57879e-05	0.00019456	0.00384624
D430042O09Rik	1439	9.57372e-05	0.000201205	0.00551395
Gm26532	1440	9.54456e-05	0.000178479	0.0042098
Trib2	1441	9.54157e-05	0.000209888	0.0054424
Adam10	1442	9.53425e-05	0.000183589	0.00326526
Vps13c	1443	9.52394e-05	0.000192058	0.00536772
Ifih1	1444	9.51772e-05	0.000181622	0.00383122
Atp10a	1445	9.49604e-05	0.000191069	0.00588332
Adgrl1	1446	9.46052e-05	0.000190977	0.00637656
Sfi1	1447	9.45516e-05	0.000210946	0.00854379
Epb41l2	1448	9.45123e-05	0.000192569	0.00467205
Lncpint	1449	9.42314e-05	0.000171616	0.00277157
Tmem87a	1450	9.372e-05	0.000179866	0.00396155
2410089E03Rik	1451	9.36227e-05	0.000190761	0.0056098
Bsg	1452	9.35388e-05	0.000285727	0.00605114
Myb	1453	9.34887e-05	0.000185296	0.00430345
Nrm	1454	9.34645e-05	0.000186589	0.00688719
Furin	1455	9.346e-05	0.000190524	0.00577729
Dnajc10	1456	9.33952e-05	0.000184614	0.00352429
Arhgap18	1457	9.31939e-05	0.000179498	0.00541865
Pogz	1458	9.31433e-05	0.000200987	0.00665314
Trbv3	1459	9.30278e-05	0.000193158	0.00703632
Prkd3	1460	9.29172e-05	0.000166341	0.00288765
Kcnj8	1461	9.28668e-05	0.000202817	0.00677091
Rbpms	1462	9.26605e-05	0.00018635	0.00342837
Gnptab	1463	9.25586e-05	0.000186431	0.0045811
Tmem131l	1464	9.23902e-05	0.000181445	0.00495674
Sytl2	1465	9.23254e-05	0.000191725	0.00429328
Rbm33	1466	9.19344e-05	0.00017513	0.00438319
Plekha1	1467	9.18291e-05	0.0001795	0.00420002
Mthfr	1468	9.1763e-05	0.000190817	0.0127214
Plk2	1469	9.17193e-05	0.000203602	0.00732868
Golga4	1470	9.1456e-05	0.000174612	0.00358515
Creb3l2	1471	9.12089e-05	0.000219069	0.0137775
Cd96	1472	9.07866e-05	0.000187327	0.00436991
Ptger4	1473	9.05193e-05	0.000188103	0.0059708
E430024P14Rik	1474	9.03102e-05	0.000189894	0.00534107
Snx13	1475	9.03054e-05	0.000200055	0.006473
Rab11fip2	1476	9.02332e-05	0.000196978	0.00846518
Cdc25b	1477	8.97445e-05	0.000191378	0.00547581
Tank	1478	8.93707e-05	0.000174279	0.00393758
H2-Aa	1479	8.92473e-05	0.000190618	0.014952
Ifit3	1480	8.92107e-05	0.000182797	0.00591297
Notch2	1481	8.92061e-05	0.000192231	0.00630085
Med14	1482	8.91824e-05	0.000182638	0.00434159
Lpp	1483	8.9094e-05	0.000172635	0.00352297
Gm26870	1484	8.88515e-05	0.000161685	0.003233
Dgke	1485	8.8761e-05	0.000191631	0.00795428
Ubr3	1486	8.87597e-05	0.00018061	0.00592833
Maml2	1487	8.84978e-05	0.000178333	0.00344194
Eea1	1488	8.83696e-05	0.000200613	0.00520119
Tfrc	1489	8.82465e-05	0.000175077	0.0042775
Ano6	1490	8.81336e-05	0.000183377	0.00618578
Lmo4	1491	8.80707e-05	0.000178863	0.00534687
Cfl2	1492	8.77561e-05	0.00017941	0.00499308
Ifngas1	1493	8.75048e-05	0.000185929	0.00667859
Eno3	1494	8.73993e-05	0.000181815	0.00699234
Edem3	1495	8.6964e-05	0.000168786	0.00350957
Cog3	1496	8.68168e-05	0.00017373	0.00653437
Rad18	1497	8.66741e-05	0.000177792	0.00485522
Madd	1498	8.63725e-05	0.000163472	0.00311436
Pcsk7	1499	8.62451e-05	0.000177123	0.00452087
Hist1h1c	1500	8.61167e-05	0.000164596	0.00519712
Entpd1	1501	8.60852e-05	0.000183144	0.00970964
Cmpk2	1502	8.59653e-05	0.000184493	0.0105864
Raph1	1503	8.59177e-05	0.000181574	0.00676255
Trav14n-3	1504	8.58303e-05	0.000195425	0.0121375
Sgk1	1505	8.58055e-05	0.000168836	0.00274959
B3galnt2	1506	8.56055e-05	0.000177592	0.00574732
Slc16a6	1507	8.55864e-05	0.000182638	0.00551005
Mbtd1	1508	8.54354e-05	0.000178258	0.00529449
Trbv20	1509	8.53826e-05	0.000182496	0.0134766
Ago3	1510	8.52768e-05	0.000175153	0.00441067
Abl2	1511	8.51379e-05	0.000187514	0.00672034
Cysltr2	1512	8.50795e-05	0.000184598	0.00737958
Parp8	1513	8.50795e-05	0.000167374	0.00340257
Lyz2	1514	8.50395e-05	0.000178782	0.0131546
Tex10	1515	8.48822e-05	0.000172191	0.00409037
Rnf144a	1516	8.47382e-05	0.00017336	0.00550453
Ankfy1	1517	8.44915e-05	0.00016556	0.00365724
Prr14l	1518	8.39552e-05	0.000174224	0.00503982
Sv2c	1519	8.3932e-05	0.000204777	0.00949431
Setdb2	1520	8.39286e-05	0.000160635	0.00332856
Scd2	1521	8.39213e-05	0.000170015	0.0049693
Pgam1	1522	8.38924e-05	0.000342682	0.00506238
Helz2	1523	8.38488e-05	0.000160318	0.00270338
Idi1	1524	8.34482e-05	0.000161264	0.00429741
Enc1	1525	8.33474e-05	0.000175891	0.0062271
Sh3pxd2a	1526	8.31415e-05	0.000172975	0.00552666
Acad10	1527	8.28678e-05	0.000181376	0.00749744
Slfn5	1528	8.28675e-05	0.000181031	0.00553152
Gm42047	1529	8.27003e-05	0.000176419	0.00555412
Cyp51	1530	8.26959e-05	0.000159031	0.00398448
Zfp507	1531	8.2598e-05	0.000159923	0.00381634
Tet2	1532	8.24678e-05	0.000173125	0.00478998
St6galnac3	1533	8.23843e-05	0.000171091	0.00606551
Ercc4	1534	8.19443e-05	0.00017918	0.00599549
Map3k14	1535	8.19167e-05	0.000171065	0.00415944
Letm2	1536	8.16588e-05	0.000154994	0.00353702
Ifi214	1537	8.16532e-05	0.000165977	0.00543693
Lst1	1538	8.15701e-05	0.000176937	0.010521
Nbeal1	1539	8.14891e-05	0.000178071	0.00382945
Galnt11	1540	8.14829e-05	0.000181681	0.00734094
Dusp6	1541	8.14415e-05	0.000157751	0.00396388
Pik3c2a	1542	8.14412e-05	0.000183363	0.00624724
Phlda1	1543	8.11928e-05	0.000165689	0.00395822
Hist1h2ab	1544	8.11823e-05	0.000164596	0.00369914
Pmaip1	1545	8.1088e-05	0.000159322	0.00506554
Lgmn	1546	8.10845e-05	0.000161057	0.00647274
Klhl18	1547	8.10315e-05	0.000169846	0.00665135
Klrb1f	1548	8.09164e-05	0.000160671	0.00977726
Ncoa7	1549	8.06793e-05	0.000165794	0.00349997
Rnf38	1550	8.06248e-05	0.000175435	0.0045235
Mlxip	1551	8.04768e-05	0.000160033	0.00470736
Gpr68	1552	8.0475e-05	0.000174047	0.00480479
Atp13a3	1553	8.04243e-05	0.000162773	0.00345832
Ddx60	1554	8.04072e-05	0.000180745	0.00782291
Btbd11	1555	8.0052e-05	0.000175231	0.00509681
Sik2	1556	7.99603e-05	0.0001577	0.00475004
Grasp	1557	7.97128e-05	0.000155714	0.00309688
Frmd4b	1558	7.9571e-05	0.000163584	0.00583336
Lrba	1559	7.95418e-05	0.000175719	0.00518343
Dot1l	1560	7.94941e-05	0.000152724	0.00443046
Il6ra	1561	7.93305e-05	0.000203225	0.00606919
Abhd2	1562	7.92917e-05	0.00015439	0.00429869
Pcm1	1563	7.9176e-05	0.000157555	0.00441487
Pou2f1	1564	7.91671e-05	0.000168072	0.00863084
Lrch1	1565	7.90942e-05	0.000150285	0.00338663
Atf6	1566	7.90247e-05	0.000156417	0.00389404
Tcrg-C4	1567	7.89383e-05	0.000164765	0.00844855
Lmtk2	1568	7.88264e-05	0.000166115	0.00449038
Penk	1569	7.86911e-05	0.000173953	0.0055704
Slc35e2	1570	7.86621e-05	0.000156636	0.00369602
Nf2	1571	7.8481e-05	0.000156405	0.00545427
Elovl6	1572	7.83057e-05	0.000172545	0.00565347
Cobll1	1573	7.82267e-05	0.00017496	0.00551287
Nrgn	1574	7.82176e-05	0.000169811	0.0107197
Prdm1	1575	7.81343e-05	0.000163661	0.00844138
Rreb1	1576	7.80078e-05	0.000159557	0.00458842
Atf3	1577	7.79452e-05	0.000171063	0.00929216
Uhrf1	1578	7.78401e-05	0.000156013	0.00925212
Aqp3	1579	7.76679e-05	0.000158849	0.00423952
Slc25a36	1580	7.74558e-05	0.000148516	0.00388466
Mdn1	1581	7.72836e-05	0.000169046	0.00375316
Trav5-4	1582	7.71778e-05	0.000164199	0.00905137
Dennd1a	1583	7.70073e-05	0.000164087	0.00443178
Nbas	1584	7.68753e-05	0.000158404	0.00739072
Mga	1585	7.67578e-05	0.00015138	0.0052735
Trav13-2	1586	7.65766e-05	0.000161943	0.0145338
Lta	1587	7.64414e-05	0.000155676	0.00581307
Pmel	1588	7.6437e-05	0.000160369	0.00514989
Fbxl17	1589	7.61999e-05	0.000155836	0.00880028
Vav3	1590	7.61665e-05	0.000152886	0.00421283
Oas3	1591	7.60134e-05	0.000171752	0.00607228
Tm9sf4	1592	7.58416e-05	0.000152042	0.00449995
Wdfy2	1593	7.58358e-05	0.000172607	0.00629527
Hist1h2ap	1594	7.57288e-05	0.000179141	0.00910175
Slc25a25	1595	7.57081e-05	0.000176206	0.00668849
Heatr5a	1596	7.56826e-05	0.000157273	0.00681102
Zmym4	1597	7.56349e-05	0.000155782	0.00540016
Hist1h3e	1598	7.56118e-05	0.000147563	0.00422173
Manba	1599	7.55521e-05	0.000155096	0.00736224
Enpp4	1600	7.52794e-05	0.000164441	0.00697898
Soat1	1601	7.51712e-05	0.000157905	0.00503226
Cxxc5	1602	7.49692e-05	0.000149768	0.00485586
Tmem156	1603	7.48853e-05	0.000168705	0.0118143
Itga1	1604	7.48778e-05	0.000153257	0.00488581
Oasl2	1605	7.45042e-05	0.000161788	0.00479239
Pibf1	1606	7.44756e-05	0.000161743	0.00476031
Emp1	1607	7.44398e-05	0.000173399	0.00810133
Qpct	1608	7.43475e-05	0.000153208	0.00442377
Edrf1	1609	7.42013e-05	0.000161525	0.00703252
Antxr2	1610	7.41072e-05	0.000147858	0.00419704
Bambi	1611	7.39728e-05	0.000159732	0.00433915
Rsad2	1612	7.38443e-05	0.000157134	0.00898456
Trav8n-2	1613	7.37592e-05	0.000158579	0.0169463
Trav3-3	1614	7.37127e-05	0.000150134	0.00692949
Spc24	1615	7.34125e-05	0.000148117	0.0111789
Tspan3	1616	7.33781e-05	0.000152374	0.00349657
Acsl3	1617	7.2965e-05	0.000177345	0.00556467
Gmeb2	1618	7.28582e-05	0.000162625	0.00480189
Camsap2	1619	7.27619e-05	0.000160842	0.00697636
Cdca3	1620	7.27564e-05	0.000152057	0.0151332
5031425E22Rik	1621	7.26932e-05	0.000153669	0.00428296
Hist2h2ac	1622	7.25681e-05	0.000161825	0.00528837
Irf4	1623	7.21968e-05	0.0001405	0.0047849
Cdk19	1624	7.18653e-05	0.000138392	0.00385496
Fbxl20	1625	7.17687e-05	0.000149507	0.00324703
Cenpe	1626	7.14471e-05	0.000147964	0.0118031
Slc9a7	1627	7.13117e-05	0.000139753	0.00415486
Rufy2	1628	7.12217e-05	0.000155793	0.00648213
Trim59	1629	7.1118e-05	0.000156482	0.00401851
Arhgap5	1630	7.09882e-05	0.000150551	0.00483517
Tmx4	1631	7.09766e-05	0.00015297	0.00443835
Abcc4	1632	7.09296e-05	0.000155135	0.00806451
Fndc3a	1633	7.09001e-05	0.000143077	0.00431214
Zscan12	1634	7.0792e-05	0.000155591	0.00678846
Ttc28	1635	7.06304e-05	0.000146559	0.00454792
Myo10	1636	7.05557e-05	0.000156588	0.013957
Hipk2	1637	7.04109e-05	0.000150952	0.00421193
C87436	1638	7.02093e-05	0.000151158	0.00489937
Sirt1	1639	7.01504e-05	0.000147984	0.00552161
Cop1	1640	7.00946e-05	0.000149538	0.00319642
Bmp2k	1641	6.99496e-05	0.000154243	0.00703093
9930021J03Rik	1642	6.98254e-05	0.00014314	0.00466009
Slc43a2	1643	6.97136e-05	0.000132598	0.00332024
Elovl7	1644	6.96734e-05	0.000146533	0.00861381
Vps54	1645	6.93812e-05	0.000151577	0.00521761
AU020206	1646	6.93559e-05	0.000131419	0.00343677
N4bp2	1647	6.9292e-05	0.000142571	0.00357763
Vat1	1648	6.92034e-05	0.000135017	0.0035926
Abcb7	1649	6.91799e-05	0.00013261	0.00327139
Tcrg-C2	1650	6.91354e-05	0.000160586	0.00717332
Gtdc1	1651	6.91338e-05	0.000141374	0.00566694
Ctse	1652	6.89646e-05	0.000141104	0.00406536
Igfbp4	1653	6.895e-05	0.000153032	0.0062447
Klra3	1654	6.8921e-05	0.000142735	0.00587145
Rprd2	1655	6.87107e-05	0.000165616	0.0050827
Trav7-5	1656	6.86471e-05	0.000136269	0.00489751
Ppargc1b	1657	6.85948e-05	0.0001501	0.00820498
Ppm1k	1658	6.85596e-05	0.00015003	0.00671022
Mast4	1659	6.84742e-05	0.000148496	0.00733058
Nlk	1660	6.84075e-05	0.000145129	0.00518127
Stat5a	1661	6.83643e-05	0.000134532	0.00300442
Tmem65	1662	6.83643e-05	0.000148871	0.00397904
Zfp397	1663	6.83611e-05	0.000136503	0.00330787
Ccl25	1664	6.82816e-05	0.000153523	0.00559808
Lrrc8d	1665	6.82208e-05	0.00015364	0.00517641
Tyms	1666	6.80864e-05	0.000134848	0.00813306
Ubald2	1667	6.80567e-05	0.000215726	0.00352113
Trbc2	1668	6.79927e-05	0.000496097	0.0052759
Clasp1	1669	6.7187e-05	0.00014185	0.00542234
Aff1	1670	6.71584e-05	0.000132415	0.00268902
Rfx7	1671	6.69332e-05	0.000145951	0.00314687
Smad3	1672	6.6824e-05	0.000147446	0.00411599
Scyl2	1673	6.67572e-05	0.000142256	0.00384428
Egln3	1674	6.67235e-05	0.000131928	0.00416434
Phactr4	1675	6.66546e-05	0.000151854	0.00646159
Tmem176a	1676	6.65352e-05	0.000146878	0.0193953
Ifngr2	1677	6.63458e-05	0.000138299	0.00537505
Zhx2	1678	6.62305e-05	0.00013245	0.00394772
Zrsr1	1679	6.61464e-05	0.000138836	0.00475186
Arhgap39	1680	6.60889e-05	0.000145481	0.0074429
Zfp346	1681	6.58774e-05	0.000144536	0.007829
Gzmc	1682	6.5804e-05	0.000136946	0.0114974
Ninj1	1683	6.5788e-05	0.000135808	0.00571505
2810402E24Rik	1684	6.57718e-05	0.00015481	0.00708955
Abhd18	1685	6.56735e-05	0.000139791	0.00707958
Cep295	1686	6.56589e-05	0.000141181	0.00415001
Uvssa	1687	6.53065e-05	0.000155285	0.00559801
Heg1	1688	6.52397e-05	0.00013358	0.00443892
Snx30	1689	6.49627e-05	0.000127521	0.00393201
Ero1lb	1690	6.48891e-05	0.000127555	0.00303433
Lrrc32	1691	6.45839e-05	0.000154291	0.0155957
Akap10	1692	6.44167e-05	0.000146136	0.00714317
Etv6	1693	6.43812e-05	0.000137004	0.0036068
Atg16l2	1694	6.40296e-05	0.000136513	0.0062764
Selenoi	1695	6.40153e-05	0.000145365	0.0060219
Usp45	1696	6.39647e-05	0.000130405	0.00502673
AI480526	1697	6.39276e-05	0.000147849	0.00509035
Kdm4c	1698	6.36477e-05	0.000131092	0.00426262
Lpar6	1699	6.36476e-05	0.000143894	0.00526795
Gpnmb	1700	6.36227e-05	0.000142076	0.00591577
Serpinb1a	1701	6.33806e-05	0.00014683	0.00699529
Gpr146	1702	6.32402e-05	0.000141287	0.00371137
Gab3	1703	6.30098e-05	0.000145118	0.00449411
Celsr1	1704	6.27719e-05	0.00012645	0.00432589
Plk3	1705	6.27651e-05	0.000120399	0.00281615
Tug1	1706	6.27138e-05	0.000135389	0.00406639
Zbtb44	1707	6.27023e-05	0.00012745	0.00411902
Rfx1	1708	6.26649e-05	0.000135405	0.0055375
Noct	1709	6.25123e-05	0.000132469	0.00453952
Ldhb	1710	6.24179e-05	0.000137176	0.00838472
C030034I22Rik	1711	6.23987e-05	0.00012776	0.00508582
Nrp1	1712	6.23324e-05	0.000136489	0.0104758
Kcnq5	1713	6.22904e-05	0.000128738	0.00505582
Fam193b	1714	6.22184e-05	0.000128373	0.00440706
Nr1d2	1715	6.21885e-05	0.00012212	0.00358418
Cpd	1716	6.2133e-05	0.000138663	0.0101799
Bmpr2	1717	6.21215e-05	0.000135355	0.00617397
Usp32	1718	6.20658e-05	0.000129266	0.00431183
Gm45552	1719	6.20004e-05	0.000137888	0.00386158
Slc38a9	1720	6.19566e-05	0.000125039	0.00471455
Cd300lf	1721	6.18947e-05	0.000123984	0.0143542
Tmem158	1722	6.18611e-05	0.000128591	0.0101118
Msh3	1723	6.15896e-05	0.000131889	0.00412912
Hspa1b	1724	6.15282e-05	0.000134152	0.00422158
Zc3hav1l	1725	6.14363e-05	0.00013931	0.00972007
Cystm1	1726	6.11896e-05	0.000131182	0.0100296
Adam9	1727	6.10956e-05	0.000128922	0.00940669
Tbc1d4	1728	6.07126e-05	0.000137978	0.00536931
AW011738	1729	6.06446e-05	0.000128723	0.00693073
Kcna3	1730	6.04712e-05	0.000122271	0.00311035
Cers6	1731	6.04584e-05	0.000132376	0.00578481
Atrn	1732	5.99702e-05	0.000120241	0.00500937
Xpr1	1733	5.99128e-05	0.000133631	0.00581489
Dmtf1	1734	5.98853e-05	0.000127119	0.00631194
Trav12-3	1735	5.97605e-05	0.00012626	0.0144552
Camk1d	1736	5.97205e-05	0.000110697	0.00247085
Prelid2	1737	5.9637e-05	0.000135246	0.00565947
Oxsr1	1738	5.94508e-05	0.000134292	0.00352465
Trbv4	1739	5.89944e-05	0.000138186	0.00749019
Fam35a	1740	5.88789e-05	0.000116038	0.00408202
Dnajb2	1741	5.87104e-05	0.000134752	0.00511591
Tef	1742	5.86065e-05	0.000120322	0.00315239
Mks1	1743	5.84488e-05	0.000128971	0.0091371
Setd7	1744	5.84358e-05	0.000133499	0.00409706
Trim65	1745	5.83766e-05	0.000133917	0.00520768
E230032D23Rik	1746	5.82192e-05	0.000121475	0.00548557
Trbv5	1747	5.81201e-05	0.000121155	0.00585022
Acox3	1748	5.80603e-05	0.000121355	0.00493197
Trav16	1749	5.80536e-05	0.000122422	0.00804891
Hps3	1750	5.8017e-05	0.000123287	0.00589113
Pnpla7	1751	5.79817e-05	0.000119769	0.00379939
Zfp217	1752	5.75739e-05	0.000120888	0.00391061
Cry1	1753	5.75173e-05	0.000120375	0.00321425
Ahr	1754	5.74918e-05	0.000124658	0.00371235
Gm26809	1755	5.71014e-05	0.000118174	0.00430743
Dct	1756	5.68879e-05	0.000133536	0.00572618
Ric8b	1757	5.68726e-05	0.000115454	0.00546491
Itgb8	1758	5.66541e-05	0.000134904	0.00971751
Arap3	1759	5.66202e-05	0.000119304	0.00751292
Abca1	1760	5.66081e-05	0.000135747	0.0106928
Ubr1	1761	5.65665e-05	0.000122423	0.00263742
Plaur	1762	5.64817e-05	0.000121673	0.00898111
Arhgap26	1763	5.64762e-05	0.000119784	0.00236363
Slc12a6	1764	5.62343e-05	0.000113585	0.00501635
Atr	1765	5.60048e-05	0.000118561	0.00347429
Alcam	1766	5.59397e-05	0.00011453	0.00464022
Tnfrsf10b	1767	5.58074e-05	0.000133189	0.0076658
L3mbtl3	1768	5.55774e-05	0.00011746	0.0028825
Zfp260	1769	5.53132e-05	0.000116619	0.00267724
Cd63	1770	5.52199e-05	0.000127304	0.00785279
Dnah8	1771	5.51611e-05	0.000113387	0.00334658
Ifit1	1772	5.48612e-05	0.00011248	0.00408522
Tnfsf9	1773	5.46687e-05	0.000112591	0.00474869
Rell1	1774	5.46531e-05	0.000114233	0.00326898
Armcx5	1775	5.45251e-05	0.000122925	0.00519204
Zfp329	1776	5.44611e-05	0.000108478	0.00296471
Trbv31	1777	5.4329e-05	0.000120132	0.00840125
Dapp1	1778	5.40418e-05	0.000123473	0.00374581
Grk4	1779	5.40096e-05	0.000117476	0.00627111
Zfp280d	1780	5.37911e-05	0.000112235	0.00298148
Ccnb1ip1	1781	5.37431e-05	0.000117914	0.00837122
Hs2st1	1782	5.36498e-05	0.000119478	0.00689079
Arrdc3	1783	5.33685e-05	0.000112359	0.00421779
Abtb2	1784	5.33038e-05	0.000109501	0.00336741
Mcm2	1785	5.31504e-05	0.000117524	0.00370759
Brwd3	1786	5.30651e-05	0.000106962	0.00376574
H2-T24	1787	5.29034e-05	0.000112729	0.00429175
Aif1	1788	5.2809e-05	0.000109987	0.014162
Bag3	1789	5.27225e-05	0.000104762	0.00390241
Klrb1a	1790	5.27009e-05	0.000105831	0.00583931
Dennd6a	1791	5.26601e-05	0.000105669	0.00390261
Mex3a	1792	5.25841e-05	0.000111458	0.00647718
9930111J21Rik1	1793	5.24237e-05	0.000107903	0.00481946
Zfp318	1794	5.23418e-05	0.000113686	0.00444106
Egr2	1795	5.23228e-05	0.00011926	0.00746078
Ecm1	1796	5.21509e-05	0.000109996	0.00489944
Ndrg1	1797	5.21323e-05	0.000110323	0.00463422
Snx14	1798	5.20941e-05	0.000121356	0.004455
Atp11c	1799	5.20067e-05	0.000103814	0.00365205
Hist1h2bc	1800	5.19524e-05	0.000111595	0.00851824
Stx11	1801	5.192e-05	0.000106831	0.00344657
Spp1	1802	5.18479e-05	0.000113992	0.00527251
Ipmk	1803	5.18267e-05	0.000115943	0.00396158
Pvt1	1804	5.17947e-05	0.000112177	0.00500662
Phlpp1	1805	5.17898e-05	0.000110474	0.0077926
Vipr1	1806	5.16602e-05	0.000105979	0.00401719
Cep95	1807	5.16148e-05	0.000116751	0.00537396
Sun1	1808	5.1484e-05	0.000105469	0.00376169
Dhx57	1809	5.14302e-05	0.000109238	0.00488763
Mt2	1810	5.14086e-05	0.000115971	0.00703359
Gla	1811	5.13743e-05	0.000109883	0.00449166
AC163354.1	1812	5.12779e-05	0.000104031	0.00985934
Prdm10	1813	5.09856e-05	0.000118148	0.0100153
Ralgapa2	1814	5.09805e-05	0.000106532	0.00309348
Il10	1815	5.0972e-05	0.000117718	0.0109973
Trav9-1	1816	5.08961e-05	0.000117425	0.00948204
Ppp1r3b	1817	5.08916e-05	0.000115026	0.00796362
Eml5	1818	5.08385e-05	0.000109954	0.00330224
A930024E05Rik	1819	5.06669e-05	9.8323e-05	0.00371234
Naaa	1820	5.06401e-05	0.000104509	0.00644224
Tsc22d1	1821	5.05461e-05	0.00011097	0.00859963
Cd200	1822	5.04823e-05	0.000110996	0.00806229
Rad51	1823	5.0471e-05	0.000102234	0.00794057
Nrarp	1824	5.04482e-05	0.000111801	0.00465056
Tspyl2	1825	5.02866e-05	0.000100186	0.0034769
Ltb4r1	1826	5.02621e-05	0.000128739	0.0109931
Cenpf	1827	5.0193e-05	0.000102677	0.00741441
Cnst	1828	5.00843e-05	0.000101212	0.00467948
Ap3m2	1829	5.00656e-05	0.000102767	0.00325725
Emsy	1830	5.00576e-05	0.000110052	0.00369508
Cdca8	1831	4.98939e-05	0.000102823	0.00641292
Cdkal1	1832	4.98525e-05	9.97423e-05	0.00305226
Gm12185	1833	4.97638e-05	0.000109348	0.00719048
Ckap4	1834	4.96197e-05	0.000106579	0.0118633
Plod2	1835	4.95332e-05	0.000113812	0.00706845
Flnb	1836	4.9491e-05	9.95566e-05	0.00363
Poli	1837	4.94075e-05	0.000108827	0.00430952
Afg1l	1838	4.93553e-05	0.000104352	0.00819084
Cdk1	1839	4.92429e-05	0.000100531	0.00695845
Pvr	1840	4.92119e-05	0.000100414	0.00343022
Ercc6l2	1841	4.91671e-05	0.000126535	0.00437964
Lcorl	1842	4.91116e-05	0.000120481	0.00663154
Dusp14	1843	4.9043e-05	0.000108612	0.0162622
Hist1h2be	1844	4.90173e-05	0.000102564	0.00757355
Zfp101	1845	4.87282e-05	0.000101987	0.00832635
Rcbtb2	1846	4.87186e-05	0.00010058	0.00278733
Dusp16	1847	4.86563e-05	0.000113253	0.00787969
Clspn	1848	4.85712e-05	9.98733e-05	0.00628176
Prickle3	1849	4.85109e-05	0.000106962	0.00437152
Ankrd37	1850	4.83293e-05	0.000111914	0.00576836
Sparc	1851	4.80951e-05	0.000104994	0.0104796
Hist1h3f	1852	4.80437e-05	0.000104462	0.00378802
Trav6-7-dv9	1853	4.80419e-05	0.000102575	0.00483357
Dst	1854	4.8034e-05	0.000113595	0.00871742
Mgat5	1855	4.76415e-05	9.61734e-05	0.00289517
Dgkh	1856	4.76148e-05	0.00010569	0.00383214
Cnnm3	1857	4.75102e-05	0.000109618	0.00591831
Tpd52	1858	4.7405e-05	9.38432e-05	0.00247588
Ifit2	1859	4.73225e-05	9.90295e-05	0.00383423
Gm19261	1860	4.72893e-05	0.000114821	0.00880149
S100a1	1861	4.72517e-05	9.38488e-05	0.00511121
Idh2	1862	4.71894e-05	0.000107212	0.00406716
Ptprs	1863	4.71704e-05	0.000106167	0.00623762
Tacc3	1864	4.70492e-05	9.74004e-05	0.00447206
Eif2ak3	1865	4.6848e-05	0.00010364	0.00363746
Filip1l	1866	4.67683e-05	0.00010842	0.00370618
AA467197	1867	4.67563e-05	9.66644e-05	0.00983528
B3gntl1	1868	4.66099e-05	0.000101139	0.00650359
Kansl1l	1869	4.65967e-05	0.000108323	0.00640723
B630019A10Rik	1870	4.65619e-05	0.000109801	0.00792861
Slc39a10	1871	4.64994e-05	0.000104878	0.00412591
Slc23a2	1872	4.62868e-05	9.48781e-05	0.0077425
Gatm	1873	4.62078e-05	9.98669e-05	0.0149737
Kif23	1874	4.61859e-05	0.000109276	0.00475537
Cep85l	1875	4.58441e-05	9.5352e-05	0.00402092
Ttll5	1876	4.5794e-05	9.36901e-05	0.00380781
Dtl	1877	4.57468e-05	0.000103215	0.00452707
Papolg	1878	4.57467e-05	9.72363e-05	0.00245031
Usp53	1879	4.57455e-05	9.46175e-05	0.00293606
Twsg1	1880	4.56447e-05	9.72136e-05	0.0049178
Depdc5	1881	4.55311e-05	9.42962e-05	0.00866659
AW554918	1882	4.54627e-05	0.000106501	0.0054793
Tiam1	1883	4.52395e-05	9.62288e-05	0.00492086
Spry2	1884	4.52248e-05	9.74073e-05	0.00428222
Trib1	1885	4.51517e-05	9.89823e-05	0.00532021
Actr5	1886	4.51473e-05	0.000113318	0.00492778
Ccl9	1887	4.51371e-05	9.23532e-05	0.019459
Adnp	1888	4.50365e-05	9.80007e-05	0.00337759
Mafb	1889	4.49164e-05	9.66932e-05	0.0102278
Ints6l	1890	4.48723e-05	9.32947e-05	0.00307738
Atad5	1891	4.48335e-05	9.70895e-05	0.00478126
Hace1	1892	4.47986e-05	9.89949e-05	0.0044744
Sh3rf1	1893	4.47046e-05	0.000111442	0.00510394
Diaph3	1894	4.46278e-05	9.3317e-05	0.005557
Tnfsf11	1895	4.46222e-05	9.21034e-05	0.00322807
Arnt	1896	4.46219e-05	0.000104197	0.00363348
Il1r2	1897	4.44806e-05	8.91783e-05	0.00474915
L1cam	1898	4.43846e-05	0.000101137	0.00673202
Hist1h1d	1899	4.40216e-05	0.000103954	0.00604885
Micall1	1900	4.38905e-05	9.16701e-05	0.0037479
Ccr8	1901	4.38608e-05	0.000119236	0.00683866
Hectd4	1902	4.38516e-05	9.56756e-05	0.00354855
St8sia1	1903	4.383e-05	9.74636e-05	0.00451594
Rnase4	1904	4.3827e-05	0.000103883	0.00772862
Hist1h2bj	1905	4.37994e-05	8.84846e-05	0.00620639
Insr	1906	4.36285e-05	9.31787e-05	0.00506975
Setbp1	1907	4.36001e-05	9.31717e-05	0.0106617
Rapsn	1908	4.3578e-05	9.55601e-05	0.0103966
Nfe2l1	1909	4.34151e-05	9.82906e-05	0.00407059
4933427D14Rik	1910	4.34141e-05	9.19805e-05	0.00457228
Rps6ka5	1911	4.3372e-05	9.04805e-05	0.00335078
Tspan4	1912	4.33595e-05	9.59028e-05	0.00504621
Cracr2a	1913	4.32991e-05	9.12319e-05	0.00301388
Diaph2	1914	4.32444e-05	9.91493e-05	0.00339469
Epm2aip1	1915	4.32365e-05	9.18967e-05	0.00258016
Lcor	1916	4.31159e-05	9.56577e-05	0.00452938
Spock2	1917	4.30381e-05	9.17164e-05	0.00739412
Ccl6	1918	4.30135e-05	9.32546e-05	0.0156796
Ripk2	1919	4.29806e-05	9.38027e-05	0.00368647
Thra	1920	4.29405e-05	9.04514e-05	0.00328103
Fry	1921	4.27233e-05	9.37014e-05	0.0067807
Prdx4	1922	4.27115e-05	8.95713e-05	0.00425724
Clock	1923	4.25871e-05	9.66052e-05	0.00359668
Nf1	1924	4.23627e-05	8.66361e-05	0.0044322
Mlana	1925	4.22204e-05	9.78043e-05	0.00437037
Fcgr2b	1926	4.22018e-05	9.47452e-05	0.0103888
Ly6c1	1927	4.21374e-05	9.22052e-05	0.00496424
Slc15a2	1928	4.21221e-05	9.52717e-05	0.00312464
Trav8-2	1929	4.21144e-05	0.000100694	0.00918082
Pygl	1930	4.21086e-05	9.01484e-05	0.0057267
Vamp1	1931	4.20893e-05	8.9899e-05	0.00313613
Axin2	1932	4.20466e-05	8.32504e-05	0.00267003
Ncapg2	1933	4.20252e-05	8.76676e-05	0.00457283
Nxpe3	1934	4.19922e-05	8.73768e-05	0.00325614
Tnfsf14	1935	4.19904e-05	9.38993e-05	0.00696844
Hist1h3c	1936	4.19857e-05	8.87547e-05	0.00426582
Slc36a1	1937	4.19377e-05	9.21566e-05	0.00602347
Zfp597	1938	4.18409e-05	8.96299e-05	0.00375748
Tnks	1939	4.16166e-05	8.39877e-05	0.00247539
Dus4l	1940	4.15837e-05	9.2376e-05	0.00533035
Tgfbr1	1941	4.15705e-05	9.10788e-05	0.003276
Tmem161b	1942	4.15271e-05	9.10036e-05	0.00660584
Crebl2	1943	4.12747e-05	9.65429e-05	0.00573
Exoc6b	1944	4.12728e-05	8.55901e-05	0.00305592
Hivep1	1945	4.11415e-05	8.25259e-05	0.00336591
Gm20696	1946	4.1045e-05	9.15089e-05	0.00484472
Pign	1947	4.10306e-05	9.64909e-05	0.00475137
Hist1h2ai	1948	4.09469e-05	9.22893e-05	0.00410098
Epas1	1949	4.0896e-05	8.97792e-05	0.00658802
Ckb	1950	4.08349e-05	9.468e-05	0.00801312
Myef2	1951	4.08317e-05	9.04202e-05	0.00512293
Tlr12	1952	4.08302e-05	9.10144e-05	0.00734676
Pde2a	1953	4.06904e-05	0.000117065	0.00394513
Ptpn13	1954	4.04486e-05	8.52786e-05	0.00436788
Ptch1	1955	4.03144e-05	8.55911e-05	0.004391
Cdkl3	1956	4.03037e-05	8.48133e-05	0.00603761
Ccl2	1957	4.0273e-05	8.87142e-05	0.00414123
Hmgcs1	1958	4.02419e-05	8.12667e-05	0.00219956
Tor3a	1959	4.01011e-05	8.97366e-05	0.00389829
Trbv26	1960	4.00877e-05	9.70387e-05	0.00930588
Mbd5	1961	4.00753e-05	9.40039e-05	0.00459362
Bcorl1	1962	3.96684e-05	8.5869e-05	0.00576118
Trav9-4	1963	3.9667e-05	8.12408e-05	0.0138343
Actn2	1964	3.96258e-05	9.43371e-05	0.00591307
Casp4	1965	3.95447e-05	8.72082e-05	0.00399867
Zfp12	1966	3.93847e-05	8.98287e-05	0.00505384
Zbtb33	1967	3.93097e-05	8.18472e-05	0.00254708
Hist1h1a	1968	3.92746e-05	8.71591e-05	0.00667327
Mt3	1969	3.92342e-05	8.90175e-05	0.0109503
Gdap10	1970	3.91906e-05	9.19845e-05	0.0107695
Nipal1	1971	3.90834e-05	8.15076e-05	0.00378122
Tmem87b	1972	3.90729e-05	8.20628e-05	0.00311694
Sdc3	1973	3.89846e-05	7.95952e-05	0.00669345
Cntrob	1974	3.87623e-05	8.41059e-05	0.00402486
Slc12a9	1975	3.86842e-05	7.86073e-05	0.00334165
Gpc1	1976	3.86486e-05	7.95273e-05	0.0035596
Tmppe	1977	3.84363e-05	8.53364e-05	0.00617742
Tmcc1	1978	3.82824e-05	9.00466e-05	0.0061436
Leng9	1979	3.81743e-05	8.41869e-05	0.00367085
Pdss2	1980	3.80994e-05	8.76681e-05	0.00331583
Tex2	1981	3.80718e-05	8.74851e-05	0.00366919
Trav6-5	1982	3.78834e-05	8.26988e-05	0.00853153
Fam126b	1983	3.7858e-05	8.0671e-05	0.00322893
Simc1	1984	3.78127e-05	9.01707e-05	0.00492703
Cyth3	1985	3.77519e-05	8.69158e-05	0.00401843
Marcks	1986	3.77311e-05	7.83662e-05	0.00542111
Dcaf6	1987	3.75425e-05	8.10028e-05	0.00432285
Prss12	1988	3.75405e-05	8.01361e-05	0.00289896
Zfyve16	1989	3.75246e-05	8.43139e-05	0.00370983
Cnnm2	1990	3.73759e-05	7.81136e-05	0.00641584
Asf1b	1991	3.73407e-05	7.50802e-05	0.00574669
Hist4h4	1992	3.72481e-05	8.13284e-05	0.00298564
Ldlrad4	1993	3.69302e-05	7.83173e-05	0.00411037
Tmem154	1994	3.65948e-05	7.59372e-05	0.00317487
Gm3448	1995	3.65593e-05	8.42194e-05	0.00429993
Rab11fip1	1996	3.64705e-05	7.63978e-05	0.00281513
Nebl	1997	3.64469e-05	8.18913e-05	0.0058507
Gm26551	1998	3.62273e-05	7.91999e-05	0.00334932
Ifitm1	1999	3.60859e-05	8.56008e-05	0.00433398
[truncated: 3,168 more rows]

## Sheet: Tex CD8+
Gene	Ranking by Median Absolute SHAP value	Median Absolute SHAP value	Mean Absolute SHAP value	Max Absolute SHAP value
Gm42418	1	0.00231827	0.00317227	0.0418124
Gzmk	2	0.00202149	0.00271423	0.0156887
Prf1	3	0.00180052	0.00230207	0.0159541
Gimap7	4	0.0017927	0.00202159	0.0139278
Ccl5	5	0.00159274	0.00244102	0.0264857
Il10ra	6	0.00142035	0.00176192	0.0107601
Ccr5	7	0.00135974	0.00189087	0.0239964
Icos	8	0.00133748	0.00152748	0.0157797
Cmtm7	9	0.00132458	0.00157404	0.0116712
Malat1	10	0.00131202	0.00210348	0.0253182
Plac8	11	0.00129596	0.00164496	0.0126656
Klre1	12	0.0012422	0.00177746	0.0175194
Klrd1	13	0.00123211	0.00160715	0.0122016
Pglyrp1	14	0.00122294	0.00174562	0.0143152
Gstp3	15	0.00115509	0.00149153	0.0111731
Cebpb	16	0.00115232	0.00146637	0.0109092
Stmn1	17	0.00114108	0.00129544	0.00660927
Cd160	18	0.00113149	0.00167938	0.0256312
Itga4	19	0.00112728	0.00156705	0.0129991
Lag3	20	0.00112654	0.00180002	0.0191833
Cenpa	21	0.00108821	0.00137824	0.0090446
Dut	22	0.00107233	0.00127594	0.00808115
Tuba1b	23	0.00107125	0.00111936	0.00586041
Rgs16	24	0.0010674	0.00142578	0.0133805
Ly6c2	25	0.00103256	0.00117841	0.00714553
Eomes	26	0.00103075	0.00166017	0.0129263
Tnfrsf9	27	0.00101186	0.00153934	0.0146573
Ifi27l2a	28	0.00100092	0.0011398	0.00763306
Cblb	29	0.000989701	0.00103173	0.00660276
Itgb1	30	0.000984859	0.00126078	0.0167981
Uhrf2	31	0.000973005	0.00132343	0.0122289
Rgs1	32	0.000967783	0.00112589	0.00857051
Ikzf2	33	0.000959312	0.00143459	0.0163972
Pclaf	34	0.000958265	0.00129752	0.00920112
Zfp36l2	35	0.000957444	0.00112608	0.0132363
Serpinb9	36	0.000951619	0.00109948	0.00814913
Ccl3	37	0.000946951	0.00129448	0.0212161
Ddit4	38	0.000940263	0.00115073	0.011347
Traf1	39	0.00089867	0.00103086	0.00774329
Gzmb	40	0.000896719	0.00127309	0.0109961
Pdcd1	41	0.000889107	0.00133845	0.0131018
Fcer1g	42	0.000885927	0.00168788	0.0149092
Klrc1	43	0.000883699	0.00129145	0.0122953
Phf11b	44	0.000882526	0.00117407	0.0104854
Tnfrsf4	45	0.000879245	0.00104273	0.0129603
Odc1	46	0.000849495	0.00104211	0.00909769
Serpine2	47	0.000837741	0.0013289	0.0126747
Xcl1	48	0.000836208	0.00157492	0.0418538
Plec	49	0.000829585	0.00113318	0.00971232
Nrgn	50	0.000829056	0.00116198	0.0103886
Pcna	51	0.000827604	0.000859126	0.00441274
Cd8a	52	0.000825997	0.00124662	0.0166681
Dusp1	53	0.000811686	0.000798525	0.00684091
Serpina3g	54	0.000809458	0.00112721	0.00749466
Itgb2	55	0.000806841	0.00101769	0.00788034
Eprs	56	0.00080602	0.00104409	0.00925054
Dnajc1	57	0.000797604	0.00105046	0.00791344
Rbpj	58	0.000797568	0.00106835	0.00837991
Ctsd	59	0.000794007	0.00122318	0.0152066
Nktr	60	0.000789888	0.00103859	0.00960984
Ifitm2	61	0.000783296	0.00143506	0.0266447
H2-Q6	62	0.000777531	0.000868441	0.00857506
Itgal	63	0.000776176	0.000859196	0.00779014
Serpinb6b	64	0.00077001	0.000953433	0.0109625
Cd82	65	0.000768729	0.00104441	0.00918013
Sh2d1a	66	0.000768696	0.000924465	0.00643525
Nr4a2	67	0.00076769	0.00107649	0.0110222
Mcm6	68	0.000764209	0.000891848	0.00754575
Trbv19	69	0.000759552	0.00142385	0.015379
Hspd1	70	0.000759308	0.00088746	0.00614119
Irf8	71	0.000757998	0.00092625	0.00905876
Cd8b1	72	0.000757593	0.00115599	0.0158519
Serpinb6a	73	0.000753428	0.00108343	0.00902936
Gm8369	74	0.00074914	0.000932698	0.0124489
Rpl36a	75	0.000726935	0.00104102	0.0110823
AY036118	76	0.00072677	0.00119323	0.0269889
Pld3	77	0.000723773	0.000824135	0.00636603
Nop56	78	0.000722221	0.000905385	0.00720355
Rhoh	79	0.00071877	0.000959612	0.00840824
Ctla2a	80	0.000703184	0.000829625	0.00549567
Fam46a	81	0.000700324	0.00112195	0.0149016
Lars2	82	0.000699548	0.001302	0.03037
Syngr2	83	0.000694659	0.000915426	0.00615375
Trbc1	84	0.000694195	0.00086907	0.00532535
Bod1l	85	0.000690457	0.000874938	0.00669733
Btg2	86	0.000690226	0.000836503	0.0074434
Tm6sf1	87	0.000683396	0.000974882	0.00806499
Epsti1	88	0.000678641	0.000697665	0.00606184
Cd2	89	0.000669871	0.000907051	0.00560268
Cxcr6	90	0.000667025	0.000968807	0.00889372
Ifrd1	91	0.000666405	0.000765553	0.00697633
mt-Co2	92	0.000662597	0.00103124	0.0132194
Trbv12-1	93	0.000662154	0.00121895	0.0178319
Itm2a	94	0.000661816	0.0010451	0.0173738
Lyst	95	0.000652228	0.00082589	0.00961094
Ptpn22	96	0.000651251	0.000784624	0.0103492
Tigit	97	0.000644211	0.00105225	0.0111957
Dock10	98	0.000643046	0.000738746	0.00906892
Ube2c	99	0.000641373	0.000916642	0.00639381
Ms4a4b	100	0.000638196	0.00099799	0.010763
Lgals3bp	101	0.000637908	0.000804528	0.00644803
Ctsc	102	0.000634692	0.000922325	0.00866664
Cdkn1a	103	0.000631569	0.000820107	0.0116517
Gpx1	104	0.000631283	0.000758909	0.00826639
Trbv13-2	105	0.000631188	0.00103495	0.0133843
Fgl2	106	0.000627224	0.0010317	0.0138704
Arhgap15	107	0.000623271	0.000965975	0.0146306
Itgav	108	0.000621311	0.00101408	0.0113223
Ranbp1	109	0.000619666	0.00078518	0.00754318
Ets1	110	0.000618105	0.000995521	0.00973979
Cd69	111	0.00061779	0.00101891	0.0143946
Rps27l	112	0.000615662	0.000845067	0.00755785
Vgll4	113	0.000613381	0.000719393	0.00937698
Ccr2	114	0.000612634	0.0010438	0.0165919
Klrk1	115	0.000611875	0.000931581	0.00960195
Crlf2	116	0.000610964	0.00072525	0.00460394
Phgdh	117	0.000607332	0.000780562	0.00598909
Laptm5	118	0.000606209	0.000911925	0.00939454
Ptma	119	0.000605577	0.000828649	0.00590116
Plscr1	120	0.000602181	0.000770927	0.00585507
Lilr4b	121	0.000599517	0.00116938	0.00975323
Rapgef6	122	0.000596568	0.000786941	0.00698173
Tubb4b	123	0.000593381	0.000640347	0.00434769
Trgv2	124	0.000589192	0.00108912	0.0123034
Sub1	125	0.00058876	0.000940102	0.0131721
Rgs2	126	0.000581285	0.000755531	0.00704695
Cd96	127	0.000580769	0.000664503	0.00365976
Bhlhe40	128	0.00058025	0.000728666	0.00570989
Itk	129	0.000578533	0.000697423	0.00963102
Mt1	130	0.000576162	0.000914655	0.018085
Litaf	131	0.000575599	0.000977217	0.0101764
Cited2	132	0.000572795	0.000784497	0.00951316
Cst7	133	0.00057213	0.000920966	0.00930096
Gadd45b	134	0.00056876	0.000670975	0.0104356
Cdk17	135	0.000566873	0.000776036	0.00819079
Nfkbiz	136	0.000566446	0.000781288	0.00810354
Srm	137	0.000565961	0.000817813	0.0110588
H2afv	138	0.000564478	0.000822968	0.00668585
Emb	139	0.000563421	0.000817555	0.0120821
Glg1	140	0.000561326	0.000833203	0.00928352
Rabgap1l	141	0.00056109	0.000693314	0.00410101
Ier2	142	0.000555909	0.00096381	0.0160695
Evl	143	0.000555357	0.000853011	0.010161
Cks1b	144	0.000554373	0.000779743	0.00796911
Ifngr1	145	0.000553258	0.000799561	0.00620838
Samsn1	146	0.00055222	0.000576	0.0042584
Txn1	147	0.000546217	0.000843053	0.0121181
Tapbp	148	0.000546097	0.000633046	0.00560067
Tox	149	0.000545856	0.000839126	0.00624681
Mki67	150	0.000545838	0.00077401	0.00619062
Got1	151	0.000545184	0.000763615	0.00849932
Ncl	152	0.0005411	0.000726939	0.00638226
Macf1	153	0.000535716	0.000781661	0.0101098
Lmnb1	154	0.000534708	0.000690424	0.00527607
Psen2	155	0.000534447	0.000856235	0.00878142
H2afz	156	0.000534154	0.000713955	0.00785653
Abcb9	157	0.000533826	0.000703478	0.00536824
Mcm7	158	0.000532156	0.000684324	0.00447385
Gna13	159	0.000531395	0.000759434	0.00982743
Ifng	160	0.00052981	0.000797854	0.0165317
Hmgn2	161	0.000528848	0.000718539	0.00603862
Cst3	162	0.000526214	0.000638064	0.00508678
Lnpep	163	0.000525587	0.000616027	0.00425072
Pdia6	164	0.000525321	0.000608016	0.00641801
Ctla4	165	0.000523911	0.000860173	0.00874312
Pdcd4	166	0.00052195	0.000722752	0.00493098
M6pr	167	0.000518197	0.000824157	0.00971697
Capg	168	0.000516086	0.000641156	0.00660208
Ikzf3	169	0.000515917	0.000738071	0.00498129
Hsph1	170	0.00051357	0.000656127	0.00521899
Rrbp1	171	0.000511977	0.0005998	0.00616063
Hip1	172	0.000511287	0.000733981	0.0135584
Ubash3b	173	0.000503027	0.000695894	0.00560016
Atxn1	174	0.000500335	0.000698207	0.00797803
Cd6	175	0.000499489	0.000602362	0.00559616
Tspan13	176	0.000499072	0.000672311	0.00411506
Junb	177	0.000497027	0.000775206	0.00990886
Selenoh	178	0.000495229	0.000654031	0.0048288
Gem	179	0.000494802	0.00066218	0.00697554
Crem	180	0.000490447	0.000554069	0.00486413
Nsd3	181	0.00049039	0.000579161	0.00758989
Vsir	182	0.000488679	0.000678694	0.00679853
Zc3h13	183	0.000486375	0.000629327	0.00517153
Ablim1	184	0.000484697	0.000603521	0.00533376
Nap1l1	185	0.000483765	0.000659655	0.00454578
Tap2	186	0.000483586	0.000532223	0.00445231
Taf1d	187	0.000483272	0.000611613	0.00525716
Gm19585	188	0.000483153	0.000580429	0.00413031
Iqgap1	189	0.000483073	0.000869275	0.00751263
Ccl4	190	0.000481711	0.000776648	0.0128264
Gstp1	191	0.000480241	0.000704918	0.00586742
Impa2	192	0.000478507	0.000588791	0.00436836
Pde4b	193	0.000474792	0.00071267	0.0109993
Nfkbid	194	0.000473044	0.000721512	0.0107405
Phlda1	195	0.000470708	0.00063756	0.00927087
Klf2	196	0.00047044	0.000810132	0.0126516
Zbtb32	197	0.000467485	0.000717779	0.0106025
Tor1aip1	198	0.000466571	0.000595319	0.00502111
Glrx	199	0.000466004	0.000595134	0.00522572
Igf2r	200	0.000464237	0.000668032	0.0110601
Chchd10	201	0.000464227	0.000629797	0.0108766
Jun	202	0.00046395	0.000721028	0.0102445
Pcyt1a	203	0.000461728	0.000840091	0.0103206
Smc4	204	0.000461718	0.000614362	0.00375408
Polr2a	205	0.000461247	0.000557644	0.00574848
Mif	206	0.000457288	0.000607647	0.00625639
Thrap3	207	0.000454088	0.000548639	0.00486759
Plek	208	0.000453254	0.000712637	0.00832199
Batf	209	0.000450393	0.000568731	0.00473296
Rgcc	210	0.00044928	0.000672367	0.0124006
Gimap5	211	0.000449133	0.000630078	0.00667446
Lgals1	212	0.000447809	0.000742796	0.0141081
Isg20	213	0.000445818	0.000699256	0.0100463
Ankrd12	214	0.000442719	0.000632227	0.00681534
Ass1	215	0.000442189	0.000690313	0.00932862
Ifi208	216	0.000441209	0.000813941	0.0114245
Smchd1	217	0.000438632	0.00052696	0.00366502
Baz1a	218	0.000438053	0.000540378	0.00442546
Jund	219	0.000437708	0.000619759	0.00591635
Wls	220	0.000437464	0.000758342	0.00625951
Gzma	221	0.000435419	0.000776908	0.0122054
Ranbp2	222	0.000434623	0.00056887	0.00776468
Esyt1	223	0.000432649	0.000636292	0.00445958
Coq10b	224	0.000432388	0.00057401	0.00709579
Peli1	225	0.000432244	0.000558557	0.00982285
Bclaf1	226	0.000431991	0.000527191	0.00459719
Atrx	227	0.000430305	0.000508732	0.00486369
Ptprcap	228	0.000430088	0.000634194	0.0103627
Hspa5	229	0.000428675	0.000792111	0.0129072
Ankrd44	230	0.000424884	0.000539001	0.00454852
Slc3a2	231	0.000424734	0.00048192	0.00355948
H2afx	232	0.000422162	0.00053237	0.00421336
Tmem163	233	0.000421984	0.000606357	0.00736328
Lfng	234	0.000419484	0.000565965	0.00495666
Herc2	235	0.000419472	0.000661446	0.00758428
Hopx	236	0.000418535	0.000575773	0.00729456
Ms4a6b	237	0.000418275	0.000586584	0.00352579
Nkg7	238	0.000416664	0.000705993	0.0100844
Lgals3	239	0.000415191	0.000509803	0.0051298
Slfn2	240	0.000414419	0.00059645	0.0100679
Itm2c	241	0.000414151	0.000501247	0.00330167
Stat1	242	0.000413681	0.000549263	0.00417174
Wsb1	243	0.000412558	0.000576885	0.0073542
Fam46c	244	0.00041201	0.000678444	0.00823952
Cish	245	0.000405153	0.000626123	0.0107675
Pgam1	246	0.000404068	0.00052532	0.00523155
Cdkn1b	247	0.000403795	0.000598903	0.00746551
Ifi47	248	0.000403078	0.00044386	0.00353612
Zfp292	249	0.000402771	0.000534819	0.00531423
Klrg1	250	0.00040222	0.000833409	0.0161983
H2-D1	251	0.000401664	0.000622367	0.0104901
mt-Nd4	252	0.00040165	0.000786991	0.00898718
Ndfip1	253	0.000401267	0.000594031	0.00600689
Hspe1	254	0.000401082	0.000592038	0.00555914
Srsf7	255	0.000400266	0.000788528	0.0113371
Klf6	256	0.000399477	0.00062547	0.00893954
Ubc	257	0.000398763	0.000650433	0.00773102
Gnl3	258	0.000398514	0.000614386	0.00640023
Tbx21	259	0.000396818	0.000540136	0.00697243
Tgif1	260	0.000396453	0.000529506	0.00544764
Birc6	261	0.000395576	0.000497564	0.00789303
Ctss	262	0.00039538	0.000542418	0.0082251
Id2	263	0.000395063	0.000636848	0.0070129
Trbc2	264	0.000394803	0.000645923	0.00613025
Phf20l1	265	0.000393504	0.000553778	0.00683393
Arid4b	266	0.000392657	0.000513139	0.00485116
Abcb1b	267	0.000390921	0.000663401	0.0124137
Rbbp6	268	0.000390228	0.000632398	0.00678823
Zeb2	269	0.000387187	0.000700042	0.009653
Ypel3	270	0.00038681	0.00052172	0.00500151
Tnfrsf18	271	0.000386017	0.000499957	0.00486135
Gimap3	272	0.000385177	0.000526846	0.00554567
Fbl	273	0.000382363	0.000539729	0.00658286
Tm9sf2	274	0.000381132	0.000491577	0.00563445
Hsp90b1	275	0.000380831	0.000532907	0.00452368
Txnip	276	0.000380766	0.000459995	0.00325064
Ctsb	277	0.000380508	0.000665071	0.00521747
Cd7	278	0.000379413	0.000530524	0.00643106
Wnk1	279	0.000378171	0.000456526	0.00476269
Isg15	280	0.000377889	0.000531691	0.00656911
Crtam	281	0.000377246	0.00077807	0.013918
Hmgb2	282	0.00037607	0.000536547	0.0057912
Nfkbia	283	0.000375387	0.000572973	0.00574276
Rpn1	284	0.000375256	0.000572618	0.00586079
Cycs	285	0.000374401	0.000480507	0.00401979
Ddx5	286	0.000373822	0.000528037	0.00666736
Hif1a	287	0.000373505	0.000583165	0.00612576
Srgn	288	0.000371407	0.000754333	0.0109751
Ifitm1	289	0.000371273	0.000730258	0.0157284
Xist	290	0.000371166	0.000615579	0.00855711
Cd53	291	0.000370645	0.000606684	0.00950043
Nrd1	292	0.000370642	0.000504219	0.00523251
Ccnb2	293	0.0003705	0.000597898	0.00368125
Rnf213	294	0.000370263	0.000587029	0.00813184
Il1r2	295	0.000369174	0.000596689	0.0085739
Ccnd2	296	0.000369019	0.000497104	0.00564889
Srrm2	297	0.000368646	0.000573	0.00933965
mt-Cytb	298	0.00036814	0.000639345	0.0130156
Nedd4	299	0.000368024	0.000516833	0.00388936
Smg1	300	0.000367681	0.000510192	0.00545683
Kmt2a	301	0.000367265	0.000448602	0.00338551
Rrad	302	0.00036706	0.00060199	0.00847713
Hist1h2ap	303	0.000366929	0.000602636	0.00464717
Gimap6	304	0.000365974	0.00047101	0.00639624
Tk1	305	0.000365514	0.000456172	0.00336481
AW112010	306	0.00036521	0.000631589	0.0129353
Mcm4	307	0.000365176	0.000471636	0.00377373
Celf2	308	0.000365129	0.000441034	0.00363796
Zfp36	309	0.000363201	0.000575708	0.00988035
Pa2g4	310	0.000362992	0.000500498	0.00576928
Trip11	311	0.0003617	0.00051782	0.00597706
Birc5	312	0.000361386	0.000581424	0.00603732
B4galt1	313	0.000361229	0.000497483	0.00637022
Ero1l	314	0.000359433	0.000484731	0.00538094
Armc7	315	0.000359357	0.000560284	0.0038783
Icam1	316	0.000358494	0.000456692	0.00578852
Ly6e	317	0.00035818	0.000575016	0.00916296
Tra2a	318	0.000356101	0.000441326	0.00477704
Cnot1	319	0.000353834	0.000579408	0.00907575
Il2rg	320	0.000352389	0.000590446	0.00759284
Ugcg	321	0.00035198	0.00047037	0.0046404
Pkm	322	0.000351918	0.000545812	0.00733135
Luc7l2	323	0.000351636	0.000444404	0.00468898
Bnip3	324	0.000351347	0.000586162	0.00917471
Ppp1r15a	325	0.000350818	0.000578597	0.0111372
mt-Nd1	326	0.000350523	0.000584778	0.00672657
Pola1	327	0.000350114	0.000670478	0.0101844
Tnfaip3	328	0.000349642	0.000583433	0.0106918
Atp1a1	329	0.000349543	0.00044455	0.00321786
Nsd1	330	0.000348413	0.000434419	0.0038679
Grap2	331	0.000347356	0.000482894	0.00546963
Ltb	332	0.000347352	0.00053441	0.00863557
Cdk6	333	0.000346116	0.000487904	0.00505227
Rhoc	334	0.000345731	0.000564373	0.00655001
Akap13	335	0.000345299	0.00058476	0.00774625
Smc2	336	0.000345265	0.000505894	0.00547897
Adam17	337	0.000344905	0.0005801	0.00641543
Ly6a	338	0.00034478	0.000574946	0.00920765
Pik3r1	339	0.00034346	0.000439131	0.00389452
2810474O19Rik	340	0.000342612	0.000476141	0.00632043
Zc3hav1	341	0.000342383	0.000466386	0.00756897
Areg	342	0.000342229	0.000692773	0.0127942
Npm1	343	0.000341815	0.000525956	0.00631785
Rora	344	0.000341697	0.000465695	0.00498764
Cks2	345	0.000341594	0.000414601	0.00404276
C1qbp	346	0.000341256	0.000522176	0.0070116
Dusp4	347	0.000341114	0.000546496	0.00733665
Emp3	348	0.000340314	0.000513396	0.00322948
Mndal	349	0.000340074	0.000508075	0.00613149
Nrip1	350	0.000339826	0.000564487	0.0101163
Slamf7	351	0.000339776	0.000423143	0.00414744
AA467197	352	0.000339058	0.00046903	0.00550166
P4hb	353	0.000338403	0.000469341	0.00555046
Mt3	354	0.000338217	0.00061979	0.00670475
AC149090.1	355	0.00033681	0.000617409	0.010127
Hist1h2ae	356	0.000336712	0.0005342	0.00515435
Lbr	357	0.00033662	0.000430075	0.00373949
Ppp1r16b	358	0.000335053	0.000432013	0.00478241
Uggt1	359	0.000334784	0.000510377	0.00549703
Syt11	360	0.000333028	0.000560283	0.00635502
Tnfrsf1b	361	0.000332655	0.000422246	0.00452695
Btg1	362	0.000331917	0.000587368	0.00907206
Il18r1	363	0.000331896	0.000494009	0.00662486
Entpd1	364	0.000330284	0.000492719	0.00721714
Usp34	365	0.000330156	0.000419274	0.00360768
Dnajb1	366	0.000330132	0.000404724	0.00387625
S100a10	367	0.000328562	0.000543688	0.00702085
Nrn1	368	0.000327717	0.000619914	0.00625733
Nlrc5	369	0.000326759	0.000476006	0.00432987
2010111I01Rik	370	0.000326717	0.000429778	0.00452392
Sdcbp2	371	0.000325848	0.000565558	0.0128494
Clec2d	372	0.000325073	0.000451474	0.00358698
Tgoln1	373	0.000324887	0.000473097	0.00574567
Gbp7	374	0.00032454	0.000391222	0.003077
Hnrnpab	375	0.000322639	0.0004943	0.00503429
Sat1	376	0.000321618	0.000448605	0.00536043
Glipr1	377	0.00032152	0.000442671	0.00365969
Ran	378	0.000320083	0.000547592	0.00979843
Trafd1	379	0.000319475	0.000490261	0.00538909
Trps1	380	0.000318686	0.000524466	0.00856459
Lsp1	381	0.000318539	0.000499203	0.0056258
Gm26917	382	0.000318002	0.00052321	0.00834248
mt-Co3	383	0.000317961	0.000537326	0.00865958
Fam208a	384	0.000317416	0.000570142	0.0103644
Rnf138	385	0.000315661	0.000406827	0.00424891
Flna	386	0.000315488	0.000417751	0.00365549
Gyg	387	0.00031535	0.000445387	0.00450106
Atp2a2	388	0.000314604	0.000442519	0.00606847
Zbtb38	389	0.000313882	0.000498273	0.00597876
Mat2a	390	0.000312633	0.000389118	0.00247898
Ogt	391	0.000312622	0.000453532	0.00853113
Arl4c	392	0.000311765	0.000492164	0.0049875
Ier5	393	0.000310701	0.000391259	0.00446231
Arap2	394	0.000310246	0.000472213	0.00557717
Ugp2	395	0.000310235	0.000427051	0.00368151
Arl5a	396	0.000310037	0.000560632	0.009985
Serinc3	397	0.000309516	0.000405576	0.00399317
Il21r	398	0.000308275	0.000347547	0.00368841
Slc38a1	399	0.000308173	0.000410717	0.00984345
Aebp2	400	0.000307559	0.00038319	0.0040456
Tyrobp	401	0.000306862	0.000717031	0.0131556
Nfil3	402	0.000306136	0.000450739	0.0064182
Fus	403	0.000304386	0.000463337	0.00631066
Tnik	404	0.000303829	0.000539301	0.00945059
9930111J21Rik2	405	0.000303783	0.000526636	0.00613888
Foxp3	406	0.000302046	0.000642804	0.0139614
Il7r	407	0.000301957	0.00049866	0.00653419
Trav13-1	408	0.00030167	0.00063123	0.014595
Nedd9	409	0.000301209	0.000447722	0.00479174
Med14	410	0.000301098	0.000375227	0.00325079
Dbi	411	0.00030027	0.000446284	0.0045144
Ddx21	412	0.000299991	0.000360266	0.00247271
Tubb5	413	0.000299216	0.000498235	0.00560112
Tnfsf10	414	0.000299152	0.000532469	0.00536063
Pim1	415	0.000299109	0.000423526	0.0065868
Adgre5	416	0.000298621	0.000396775	0.00507854
mt-Nd5	417	0.000298369	0.000581501	0.00758377
Rel	418	0.000298295	0.000414287	0.00579757
Slc7a5	419	0.000297947	0.000456362	0.00571298
Zfp36l1	420	0.000297805	0.000390414	0.00645708
Samhd1	421	0.000296396	0.000367882	0.0037555
Actg1	422	0.000296372	0.00049098	0.00729734
Bsg	423	0.000295676	0.000472114	0.00586097
Cytip	424	0.000294899	0.000528332	0.00761025
Tpi1	425	0.000294059	0.000517313	0.00716678
Ehd4	426	0.000293715	0.000455487	0.00592122
Rbm5	427	0.000293696	0.000410138	0.0040479
Rsbn1	428	0.000292832	0.000440541	0.00600947
Tgtp2	429	0.000292745	0.000435318	0.00484093
Ankrd17	430	0.000292722	0.000380183	0.00285797
mt-Nd3	431	0.000291423	0.000483102	0.00977071
Dgat1	432	0.000291328	0.000379971	0.00321478
Bzw2	433	0.000291119	0.000426985	0.00467882
Oxsr1	434	0.000291068	0.000384924	0.00399505
Dnaja1	435	0.000290701	0.000593609	0.007645
Csrnp1	436	0.000290443	0.000369071	0.00375399
Trim59	437	0.000290324	0.000444111	0.00355153
Ythdc1	438	0.000288487	0.000345614	0.00365027
Arid5a	439	0.000288427	0.000387053	0.00413701
Ubb	440	0.000288386	0.00052519	0.00887361
Ldha	441	0.000287766	0.000449741	0.00559571
Stag1	442	0.000286819	0.000445682	0.00521796
Usp25	443	0.000286533	0.000364091	0.00470852
Zbp1	444	0.000285152	0.000391719	0.00498381
Tpp2	445	0.000283827	0.000405238	0.00641745
Gls	446	0.000283419	0.000376131	0.00382161
Tg	447	0.000283047	0.000487123	0.00667478
Mir155hg	448	0.000282936	0.000527381	0.0112291
Snx9	449	0.000282701	0.000478045	0.00853621
Ctsz	450	0.000282646	0.000499841	0.0096936
Slc38a2	451	0.000281971	0.000351302	0.00262798
Tmem71	452	0.000281527	0.000493237	0.00885644
Gmnn	453	0.000281175	0.000400373	0.00399231
Kdm2b	454	0.000281138	0.000375199	0.00422034
Shisa5	455	0.000279824	0.000424015	0.00614708
Cdk1	456	0.000279571	0.000431562	0.00302388
Tgfb1	457	0.000279384	0.000383503	0.00531585
Utrn	458	0.000278932	0.000388722	0.00614355
Pdia3	459	0.000278761	0.000441787	0.00690821
Osbpl8	460	0.000277984	0.000447391	0.00662211
Tmsb4x	461	0.000277731	0.000440987	0.0107034
Irf1	462	0.000277474	0.000407154	0.00732485
Zfand5	463	0.000277371	0.000359375	0.00404779
Dusp5	464	0.000276785	0.000480487	0.00906235
Ptprc	465	0.000276649	0.000471891	0.00660997
Snx2	466	0.000276579	0.000406501	0.00392563
Laptm4a	467	0.000276087	0.00034511	0.0028816
Arsb	468	0.000275964	0.00043105	0.00364009
Sytl3	469	0.000275767	0.000355943	0.00410763
Ier3	470	0.000275758	0.000475169	0.0084829
Gm45716	471	0.000275513	0.000451754	0.00766387
Mcm5	472	0.000274486	0.000386572	0.00273767
Tecpr1	473	0.000274432	0.000438718	0.00527813
Ubald2	474	0.000273939	0.000366522	0.00454924
Bend4	475	0.000273936	0.000560635	0.00812032
Hmga1	476	0.000273654	0.000391869	0.0108243
Fnbp4	477	0.000272999	0.00041319	0.00560385
Ucp2	478	0.00027176	0.000473143	0.00895346
Kpna2	479	0.00027169	0.000415688	0.0030572
Lbh	480	0.000271368	0.000370917	0.00427507
Fam102a	481	0.000270758	0.000413879	0.00542207
Tet2	482	0.000270478	0.000463073	0.00708589
Fabp5	483	0.000270465	0.000386239	0.00467288
Clk1	484	0.000270264	0.000399968	0.00627489
Eno1	485	0.000269679	0.000434015	0.00522663
Parp14	486	0.000269627	0.000363295	0.00416254
Trbv13-1	487	0.000269233	0.000487105	0.0088789
Vps37b	488	0.000268769	0.000511592	0.00606578
Tipin	489	0.000268194	0.00033902	0.00254756
Zcchc11	490	0.000268181	0.00040472	0.00504463
Il27ra	491	0.000267069	0.000473993	0.00648862
Stim1	492	0.00026678	0.000446389	0.00578606
Trim30a	493	0.000265936	0.000341927	0.00430806
Arl6ip1	494	0.000265664	0.000511607	0.0105946
Cdca3	495	0.000264968	0.000417509	0.0043759
Rlf	496	0.000264768	0.000391045	0.0059462
Cdk11b	497	0.000264746	0.00034143	0.0053207
Havcr2	498	0.000263132	0.000427085	0.00985433
Lamp1	499	0.000262904	0.000337572	0.00271683
Cstb	500	0.000262858	0.00036908	0.00384604
mt-Nd2	501	0.000261988	0.000469871	0.00920954
Arl5b	502	0.000261895	0.000478625	0.0101327
Phf3	503	0.000260463	0.00034922	0.00321973
Galk1	504	0.000260439	0.000373242	0.00448965
Adam19	505	0.000260322	0.00041225	0.00593483
Prkcq	506	0.000259896	0.000406449	0.00618072
Eea1	507	0.000259482	0.000355188	0.00427824
Hmgn1	508	0.000259146	0.000342688	0.00450981
Smarca2	509	0.000259006	0.000470565	0.0065556
Gm2a	510	0.000258984	0.000322191	0.00312484
Hist1h1e	511	0.000258785	0.000353031	0.00607655
Themis	512	0.000257194	0.000383821	0.00471831
Nfatc3	513	0.000256613	0.000362095	0.00436766
Plp2	514	0.000256477	0.00040426	0.00371484
Gapdh	515	0.00025622	0.000393986	0.00475544
Lig1	516	0.000255407	0.000381005	0.00374009
Ms4a4c	517	0.000254738	0.000555737	0.0121172
Rps15a	518	0.000254557	0.000378541	0.00583952
Hist1h1b	519	0.000254327	0.000366005	0.00435768
Asf1b	520	0.000253934	0.00033158	0.0026132
Cd52	521	0.000253807	0.000407316	0.0101056
Cd3g	522	0.000253787	0.00038563	0.00662358
Top2a	523	0.000252903	0.000344853	0.00302353
Rilpl2	524	0.000252902	0.000342469	0.00415595
Atg2a	525	0.000252891	0.000518399	0.00980315
Cd226	526	0.000251503	0.000330074	0.00410763
Trbv14	527	0.000250379	0.00060187	0.0158169
Chd2	528	0.00024974	0.000352694	0.00654784
Gpr132	529	0.000249441	0.000382069	0.00428253
Hnrnph1	530	0.000248853	0.000311889	0.00333511
Kif11	531	0.000248281	0.000411943	0.00510323
Sdf4	532	0.000248237	0.000411345	0.00632208
Slc2a3	533	0.000248012	0.000386437	0.00454729
Xrn1	534	0.000247624	0.000357132	0.00263574
Msmo1	535	0.00024698	0.000410585	0.00473589
Sik1	536	0.000246604	0.000351106	0.0036906
Coro2a	537	0.000245676	0.00047634	0.00578631
Ubr5	538	0.000245385	0.000421962	0.00686218
Bcl2l11	539	0.000245044	0.000358774	0.00519604
Ankrd11	540	0.000244751	0.000355832	0.00766723
Il2ra	541	0.000244541	0.00048625	0.011808
H2-Q4	542	0.000244387	0.000334868	0.00360438
Itgb7	543	0.00024424	0.000366555	0.00534492
Tpt1	544	0.000244232	0.000435678	0.00602014
Tpx2	545	0.000243704	0.000368561	0.00386441
Slfn1	546	0.000243353	0.000388517	0.00729502
Sh2d2a	547	0.000243191	0.000396156	0.0063265
Hmgb1	548	0.000242616	0.000357401	0.00454192
Map3k1	549	0.000242495	0.000439829	0.00685885
Nptn	550	0.000242453	0.000384815	0.00537361
Smad7	551	0.000242102	0.000327003	0.00420664
Irak2	552	0.000241554	0.000398752	0.00544198
Tgfbr2	553	0.00024053	0.000380764	0.00637682
mt-Atp6	554	0.000239842	0.000428967	0.00861234
Cyb5a	555	0.000239148	0.000306556	0.00384217
Tmx3	556	0.000238619	0.000325048	0.00434133
Bcl2a1d	557	0.000238449	0.000417002	0.00517799
Cd44	558	0.000236896	0.000293497	0.00328159
Slc16a3	559	0.000236438	0.000438631	0.00721599
Thy1	560	0.000236428	0.000364925	0.00466926
Sla	561	0.000236263	0.000315873	0.00433844
Tnrc6c	562	0.000236263	0.000458703	0.0066932
Nenf	563	0.000235909	0.000427886	0.0130762
Prelid2	564	0.000234909	0.000412025	0.00667909
Atp2b4	565	0.000234361	0.000371934	0.00532192
Zfp281	566	0.000234356	0.000451675	0.00696299
Tagln2	567	0.000234133	0.000380931	0.00650772
Rsrp1	568	0.000233443	0.000342894	0.00321616
Diaph3	569	0.000233307	0.0003634	0.00297941
Cd5	570	0.000232689	0.000322089	0.00432412
Dtx3l	571	0.000232599	0.000371411	0.0051394
Ccna2	572	0.000232269	0.000358368	0.00577605
Eif5a	573	0.000232036	0.00045699	0.00632643
Adam10	574	0.000231886	0.000318853	0.00364183
Dtl	575	0.000231434	0.000354014	0.00333967
Hcst	576	0.000231337	0.000350689	0.00380512
Nr4a3	577	0.000230512	0.000306234	0.00435177
Fam129a	578	0.00022985	0.00041402	0.00911609
Ahnak	579	0.000229706	0.000372334	0.00402466
Nr3c1	580	0.000229206	0.00029538	0.00252102
Itpr1	581	0.000228792	0.000332995	0.00460738
Zcchc6	582	0.000228707	0.000287743	0.00325266
Zmynd8	583	0.000228515	0.00040563	0.00504093
Mbnl2	584	0.000228379	0.000356511	0.00348152
Rps8	585	0.000227671	0.000341177	0.00507814
Itgb3	586	0.000226977	0.000454136	0.00885713
Runx2	587	0.000226409	0.000359735	0.00433627
Sptan1	588	0.000226157	0.000275553	0.00300512
Pik3r5	589	0.000225168	0.000437737	0.00689227
Hsp90aa1	590	0.000225152	0.000363355	0.00386889
Gm26740	591	0.000224822	0.000434735	0.00962623
Nr4a1	592	0.000224767	0.000310955	0.00567335
Pdia4	593	0.000224236	0.000305594	0.0043823
Ifi203	594	0.000224024	0.000352906	0.00529821
Fos	595	0.000222798	0.000385437	0.00973024
Daxx	596	0.000222072	0.000396166	0.00634358
Rsf1	597	0.00022206	0.000295157	0.00309999
Crip1	598	0.000221949	0.000419709	0.00623487
Gldc	599	0.000221349	0.000360843	0.00292259
Pkp3	600	0.000221278	0.00036563	0.00496236
Socs1	601	0.000221166	0.000302562	0.00361351
Isy1	602	0.000220522	0.000356741	0.00579917
Prrc2c	603	0.000220461	0.000338864	0.00404571
Cd55	604	0.000219994	0.00041838	0.00500374
Birc3	605	0.000219984	0.000399887	0.00746262
Lcp1	606	0.000219969	0.000373954	0.00577882
S100a11	607	0.00021969	0.000390578	0.00835472
Arid5b	608	0.000219447	0.0002977	0.00453934
Slamf1	609	0.000219343	0.000368522	0.00535146
Rb1cc1	610	0.000219064	0.000324478	0.00298793
Stat3	611	0.000218882	0.000365027	0.00507259
Jmjd1c	612	0.000218807	0.000358579	0.00573189
Sqstm1	613	0.000218416	0.000403552	0.0060655
Nfatc1	614	0.000215894	0.000344609	0.00475278
Kdm6b	615	0.000215706	0.000326837	0.00459897
Plekha5	616	0.000215617	0.000433181	0.00939598
Mdm4	617	0.000215336	0.000346942	0.00422178
4932438A13Rik	618	0.000215206	0.000354805	0.00646351
Jaml	619	0.000214951	0.000352798	0.00708841
Zufsp	620	0.000214828	0.000361419	0.00436035
Dgka	621	0.000214745	0.000287748	0.00265318
Dock2	622	0.000214503	0.000284704	0.00375962
Rif1	623	0.000214291	0.000304614	0.00362828
Aftph	624	0.000213678	0.000351243	0.00695614
Fam162a	625	0.000213528	0.000339183	0.0121709
Canx	626	0.000213471	0.000362779	0.0061949
Tnf	627	0.000212833	0.000365644	0.0121398
Rrm2	628	0.000212682	0.000329356	0.00444082
Hspa9	629	0.000212613	0.000283743	0.00323025
Mycbp2	630	0.000212262	0.000293201	0.0041857
Inpp4b	631	0.000212254	0.000272206	0.00345062
Ctsw	632	0.000211785	0.000377877	0.00514387
Vim	633	0.000211709	0.000410008	0.00710196
Anp32e	634	0.000211562	0.00030061	0.00321637
Snx20	635	0.000211343	0.000377303	0.00678089
Mxd1	636	0.000211129	0.00033628	0.00513978
Fth1	637	0.000211099	0.000358027	0.00568254
Bst2	638	0.000210934	0.000285664	0.00322037
Stag2	639	0.00021076	0.000303561	0.00434461
Pycard	640	0.000210181	0.000316054	0.00315818
Gm4316	641	0.000210018	0.000315105	0.00277823
Cd9	642	0.000209937	0.0003383	0.00461237
Rps19	643	0.000209807	0.000304137	0.00355461
Herc4	644	0.000209673	0.000366673	0.00918369
Cd80	645	0.000209403	0.000442544	0.0074904
Camk4	646	0.000208782	0.000322826	0.00516078
Gzmc	647	0.000208334	0.000321312	0.00438102
Usp48	648	0.000208323	0.000284915	0.00293012
Secisbp2l	649	0.000207801	0.000329519	0.00480601
Atp8b4	650	0.000207708	0.000263815	0.0033662
Vcpkmt	651	0.000207169	0.000317016	0.00246535
Gzme	652	0.000206925	0.000391478	0.00835675
Plk3	653	0.000206274	0.000295841	0.00399882
Zfc3h1	654	0.000206102	0.000271053	0.00264681
Fosb	655	0.000205998	0.000316273	0.00571529
Napsa	656	0.000205921	0.000398759	0.00468626
Igtp	657	0.000205752	0.000325018	0.00378084
Suco	658	0.000205715	0.00027482	0.00362017
Nrp1	659	0.000205028	0.000302452	0.0100697
Sptbn1	660	0.00020415	0.000282611	0.00435209
Myc	661	0.000203964	0.000349741	0.00674378
Lamp2	662	0.000203895	0.000299773	0.00364358
Gm30054	663	0.00020367	0.00043771	0.0106155
Foxp1	664	0.000203324	0.000320782	0.00442761
Ifnar1	665	0.000203043	0.000315784	0.00481797
Kif15	666	0.000202959	0.000293707	0.00264345
Rrm1	667	0.000202896	0.000283306	0.00510688
Arid4a	668	0.00020198	0.000329005	0.00528294
Xdh	669	0.000201727	0.000373516	0.00692557
Tmpo	670	0.000200401	0.000252115	0.00227341
Gpr65	671	0.000200088	0.00027768	0.0032325
Atad5	672	0.000199756	0.000335625	0.00384533
Mfsd6	673	0.000199693	0.000309128	0.00263544
Ighm	674	0.000199568	0.000404315	0.00719007
Il12rb2	675	0.000199458	0.000373522	0.00766891
Myo10	676	0.000199363	0.000384281	0.00440126
Higd1a	677	0.000199116	0.000383043	0.00579215
Gimap8	678	0.000199116	0.000305027	0.00627466
S100a6	679	0.000198989	0.000465515	0.0103372
Csf1	680	0.000198867	0.00029418	0.00499794
Gpr183	681	0.000198403	0.00028354	0.0030649
Orai1	682	0.000198119	0.000285829	0.00358609
Vps54	683	0.00019775	0.00033503	0.00761929
Prpf4b	684	0.000197412	0.00026159	0.00252603
Rps24	685	0.000196446	0.000354612	0.00589386
Golgb1	686	0.000196425	0.000278261	0.00274077
Plod2	687	0.000196138	0.00036397	0.00821241
Ern1	688	0.000196025	0.000388075	0.00550939
Osgin1	689	0.000195844	0.000435613	0.0104713
Riok1	690	0.000195615	0.000284494	0.00401396
Rpl18a	691	0.000195606	0.000285552	0.00390017
Racgap1	692	0.000195252	0.000285954	0.00339221
Matk	693	0.000195098	0.000432846	0.011306
Fam213a	694	0.000195022	0.000323939	0.00285866
Hilpda	695	0.000194547	0.00041127	0.00558586
Rnf19a	696	0.00019436	0.000327452	0.0068231
Hsp90ab1	697	0.000194193	0.000364552	0.00571103
Nsd2	698	0.000194004	0.000317315	0.00576356
Trbv13-3	699	0.000193877	0.000438687	0.0153065
Pcnt	700	0.000193609	0.000346675	0.00406852
Rcsd1	701	0.00019334	0.000292463	0.00327613
Adam8	702	0.000193326	0.000359656	0.00746898
Npc2	703	0.000193251	0.000325349	0.00386585
Mxd4	704	0.000192856	0.000334634	0.00507893
Ezh1	705	0.000192765	0.000388073	0.00835621
Ezh2	706	0.000192723	0.00027209	0.00296515
Tyms	707	0.000192707	0.000265607	0.00307878
Ccnl1	708	0.000192557	0.000282645	0.00469781
Sv2c	709	0.000192185	0.000400463	0.00815645
Klhdc2	710	0.000191552	0.000333957	0.00512123
Ccdc82	711	0.000191166	0.000343176	0.00576159
Mtap	712	0.000191154	0.000313327	0.00728931
Pou2f2	713	0.000191097	0.000364548	0.0078854
Epb41	714	0.000190958	0.000290479	0.00493831
Ints6	715	0.000190853	0.00036819	0.00488044
Lrrc8c	716	0.000190713	0.000280141	0.00437348
Cd74	717	0.000190504	0.000427095	0.00606497
Mdfic	718	0.000190082	0.000302682	0.00645213
Runx3	719	0.000189907	0.000297035	0.00339728
Il18rap	720	0.000189888	0.000282714	0.00388005
Pmaip1	721	0.000189856	0.000280417	0.00536278
Lamc1	722	0.000189752	0.000391909	0.0117732
Tmem123	723	0.000189682	0.000245465	0.00281436
Prdx1	724	0.000189459	0.000295158	0.00601575
Egr1	725	0.000189434	0.000285987	0.00467069
Flnb	726	0.000189102	0.00030484	0.00349846
Dennd1b	727	0.000189012	0.000335846	0.00521357
Itm2b	728	0.000188575	0.000314552	0.00504031
Gramd3	729	0.000188386	0.000270692	0.00343748
Sytl2	730	0.000187555	0.00026818	0.00397507
Dusp6	731	0.000187443	0.00029333	0.0032248
Pttg1ip	732	0.000187283	0.000335759	0.00723171
Tor1aip2	733	0.000185262	0.000235097	0.00409194
Avl9	734	0.000185199	0.000309844	0.00448471
Crbn	735	0.000184901	0.00027161	0.00283983
Pde4d	736	0.000184755	0.000283265	0.0067644
Rps12	737	0.000184383	0.000300203	0.00419908
Esyt2	738	0.000184039	0.000299277	0.0049669
Kdm5b	739	0.000184006	0.00030992	0.00454417
Fosl2	740	0.000183463	0.000265059	0.00322741
Nin	741	0.000183406	0.000298607	0.00500317
Pfkp	742	0.000183295	0.000261037	0.00259614
Mcm2	743	0.000182833	0.000262701	0.00248562
Ccr8	744	0.000182652	0.000315544	0.00586604
Numa1	745	0.000182559	0.000254274	0.00350934
Dbf4	746	0.000182174	0.000246528	0.00257231
Tcrg-C2	747	0.000181626	0.000362217	0.00520268
Kmt2c	748	0.000181524	0.000314935	0.0062836
Snx18	749	0.000181411	0.000303286	0.00578317
Golga4	750	0.000181408	0.000246336	0.00230969
St6gal1	751	0.000180759	0.000404342	0.0126918
Hmgcs1	752	0.000180619	0.000239427	0.00190897
H1f0	753	0.00018048	0.000284122	0.00433837
Setbp1	754	0.000180448	0.000374219	0.00779264
Nhp2	755	0.00018037	0.000279702	0.00424793
mt-Atp8	756	0.000180362	0.000333865	0.00881355
Rad18	757	0.000180133	0.00032164	0.00459214
Med13	758	0.000179822	0.000336952	0.00429229
Cyp51	759	0.000179282	0.000241937	0.00357537
Mt2	760	0.000178544	0.000359533	0.0107874
Chd7	761	0.0001785	0.00030011	0.00682637
Ftl1	762	0.000178229	0.000330658	0.00562959
Lpin2	763	0.000177873	0.000286865	0.006121
Fam126a	764	0.000177192	0.00037547	0.00792024
Eif4ebp1	765	0.000177145	0.000275039	0.00339041
Helz	766	0.000177005	0.000332239	0.00492878
Atp11b	767	0.000176995	0.00026098	0.00330767
Bcl3	768	0.000176841	0.000251414	0.00334205
Slc4a7	769	0.00017624	0.000282793	0.00404921
Birc2	770	0.000175699	0.000264081	0.00293426
Klra7	771	0.000175667	0.000430368	0.00919232
2810403A07Rik	772	0.000174942	0.000274828	0.0035408
Anxa2	773	0.000174717	0.000316758	0.0063619
Myh9	774	0.00017465	0.000309483	0.00521347
Pja1	775	0.000174648	0.000321859	0.00576609
Rc3h1	776	0.000174366	0.000329349	0.00593289
Hells	777	0.000174107	0.000283986	0.00599512
Ptprs	778	0.000172921	0.000314587	0.00391039
[truncated: 4,389 more rows]

## Sheet: Tpex CD8+
Gene	Ranking by Median Absolute SHAP value	Median Absolute SHAP value	Mean Absolute SHAP value	Max Absolute SHAP value
[truncated: 5,167 more rows]

[truncated: 3 more sheets: Tfh, Th1, Treg]
