# Supplementary material for: Deep learning explains the biology of branched glycans from single-cell sequencing data
Source: iScience. 2022 Sep 19;25(10):105163. doi: 10.1016/j.isci.2022.105163 (PMC9547197; doi:10.1016/j.isci.2022.105163)
Supplement: Table S5. Ranked permutation feature importance values of all genes, related to Figure 3 [file mmc6.xlsx]

## Sheet: Sheet1
Gene	Permutation Feature Importance
Gm42418	0.00179333
Lag3	0.0016942
Gimap7	0.00159421
Ikzf2	0.00154562
Cd74	0.0012387
Pglyrp1	0.00120144
S100a6	0.00107768
Fcer1g	0.000953219
Klrg1	0.000940232
Fgl2	0.000932851
Xcl1	0.000922909
Serpina3g	0.000911794
Tnfrsf4	0.000868139
Foxp3	0.000842924
Klra7	0.000782645
M6pr	0.000772704
Cenpa	0.000769271
Lars2	0.000764972
Tnfrsf9	0.000754976
Areg	0.000730681
Cd8b1	0.000728015
Cmtm7	0.000719616
Ccr2	0.000718099
Il2ra	0.000691987
Glg1	0.000677037
Plac8	0.000655379
Klf2	0.000652531
Rps27l	0.000647913
Malat1	0.000628598
Tyrobp	0.000618461
Fam46a	0.000616126
Lilr4b	0.000603374
Snx9	0.000593655
Prf1	0.000578215
Ets1	0.000577956
Gzmk	0.000568577
Ccr5	0.000567566
Arl5a	0.000563916
Socs2	0.000547357
Ms4a4b	0.000545356
Bmyc	0.000543457
Dnajc1	0.000526983
Litaf	0.000522474
Pdcd1	0.00051836
Wls	0.000517408
Cebpb	0.000493958
Tpi1	0.00049336
Ctla4	0.000480486
Itga4	0.0004784
mt-Atp6	0.000470642
Mt1	0.000466694
Itgav	0.000461004
Vps37b	0.000458487
Nr4a2	0.000455236
Cd8a	0.000453593
Isg20	0.00045188
Rgs2	0.000447303
Stim1	0.000445307
Ighm	0.000444405
Il10ra	0.000442581
Rgs16	0.000441319
Ms4a4c	0.000436288
mt-Nd3	0.000436273
Itgb1	0.000430967
Ass1	0.000425173
Cd69	0.000424739
Hopx	0.000419205
mt-Nd4	0.000414976
Tigit	0.000406953
Ccl3	0.000403322
Uhrf2	0.000399511
Gzmb	0.000397844
Klrc1	0.000396056
Sell	0.000394871
Hip1	0.000388676
Iigp1	0.000388072
Gm26740	0.000385654
Cd28	0.000383879
Plp2	0.000371915
Dut	0.000366352
Trbv13-2	0.000355175
Slc16a3	0.000354714
Traf1	0.000353268
Macf1	0.000351995
Cxcr4	0.000351607
Ctla2a	0.0003512
Cish	0.000349268
Ube2c	0.000346732
Nkg7	0.000344344
Glrx	0.000343982
Rpl19	0.000342877
Serpinb6a	0.000342008
mt-Co3	0.000336977
Ier2	0.000336111
Ccl5	0.000335565
St6gal1	0.000333248
Arid4a	0.000331342
Serpinb6b	0.000329963
Trbv12-1	0.000329814
Ctsd	0.00032631
Aldoa	0.00032625
Gpx1	0.000324367
Ltb4r1	0.000322905
Polr2a	0.000318708
Mcm6	0.00031713
Itgb7	0.000314789
Ubash3b	0.000313759
Hspd1	0.000313754
Eomes	0.000313603
Ly6e	0.000312639
Pclaf	0.000311719
Itgb3	0.000308772
Lyn	0.000308101
Plek	0.000306994
mt-Co2	0.000306329
Srrm2	0.000305283
Cd81	0.000303169
Ssh2	0.00030257
Tgfb1	0.000301585
Klre1	0.000300466
Rpl39	0.000299921
Ctss	0.000297052
Mt3	0.000296963
Bhlhe40	0.000296718
Cd7	0.00029632
Rps3a1	0.000296193
Tspan32	0.000294718
Btg1	0.00029268
Pdia4	0.000291508
Dusp5	0.000290509
Kat2b	0.00029006
Anxa2	0.000287523
Klf6	0.000286965
Klhdc2	0.000286281
Zeb2	0.000285161
mt-Nd6	0.00028392
Tox	0.000283887
Zfp36l1	0.00028128
Hspa5	0.000281142
Pcna	0.000279379
Gstp3	0.000276297
Zfp36l2	0.000274771
Evl	0.000273448
Ifi203	0.000272715
Ubc	0.000272071
Adam8	0.000271776
Isy1	0.000270927
Rnf213	0.000270642
Zfp36	0.000270252
Rtp4	0.000270241
Dnaja1	0.000269233
mt-Nd1	0.000268984
Srsf7	0.000267823
Prkcq	0.000267625
Metrnl	0.000267497
Dusp4	0.000267221
Tbx21	0.000267006
Trbv16	0.000266931
Sub1	0.000265379
Cst3	0.000265213
Maf	0.000264412
Trbv29	0.000263294
Plscr1	0.000258768
Parp14	0.000258243
Hist1h2ae	0.000257268
Psen2	0.000256283
Sdc4	0.000254699
Pkp3	0.00025296
Dgat1	0.000252286
Pde4b	0.000251483
Chchd10	0.00024933
Ms4a6b	0.000248957
Selenoh	0.00024864
Lcp1	0.000248491
Lamc1	0.000248405
Atp2a2	0.000245528
Ier5	0.000244921
Mki67	0.000243818
Tcf7	0.000242361
Trbv2	0.000242202
Sdcbp2	0.000241686
Ptpn22	0.00024161
Gna13	0.000240784
L1cam	0.000240647
Gramd3	0.000240149
Klra1	0.000239284
Rapgef6	0.000238158
Tcp11l2	0.000237991
Ebi3	0.000237815
Runx2	0.00023643
Odc1	0.000236428
Nsd2	0.000235161
Entpd1	0.000233104
Tapbp	0.000232459
Vim	0.000232116
Ubb	0.000231485
Txn1	0.000230116
Ly6a	0.000230108
H2-Aa	0.000229666
Tnfrsf13b	0.000229352
Twsg1	0.00022904
Cdk17	0.000228646
Rbbp6	0.000227778
Il1r2	0.000227289
Ctsl	0.000227243
Smc4	0.000226535
Ptprcap	0.000225003
Itm2b	0.000223333
Pola1	0.000221399
Creb3l2	0.000221047
Rilpl2	0.000220714
Slamf1	0.000220634
Fus	0.000219963
Sertad1	0.000219635
Nfkbiz	0.000218576
Ehd4	0.000217158
Ccrl2	0.000216488
Hmgn2	0.00021455
Ifit1bl1	0.000212725
Bcl2a1d	0.000212431
Dbi	0.000211986
Smc2	0.000211574
Ccnb2	0.000211183
Myo1e	0.000210853
Gpr18	0.000210485
Rbpj	0.000208275
Hsp90ab1	0.000207899
Ctsc	0.000207869
Actg1	0.000207078
Nfil3	0.000206668
Laptm5	0.000206233
Fos	0.000206152
Capg	0.000205181
Jak2	0.000203854
Tubb5	0.00020371
Cd82	0.000203331
Znrf1	0.00020294
Rps15a	0.00020292
Ankrd11	0.000202498
Cerk	0.000200822
Hacd3	0.000200516
Rln3	0.000199343
Clk1	0.000197825
Pa2g4	0.000197811
P2ry10	0.000197715
Ifi208	0.000197477
Malt1	0.000196965
Junb	0.000196128
Trbv17	0.000195705
Trbc1	0.000195135
Mxd4	0.000194761
Tmem163	0.000194468
Ramp3	0.000194451
Peli1	0.000193459
Tsc22d3	0.000192949
Cyb5a	0.000191505
Tgfbi	0.000190641
Ifi47	0.000190315
Map3k1	0.000188391
Birc5	0.000187385
Tle4	0.000186441
N4bp1	0.000186316
Atp8b4	0.000186268
AC149090.1	0.000186139
Trav13-1	0.000186132
Jun	0.000186069
Ranbp1	0.000185879
Tnrc6c	0.00018587
Fam162a	0.00018577
Pja1	0.000185721
Lgals3bp	0.000185699
Igtp	0.000185454
Phf11b	0.000185282
Btg2	0.000184174
Tnfaip3	0.000183854
Zbtb32	0.000183572
Casp3	0.000181805
Tnfrsf18	0.000180417
Matk	0.000180387
Ddx5	0.000178154
Csrnp1	0.000177623
Igf2r	0.000176473
Herc2	0.000175924
Klrd1	0.000175246
Ctsb	0.000175127
Tnfsf10	0.000174825
Cpd	0.000173538
Tpt1	0.000173441
Ptpre	0.000173335
Klf3	0.000173284
Coro2a	0.000172749
Bst2	0.000172265
Fosl2	0.000172099
Neb	0.000171876
Srgn	0.000171131
Tagap	0.000169952
Abcb1b	0.000168976
Slc26a2	0.000168833
Hells	0.000168749
H2-Ab1	0.000168381
Arid4b	0.000167794
Incenp	0.000167433
Tgoln1	0.00016731
Pdia3	0.000167031
Fosb	0.000166663
Tmem176a	0.000166274
Bod1l	0.000165902
Rps12	0.000165641
Fxyd5	0.00016443
Rnf19b	0.000164039
Cks1b	0.000163473
Gm8369	0.000163281
Tap1	0.000161762
Hrh4	0.000161663
Mif	0.000161477
Ran	0.000161387
Ndfip1	0.000161039
Sqstm1	0.000160714
Pnrc1	0.000160605
Ccna2	0.000160493
Slamf7	0.000160438
Arhgef18	0.000159857
Mycbp2	0.000159192
Ucp2	0.000158712
Ezh1	0.000158657
Fam129a	0.000158604
Gadd45b	0.000157537
Ifitm2	0.000156974
Uhrf1	0.000156912
AY036118	0.000156549
Plk3	0.000156316
Rps19	0.000155845
Rpn1	0.000155693
Lgals1	0.000155568
Trbv1	0.000155187
Cblb	0.000155108
Epcam	0.000154781
Jaml	0.000153084
Clic4	0.000152206
S100a11	0.000151942
Ly6c2	0.000151453
Itm2a	0.000151135
Skil	0.000150294
Gimap5	0.000149049
Mkl1	0.00014786
Gm45716	0.000147847
Dusp1	0.000147682
Cited2	0.000147667
Prkdc	0.000147254
Atg2a	0.000146974
Cybb	0.000145823
Cst7	0.000145591
Smchd1	0.000145071
Tpm1	0.000144665
Btbd7	0.000144502
Trim11	0.000144261
Cyp51	0.000143893
Mirt1	0.000143769
Cd4	0.000143639
Ankle2	0.000143448
Tk1	0.000143248
Dek	0.000143152
Igkc	0.000142909
Gm30054	0.000142885
Tmem71	0.000142505
Ptms	0.000142326
Mtmr3	0.000141802
Gem	0.000141791
Pcnt	0.000141571
Prdx1	0.000141432
Top2a	0.000141373
Xdh	0.000140921
Serinc3	0.000140334
Pde4d	0.000140163
S1pr1	0.000140102
Tspan13	0.000140059
Nrip1	0.00014001
Snx18	0.000139555
Ripor2	0.000139128
Trbv13-3	0.000139127
Itih5	0.000138674
Helz	0.000138314
Celf2	0.000137906
Stat3	0.000137376
Bsg	0.000137192
Nktr	0.000137028
Slfn2	0.000137001
Cnih2	0.000136771
Arap2	0.000136625
Ero1l	0.000135906
Ikzf4	0.00013576
Txnip	0.000135744
H2afx	0.000135094
Gbp5	0.000135067
Slc4a7	0.000135041
Gch1	0.000134869
Smad7	0.000134468
Il2rg	0.000134432
Gyg	0.000134406
Rfx1	0.000133793
Gbp3	0.000133375
Trav12-1	0.000132958
Pgk1	0.00013288
Irak2	0.00013207
Plekha5	0.000131302
Rps16	0.000131297
Actn2	0.00013117
Rpl23	0.000130928
Atp2b1	0.000130767
Adam19	0.000130485
Tnks2	0.000130446
Rhoh	0.00013029
H2-Eb1	0.000130183
Ccr6	0.00013018
Tmem123	0.000130092
Tnfrsf1b	0.000130056
Nrd1	0.000129964
Nhp2	0.000128709
Col4a3bp	0.000128684
Smg1	0.00012859
Hnrnph1	0.000128559
Pcyt1a	0.000128407
Ints6	0.000127562
Rbm5	0.000127299
Pmepa1	0.000127182
Il12rb2	0.000126895
Iqgap2	0.000126082
Plin2	0.000125695
Gbp4	0.000125444
Sidt1	0.000125229
Tacc3	0.000125204
Pgm2l1	0.000124408
Rpl36a	0.000124149
Rrad	0.000123932
Ubr5	0.00012307
Myh9	0.000123044
Tnfsf8	0.000122651
Il18rap	0.000122594
Ftl1	0.000122442
Tpp2	0.00012188
Kif20b	0.000121795
Apoe	0.000121675
Sytl3	0.000121663
Fth1	0.000121456
Errfi1	0.000120801
Cstb	0.000120729
Fau	0.000119658
Gm2682	0.00011957
Tmem176b	0.00011904
Il7r	0.000118294
Kif13b	0.00011789
Icos	0.000117886
Prpf39	0.000117879
Canx	0.000117553
Tra2a	0.00011726
Itgb8	0.000117199
Csrp2	0.000116746
Elk4	0.000116737
Hmgb2	0.000116372
Bnip3	0.000116163
Piezo1	0.000116161
Atg16l1	0.000115529
Irf7	0.00011535
Trim30d	0.000115047
Calr	0.000114764
Lbh	0.000114754
Ramp1	0.000114623
Cxcl10	0.00011413
Pik3r1	0.000113983
Zbp1	0.00011397
Phf11c	0.000113944
Itk	0.000113838
Lig1	0.000113745
Mysm1	0.0001136
Cd80	0.000112857
Ezh2	0.000112487
Kat6b	0.000112274
Il4ra	0.00011218
Mat2a	0.000112036
Vcpkmt	0.000111929
Nmrk1	0.000111563
Crtam	0.000111554
Kdm5b	0.000111533
Pacsin1	0.000111465
Nr3c1	0.000111395
Wdr44	0.000111065
Zfp652	0.000110667
Penk	0.000110568
Npc2	0.000110474
Cd160	0.000110358
4833420G17Rik	0.000110219
Gbp10	0.000110052
Eprs	0.000109965
Apc	0.000109909
Ets2	0.000109361
Rpl41	0.000108827
Itm2c	0.000108703
Ifitm3	0.000108489
Tap2	0.000108454
Gzmd	0.000108247
Dusp14	0.000107751
Asap1	0.000107642
Ifitm1	0.000107604
Klhl6	0.00010705
Trps1	0.000106856
Scpep1	0.000106723
Taf1d	0.000106648
Rps27	0.000106387
Atxn1	0.000106331
Cycs	0.00010627
Rpl13	0.000106254
Swap70	0.00010621
Cdk6	0.00010605
Slc17a6	0.000106001
Iqgap1	0.000105989
Helz2	0.00010583
Rnase4	0.000105515
Prdm1	0.0001055
Lmna	0.000105497
Rad54l2	0.000105058
Abcb1a	0.000104724
Rrm2	0.000104179
Usp18	0.000103692
Smc5	0.000103513
Vsir	0.000103402
Sun2	0.000103394
Ttn	0.000103353
Cystm1	0.000103098
Abcc1	0.000102805
Serpine2	0.000102735
Cd200r1	0.000102735
Gimap3	0.000102681
Cxcl2	0.000102408
Nbas	0.000102203
Gpr65	0.000101914
9930111J21Rik2	0.000101845
Hist1h1e	0.000101634
Cdkn2a	0.000101482
Rad51	0.000101403
Gm38394	0.000101295
Nrgn	0.000100477
Pld3	0.000100033
Rpl30	9.99e-05
Ecm1	9.99e-05
Rpl35a	9.97e-05
Lilrb4a	9.96e-05
Cdc20	9.95e-05
Slc3a2	9.94e-05
Gzmf	9.93e-05
Mef2d	9.83e-05
Nabp1	9.82e-05
Peak1	9.8e-05
Avl9	9.79e-05
Esyt1	9.78e-05
Stag2	9.78e-05
Klra6	9.76e-05
Trim56	9.74e-05
Trim59	9.72e-05
Cux1	9.72e-05
Nxpe3	9.71e-05
Fbl	9.67e-05
Mgarp	9.65e-05
Mapk8ip3	9.65e-05
Hsp90b1	9.65e-05
Smox	9.65e-05
Tespa1	9.61e-05
Per1	9.59e-05
Anp32e	9.55e-05
Cd226	9.53e-05
Kif1b	9.53e-05
Ccr3	9.48e-05
Kif15	9.47e-05
Suco	9.46e-05
Samhd1	9.45e-05
Bmp2k	9.43e-05
Fubp1	9.41e-05
Trav14n-3	9.39e-05
Bcl2a1b	9.39e-05
Napsa	9.39e-05
Eno1	9.38e-05
Rc3h1	9.36e-05
Nfatc3	9.36e-05
Mcm3	9.31e-05
Cd274	9.31e-05
Sacs	9.3e-05
Adgrg5	9.24e-05
Plk1	9.23e-05
Ppp1r16b	9.2e-05
Spp1	9.15e-05
Cd200r4	9.15e-05
S1pr4	9.15e-05
Cd72	9.14e-05
Zfp654	9.13e-05
Cd83	9.12e-05
Mctp2	9.12e-05
Cd52	9.11e-05
Mir155hg	9.05e-05
Myb	9.05e-05
Ccnb1	9.03e-05
Mcm7	9e-05
Gpcpd1	8.96e-05
Tiam1	8.95e-05
Cmpk2	8.93e-05
Pdzd8	8.92e-05
Btla	8.92e-05
Csf1	8.88e-05
Trbv20	8.88e-05
Crebrf	8.87e-05
Plxnd1	8.87e-05
Trav16	8.87e-05
Ehd3	8.85e-05
Oas1a	8.84e-05
Ifit3	8.84e-05
Kdm6a	8.83e-05
Tnfrsf25	8.77e-05
Rps4x	8.77e-05
Nfatc1	8.76e-05
Tgif1	8.75e-05
Rab11fip1	8.74e-05
Ptger4	8.73e-05
Wsb1	8.71e-05
Hmgcr	8.7e-05
Kat6a	8.65e-05
Notch1	8.65e-05
Hmbox1	8.64e-05
Slc37a3	8.63e-05
Nfkb1	8.61e-05
Stag1	8.6e-05
Ddit3	8.6e-05
Ccnd2	8.6e-05
Usp53	8.59e-05
Ccdc184	8.59e-05
Clspn	8.57e-05
Casp4	8.55e-05
Atp11b	8.53e-05
Camsap2	8.52e-05
Nenf	8.51e-05
Anxa3	8.46e-05
Dennd4a	8.43e-05
Ccnl1	8.32e-05
Lst1	8.32e-05
Cd200	8.32e-05
Rps7	8.32e-05
Gzmm	8.3e-05
Myo10	8.3e-05
Uggt1	8.29e-05
Pfn1	8.29e-05
Slc38a2	8.29e-05
Rictor	8.28e-05
Dhx40	8.26e-05
Ifngr1	8.25e-05
Ubald2	8.24e-05
Capn7	8.23e-05
2810474O19Rik	8.2e-05
Slc23a2	8.2e-05
Arih1	8.16e-05
Fam110a	8.15e-05
Gng12	8.11e-05
Stx11	8.1e-05
Grn	8.09e-05
Rsbn1	8.09e-05
Hist1h2ap	8.08e-05
Rpl32	8.08e-05
Hsph1	8.06e-05
Ifi213	8.05e-05
Cdca8	8.02e-05
Satb1	8e-05
Azin1	8e-05
Dtx3l	7.96e-05
Phf20l1	7.94e-05
Gtf2a1	7.93e-05
Oasl1	7.92e-05
Insig1	7.92e-05
Frmd5	7.92e-05
Fnbp4	7.92e-05
Atp2b4	7.9e-05
Trbv26	7.9e-05
mt-Nd5	7.86e-05
Rbm33	7.84e-05
Tet3	7.82e-05
Ltb	7.81e-05
Klf9	7.8e-05
Zc3h12a	7.77e-05
Klrb1c	7.76e-05
Sntb2	7.75e-05
Ugp2	7.74e-05
Eml4	7.74e-05
Tnf	7.73e-05
Ly6g5b	7.69e-05
Trav14-2	7.68e-05
Lrrc32	7.67e-05
Arl5b	7.67e-05
Gpm6b	7.65e-05
Kmt2b	7.62e-05
Prpf4b	7.61e-05
Gm19585	7.61e-05
Ranbp2	7.6e-05
Prr14l	7.57e-05
S100a4	7.56e-05
Itpkb	7.55e-05
Mtap	7.54e-05
Cenpf	7.49e-05
Arhgap39	7.49e-05
Hook3	7.48e-05
Insr	7.47e-05
Kcnq1ot1	7.47e-05
Kpna1	7.45e-05
Stk38	7.45e-05
Zcchc11	7.44e-05
Sdf4	7.44e-05
Flna	7.43e-05
Ralgps2	7.42e-05
Sema4b	7.41e-05
Zc3hav1l	7.4e-05
Nptn	7.4e-05
Arid5b	7.39e-05
Srm	7.39e-05
Tubb2a	7.37e-05
Pnpla8	7.36e-05
Zc3h7a	7.36e-05
Trav5-4	7.36e-05
Sorl1	7.36e-05
Ifngr2	7.36e-05
Stat2	7.35e-05
Arsb	7.34e-05
Ctsz	7.3e-05
Sult2b1	7.3e-05
Znrf2	7.28e-05
Prrc2c	7.23e-05
Cysltr2	7.22e-05
Slc15a3	7.19e-05
Klra9	7.19e-05
Heg1	7.18e-05
Emb	7.17e-05
Lta	7.17e-05
Lbr	7.15e-05
Irf8	7.14e-05
Ninj1	7.09e-05
Got1	7.08e-05
Glrb	7.07e-05
Tuba1b	7.01e-05
Madd	6.98e-05
Ubr2	6.98e-05
Fam102a	6.97e-05
Avpi1	6.94e-05
Ppp1r12b	6.92e-05
Trak2	6.91e-05
Dgka	6.9e-05
Car2	6.9e-05
Abca3	6.89e-05
Styk1	6.88e-05
Runx3	6.86e-05
Mcm5	6.84e-05
Cables1	6.84e-05
Glcci1	6.82e-05
Wwp1	6.8e-05
Ephx1	6.79e-05
Snx2	6.78e-05
Thbs1	6.77e-05
Il4	6.77e-05
H2-K1	6.76e-05
Lamp1	6.76e-05
Vcam1	6.75e-05
Zscan26	6.74e-05
Lin54	6.73e-05
Trp53inp1	6.73e-05
Rcbtb1	6.72e-05
Hist1h2ab	6.72e-05
Pkm	6.72e-05
Fbxl12	6.71e-05
Coq10b	6.71e-05
Slc2a3	6.7e-05
Dock2	6.7e-05
Ttc28	6.69e-05
Gm4070	6.67e-05
Nfkbia	6.66e-05
Dock9	6.66e-05
Cdkn1a	6.64e-05
Card11	6.63e-05
Myc	6.63e-05
Ppfia4	6.62e-05
Maff	6.62e-05
Irf4	6.61e-05
Il17ra	6.61e-05
Osgin1	6.61e-05
Fndc3a	6.6e-05
AA467197	6.58e-05
Herc6	6.58e-05
5730409E04Rik	6.58e-05
Sgms1	6.57e-05
Rplp1	6.56e-05
Kif11	6.55e-05
Baz1a	6.54e-05
Ercc4	6.5e-05
Neat1	6.49e-05
D430042O09Rik	6.46e-05
Zbtb11	6.46e-05
Kmt5b	6.45e-05
Rnf144a	6.44e-05
Tmx3	6.42e-05
Nfat5	6.42e-05
Lsp1	6.41e-05
Tipin	6.41e-05
Klhl18	6.41e-05
Grik5	6.4e-05
Itga6	6.4e-05
Lrp6	6.4e-05
Gm20186	6.39e-05
Ktn1	6.38e-05
Cbx5	6.37e-05
St6galnac3	6.37e-05
Rhoj	6.36e-05
Pecam1	6.36e-05
Kmt2a	6.36e-05
Tm4sf1	6.34e-05
Zfp874b	6.33e-05
Stat5b	6.32e-05
Plk2	6.31e-05
Tm9sf4	6.31e-05
Fzd5	6.31e-05
Birc3	6.31e-05
Taok1	6.31e-05
2610035D17Rik	6.31e-05
Abcc5	6.28e-05
Pmel	6.27e-05
Dennd1b	6.25e-05
Plaur	6.24e-05
Clcn3	6.23e-05
Trbv24	6.21e-05
Tet2	6.17e-05
Lysmd3	6.16e-05
Gbp6	6.16e-05
Lmtk2	6.16e-05
Galk1	6.15e-05
Dennd6a	6.14e-05
Cnot1	6.13e-05
Nfe2l1	6.12e-05
Slc38a1	6.12e-05
Rapgef2	6.09e-05
Tubb4b	6.09e-05
Mdfic	6.08e-05
Asxl1	6.07e-05
Gnl3	6.06e-05
Lnpep	6.06e-05
Prc1	6.03e-05
Ccdc117	6.01e-05
Kmt2c	5.99e-05
Mosmo	5.99e-05
Trdv1	5.99e-05
Afg1l	5.98e-05
Srek1	5.94e-05
Pycard	5.94e-05
Pim3	5.93e-05
Ccl25	5.93e-05
Tgfbr2	5.9e-05
Gpld1	5.88e-05
Spty2d1	5.87e-05
Kidins220	5.87e-05
Gadd45g	5.85e-05
C5ar1	5.85e-05
Bcl2l11	5.81e-05
Zfp260	5.79e-05
Asf1b	5.79e-05
Gabbr1	5.78e-05
Zfp280d	5.75e-05
Ddit4	5.74e-05
Ripk2	5.73e-05
Atad2b	5.72e-05
Ptpn3	5.72e-05
Kif18a	5.72e-05
Lmnb1	5.72e-05
Gapdh	5.71e-05
Ralgapb	5.71e-05
Abcc4	5.71e-05
Thrap3	5.68e-05
Eef1a1	5.68e-05
Gab3	5.67e-05
Ccl7	5.66e-05
Eif2ak2	5.65e-05
Glipr1	5.65e-05
Tmem154	5.65e-05
Usp25	5.64e-05
Upp1	5.64e-05
Tg	5.64e-05
Calu	5.62e-05
Angptl2	5.58e-05
Olfr56	5.58e-05
Birc2	5.58e-05
Jarid2	5.55e-05
Sv2c	5.55e-05
Lrrc17	5.54e-05
9530082P21Rik	5.54e-05
Fryl	5.52e-05
Gxylt1	5.51e-05
Camk4	5.49e-05
Il21r	5.49e-05
Zfp955a	5.48e-05
Ap3m2	5.47e-05
C1qc	5.46e-05
Sgk1	5.45e-05
Epb41l2	5.41e-05
Crlf2	5.41e-05
Dusp16	5.39e-05
Orai1	5.39e-05
Rcbtb2	5.38e-05
Ncapg2	5.38e-05
Trib1	5.37e-05
Tgm2	5.35e-05
Crtap	5.35e-05
Bmpr2	5.33e-05
Creb1	5.31e-05
Acbd5	5.31e-05
Syt11	5.29e-05
D3Ertd254e	5.29e-05
Ikzf3	5.28e-05
H1f0	5.28e-05
2610507B11Rik	5.27e-05
Vps13c	5.25e-05
Cdca3	5.22e-05
Fbxl3	5.22e-05
Mxd1	5.21e-05
Lpar6	5.21e-05
Wdfy1	5.21e-05
Pfkp	5.2e-05
Rnf123	5.2e-05
C1qbp	5.2e-05
Mtmr10	5.2e-05
Rif1	5.19e-05
Cnnm2	5.19e-05
Gm19261	5.19e-05
Esyt2	5.18e-05
Trbv4	5.17e-05
Rps27a	5.16e-05
Cry1	5.16e-05
Pnpla6	5.15e-05
Hlf	5.15e-05
Diaph2	5.12e-05
L3mbtl3	5.12e-05
Serpinb9b	5.11e-05
Inpp5a	5.11e-05
Grk4	5.1e-05
Card6	5.1e-05
Slc15a2	5.08e-05
Mcm9	5.08e-05
Cdc42bpb	5.08e-05
Ttc3	5.07e-05
Pdia6	5e-05
Cbx7	5e-05
Cdk20	5e-05
Trav13-4-dv7	4.99e-05
H2-Q6	4.98e-05
Eno3	4.98e-05
Trav7-4	4.97e-05
Elmod2	4.97e-05
Ifit1	4.97e-05
Trib3	4.96e-05
H2-T24	4.96e-05
Zfp407	4.96e-05
Zmym4	4.96e-05
Kcnk6	4.94e-05
Rsf1	4.93e-05
Clasp1	4.92e-05
Oas2	4.91e-05
Gm20300	4.9e-05
Prdm10	4.9e-05
AW112010	4.9e-05
Apaf1	4.89e-05
Dgkh	4.89e-05
Timp2	4.88e-05
Cebpd	4.88e-05
Zhx2	4.87e-05
Il13	4.86e-05
Dusp6	4.86e-05
Camk2d	4.85e-05
Efnb1	4.85e-05
Hspe1	4.84e-05
Pag1	4.84e-05
Ctdspl2	4.82e-05
Sdhaf1	4.79e-05
Oasl2	4.79e-05
Pvr	4.79e-05
Gm43597	4.79e-05
Flnb	4.79e-05
Fam208a	4.77e-05
Rpl21	4.77e-05
Ablim1	4.76e-05
Gnptab	4.76e-05
Gm20628	4.75e-05
Setbp1	4.74e-05
Grap2	4.72e-05
Arhgap26	4.72e-05
Rps10	4.72e-05
Fas	4.71e-05
Ccl9	4.71e-05
Gm12185	4.71e-05
Fbxo5	4.69e-05
Adamtsl4	4.69e-05
Zfp646	4.69e-05
Racgap1	4.69e-05
Pde7a	4.68e-05
Sppl2a	4.67e-05
Zfp830	4.66e-05
Fabp4	4.65e-05
Msi2	4.65e-05
Fstl3	4.64e-05
Ssbp2	4.62e-05
Hivep1	4.58e-05
Egr2	4.58e-05
Htra1	4.58e-05
Pdcd4	4.57e-05
Csnk1g1	4.57e-05
Tfrc	4.56e-05
Ckap2l	4.55e-05
Heatr5a	4.55e-05
Rpsa	4.53e-05
Atad2	4.52e-05
S100a1	4.52e-05
Bcl3	4.51e-05
Slc36a1	4.5e-05
Gm4707	4.49e-05
Ccnyl1	4.49e-05
Lrrc8d	4.48e-05
Irf6	4.48e-05
Ifng	4.47e-05
Iffo1	4.47e-05
Tcn2	4.47e-05
Baz2b	4.47e-05
Epas1	4.46e-05
Ankrd13c	4.45e-05
Tmem64	4.45e-05
Ercc5	4.45e-05
Arl6ip1	4.44e-05
Itga3	4.44e-05
Hist1h2bj	4.42e-05
Syt4	4.41e-05
Trgv2	4.41e-05
Kdm3b	4.4e-05
Crbn	4.4e-05
Themis	4.39e-05
Eif5a	4.39e-05
Slc9a7	4.37e-05
Tiparp	4.35e-05
C030034I22Rik	4.35e-05
Aurkb	4.34e-05
Pou2f1	4.34e-05
Rps11	4.29e-05
Slc7a1	4.29e-05
Edaradd	4.29e-05
Clec2d	4.29e-05
Vat1	4.28e-05
4732440D04Rik	4.28e-05
Rhoc	4.28e-05
Zfp831	4.27e-05
Enc1	4.27e-05
Phlpp1	4.26e-05
Trbv13-1	4.26e-05
Gm3448	4.26e-05
Cpeb2	4.26e-05
Nusap1	4.25e-05
Nrarp	4.23e-05
2410089E03Rik	4.23e-05
Fam46c	4.22e-05
Hivep2	4.21e-05
Spc24	4.21e-05
Lrif1	4.19e-05
Map3k8	4.19e-05
3110043O21Rik	4.19e-05
Chst15	4.19e-05
Golm1	4.19e-05
Cwc25	4.18e-05
Trav7-5	4.15e-05
Gpr68	4.15e-05
Lcor	4.15e-05
Mafb	4.13e-05
Mlxip	4.12e-05
Lrig1	4.11e-05
Klrk1	4.11e-05
Spi1	4.1e-05
Selenop	4.09e-05
Scamp1	4.09e-05
Cd40lg	4.08e-05
Ifngas1	4.06e-05
4930523C07Rik	4.04e-05
Gm26532	4.04e-05
Rem2	4.04e-05
Socs1	4.04e-05
Brca1	4.04e-05
Ttc39c	4.03e-05
Hist1h3e	4.03e-05
Slc43a2	4.02e-05
Ppic	4.02e-05
Msmo1	4.01e-05
Nufip2	4.01e-05
Hfe	4e-05
Plec	3.99e-05
Fam193b	3.98e-05
Slc38a6	3.98e-05
Vmn2r97	3.98e-05
Dgat2	3.97e-05
Cd55	3.96e-05
Scd2	3.96e-05
Zbtb38	3.96e-05
Irf1	3.95e-05
Trav12-3	3.95e-05
Carf	3.95e-05
Ahi1	3.93e-05
Il1b	3.93e-05
Dapp1	3.93e-05
Mt2	3.91e-05
Ifi206	3.89e-05
Ifi211	3.89e-05
Fyco1	3.89e-05
Sclt1	3.88e-05
F2rl1	3.88e-05
Tnfsf4	3.88e-05
Oxsr1	3.87e-05
Atf7	3.87e-05
Gm28875	3.87e-05
Zfp346	3.85e-05
Gm20696	3.85e-05
Mapk1ip1l	3.84e-05
Mga	3.83e-05
Fam78a	3.83e-05
Tlr12	3.81e-05
Gm3636	3.8e-05
Zfp90	3.79e-05
Egln3	3.79e-05
Il10	3.78e-05
Ms4a4a	3.78e-05
Sik1	3.78e-05
Gm42984	3.76e-05
Mfsd6	3.76e-05
Xpr1	3.76e-05
Igsf6	3.75e-05
Igfbp4	3.75e-05
Atp2a3	3.75e-05
Usp31	3.74e-05
Fcgr4	3.74e-05
Nid2	3.74e-05
4932438A13Rik	3.74e-05
Zfp658	3.73e-05
Taf4b	3.73e-05
Cpeb4	3.73e-05
H2-Q4	3.73e-05
Ncf1	3.71e-05
Pygm	3.71e-05
Lfng	3.7e-05
Ncoa3	3.7e-05
Cd63	3.7e-05
Fstl1	3.69e-05
H2-DMb1	3.69e-05
Zzef1	3.67e-05
Ddx58	3.67e-05
Sdc3	3.65e-05
Zscan12	3.64e-05
Arfgef3	3.63e-05
Gm26870	3.63e-05
Diaph3	3.62e-05
Rcsd1	3.62e-05
Actr5	3.62e-05
Scai	3.61e-05
Trafd1	3.6e-05
Man2a2	3.6e-05
BC005561	3.6e-05
Gpr155	3.59e-05
Bcl2	3.57e-05
Nr4a1	3.57e-05
Prss12	3.57e-05
Vamp1	3.54e-05
Ipmk	3.54e-05
Slc2a1	3.54e-05
Gm44659	3.53e-05
Gm20275	3.52e-05
AU020206	3.51e-05
Npdc1	3.51e-05
Aff4	3.51e-05
Frmd4b	3.51e-05
Pim1	3.5e-05
Klrb1f	3.49e-05
Papolg	3.49e-05
Oas3	3.47e-05
1700025G04Rik	3.47e-05
Cpe	3.47e-05
Setd7	3.47e-05
Trav9-1	3.47e-05
Clec2i	3.46e-05
Xylt1	3.46e-05
Bend4	3.45e-05
Ccl8	3.45e-05
Zufsp	3.43e-05
Rps21	3.43e-05
Sorbs1	3.43e-05
Slco3a1	3.43e-05
C87436	3.42e-05
Zfp451	3.42e-05
Lpp	3.42e-05
H2afv	3.4e-05
Ice2	3.4e-05
Tnni1	3.4e-05
Cmah	3.39e-05
Gmnn	3.39e-05
Ifit2	3.39e-05
Tnfsf9	3.38e-05
Ptch1	3.38e-05
Arhgap18	3.38e-05
Ercc6	3.38e-05
Tbc1d8	3.38e-05
Ankrd37	3.37e-05
Selenoi	3.35e-05
Epc2	3.34e-05
Il27ra	3.33e-05
Kbtbd8	3.33e-05
Zfp62	3.32e-05
Osr1	3.32e-05
5031425E22Rik	3.32e-05
Atrx	3.31e-05
Rgs10	3.31e-05
Epb41	3.31e-05
mt-Nd2	3.31e-05
F13a1	3.31e-05
Zfp445	3.31e-05
Atp6v0d2	3.3e-05
Igfbp6	3.3e-05
Plxnb2	3.3e-05
Fan1	3.29e-05
Snx13	3.29e-05
Atp1a1	3.28e-05
Sgpl1	3.27e-05
Ralgapa2	3.27e-05
Slc6a13	3.26e-05
Mbnl1	3.26e-05
Cx3cr1	3.25e-05
Nrn1	3.25e-05
Paxbp1	3.25e-05
Lrrc8c	3.25e-05
Pygl	3.24e-05
Trat1	3.24e-05
Ttll5	3.23e-05
Parp8	3.22e-05
A330069E16Rik	3.21e-05
Rnf38	3.21e-05
Tmem161b	3.2e-05
Huwe1	3.2e-05
Ankhd1	3.18e-05
Amz2	3.15e-05
Bambi	3.14e-05
Adamts6	3.14e-05
Ftx	3.13e-05
Fn1	3.12e-05
Txk	3.12e-05
Aoah	3.11e-05
C2cd4b	3.11e-05
Sesn1	3.11e-05
Galnt11	3.1e-05
Noct	3.1e-05
Gzmc	3.1e-05
Rplp0	3.1e-05
Mbd5	3.1e-05
Manba	3.09e-05
Tex2	3.08e-05
Ralgps1	3.08e-05
Cep85l	3.08e-05
Rufy2	3.07e-05
Hmgn1	3.07e-05
Trbv14	3.06e-05
Gm13594	3.06e-05
Tnik	3.06e-05
Dzip1	3.05e-05
Zfp60	3.05e-05
Serpinf1	3.04e-05
Rnf19a	3.03e-05
Gm4841	3.03e-05
Havcr2	3.03e-05
Scml4	3.02e-05
Trav10d	3.01e-05
Acsl3	3e-05
Setmar	3e-05
Cd6	3e-05
Adgrg3	2.99e-05
Retreg1	2.99e-05
Cpa2	2.99e-05
Tmem108	2.99e-05
Rexo5	2.98e-05
Gm42047	2.98e-05
Pgap1	2.97e-05
Pign	2.97e-05
Tmem245	2.96e-05
Zfp507	2.93e-05
Syne2	2.93e-05
Mrc1	2.93e-05
Ss18l1	2.92e-05
Syngr1	2.92e-05
Rreb1	2.92e-05
Foxp1	2.91e-05
Cpq	2.91e-05
Zbtb16	2.9e-05
Edrf1	2.89e-05
Elovl7	2.89e-05
Ganc	2.89e-05
Fancm	2.89e-05
Rps24	2.89e-05
Slc25a25	2.88e-05
Rhob	2.87e-05
Fgd6	2.87e-05
Igfbp7	2.86e-05
Mylip	2.86e-05
Lad1	2.86e-05
St3gal6	2.86e-05
Ripk1	2.86e-05
Fam26f	2.86e-05
Hnrnpab	2.85e-05
Trbv5	2.84e-05
Ldlrad4	2.83e-05
Fam13b	2.83e-05
Akap11	2.83e-05
Mmp13	2.82e-05
Gm29113	2.82e-05
Spaca6	2.82e-05
Adgrl1	2.81e-05
Zfyve26	2.81e-05
Gm42031	2.8e-05
Samd3	2.8e-05
AC140186.1	2.8e-05
Krt83	2.79e-05
Cdc73	2.79e-05
Mipol1	2.79e-05
Rrm1	2.79e-05
Rnpc3	2.78e-05
Srpk2	2.78e-05
Ppp1r3b	2.78e-05
Adam9	2.77e-05
Acacb	2.77e-05
Traf3ip1	2.75e-05
Gm43698	2.75e-05
Id2	2.75e-05
Prrt1	2.74e-05
Gm47552	2.74e-05
Ube2l6	2.73e-05
Eif4ebp1	2.72e-05
Zmynd8	2.72e-05
Nmur1	2.71e-05
Tmem65	2.71e-05
Gatm	2.71e-05
Trav13n-4	2.7e-05
Slc41a1	2.7e-05
Aldoc	2.69e-05
Dse	2.68e-05
Itpr2	2.67e-05
Myo6	2.66e-05
Dnajb2	2.66e-05
Pdss2	2.65e-05
Atp11a	2.65e-05
Golga4	2.65e-05
Elmo1	2.64e-05
Id3	2.64e-05
Bbx	2.64e-05
Klhl24	2.64e-05
AC122413.1	2.64e-05
Ugcg	2.64e-05
Spock2	2.63e-05
Tbc1d32	2.63e-05
Stim2	2.63e-05
Cdc37l1	2.62e-05
Klf4	2.62e-05
Cep350	2.62e-05
2510009E07Rik	2.62e-05
Dvl1	2.62e-05
Trav8-2	2.61e-05
Ash1l	2.61e-05
Mkln1os	2.6e-05
Hjurp	2.6e-05
Hist1h2be	2.58e-05
Tmem79	2.58e-05
Cd27	2.57e-05
Kdm6b	2.57e-05
Lrrc1	2.57e-05
C3	2.56e-05
Cdc25b	2.55e-05
Abcb7	2.54e-05
Klrc2	2.54e-05
Zfp189	2.54e-05
Cd2	2.53e-05
Xist	2.53e-05
Asns	2.52e-05
Actn1	2.52e-05
Nespas	2.52e-05
mt-Atp8	2.52e-05
Nsd1	2.51e-05
BC049715	2.5e-05
Hbegf	2.5e-05
Rad18	2.5e-05
Naaa	2.49e-05
Spry2	2.48e-05
Tspoap1	2.48e-05
Cysltr1	2.48e-05
Pik3c2a	2.48e-05
Trav9n-4	2.47e-05
Ifih1	2.47e-05
Il1rn	2.47e-05
Tyrp1	2.47e-05
Serpina3f	2.46e-05
Naip5	2.46e-05
Klhl3	2.46e-05
Tnfrsf10b	2.45e-05
Samd9l	2.45e-05
H60b	2.44e-05
Mndal	2.44e-05
Ski	2.44e-05
Emp1	2.44e-05
Zfp467	2.43e-05
Ctse	2.43e-05
Asb2	2.43e-05
Olfr1444	2.41e-05
Tmlhe	2.41e-05
Fnip2	2.41e-05
Kbtbd11	2.4e-05
A430110L20Rik	2.4e-05
Tmem158	2.4e-05
Lmo4	2.4e-05
Ubr3	2.4e-05
Gm27003	2.39e-05
Slpi	2.39e-05
Zkscan8	2.38e-05
Zfp605	2.37e-05
Ppp1r15a	2.37e-05
Rasd1	2.37e-05
Msh3	2.37e-05
Slc5a3	2.37e-05
Zfc3h1	2.36e-05
Chd7	2.36e-05
B630019A10Rik	2.36e-05
Zc3h12c	2.36e-05
Kcnq5	2.36e-05
Gigyf1	2.35e-05
Sh3tc1	2.35e-05
Arhgap27os2	2.35e-05
Gtdc1	2.35e-05
Ttbk2	2.34e-05
Ino80d	2.34e-05
Rapgef5	2.34e-05
Sp4	2.34e-05
Mapk12	2.33e-05
Unc93b1	2.33e-05
Gzme	2.33e-05
Pbx3	2.32e-05
Pnpla7	2.32e-05
B3galt5	2.32e-05
Ncmap	2.32e-05
Pax3	2.31e-05
Tmem255a	2.31e-05
Snx30	2.31e-05
S100a10	2.3e-05
Egr3	2.3e-05
Fam109a	2.29e-05
Cdo1	2.28e-05
Gm29994	2.28e-05
Gm47015	2.28e-05
Ly6k	2.27e-05
Hspa1a	2.27e-05
Atr	2.26e-05
Rock2	2.26e-05
Ncoa7	2.26e-05
Sptbn1	2.24e-05
Batf	2.23e-05
A930007I19Rik	2.22e-05
Treml2	2.21e-05
Zbtb46	2.2e-05
Dram1	2.2e-05
Tmc3	2.2e-05
Nsl1	2.19e-05
Steap3	2.19e-05
Aplp2	2.19e-05
Rev1	2.18e-05
Morn1	2.16e-05
A430078G23Rik	2.15e-05
Zfp85	2.15e-05
Patj	2.15e-05
Ccnj	2.15e-05
Ric1	2.15e-05
Dot1l	2.15e-05
Nfia	2.14e-05
Dlg2	2.13e-05
Trav6-5	2.13e-05
Kdm4c	2.13e-05
Lyz2	2.12e-05
Dhx57	2.12e-05
Dok3	2.11e-05
Neto2	2.1e-05
Runx1	2.1e-05
Kctd12b	2.1e-05
Kcnk5	2.09e-05
Zfp281	2.09e-05
1700034P13Rik	2.09e-05
Slamf6	2.09e-05
Col18a1	2.08e-05
Wdr31	2.08e-05
Igsf3	2.08e-05
Akap13	2.07e-05
Ppargc1b	2.07e-05
2810454H06Rik	2.06e-05
Cpm	2.05e-05
Dnajb1	2.05e-05
Cd34	2.05e-05
Esco2	2.05e-05
Ranbp6	2.04e-05
Vav3	2.04e-05
Tcf12	2.04e-05
Gpc1	2.04e-05
Tmem131l	2.03e-05
C1qb	2.03e-05
AW011738	2.02e-05
Trav10	2e-05
Hist1h3c	2e-05
Zfp790	2e-05
Armcx6	2e-05
Gm45155	1.99e-05
Eif2ak3	1.99e-05
Nup98	1.98e-05
Cbl	1.98e-05
Gm26825	1.97e-05
Tcrg-V1	1.97e-05
Itga1	1.96e-05
Stat5a	1.96e-05
Bmf	1.96e-05
Gpr162	1.95e-05
Hic2	1.95e-05
Luc7l2	1.95e-05
Tab3	1.94e-05
Plbd1	1.93e-05
Uprt	1.93e-05
St8sia4	1.93e-05
B3galt2	1.93e-05
Zc3h6	1.93e-05
D930028M14Rik	1.92e-05
Abca7	1.92e-05
Rsad2	1.92e-05
Esr1	1.92e-05
Cfap54	1.91e-05
B230322F03Rik	1.91e-05
Sox7	1.9e-05
Eps8l1	1.9e-05
Pigw	1.89e-05
Pirb	1.89e-05
Chil5	1.89e-05
Gm43661	1.88e-05
Tspan10	1.88e-05
Il6st	1.88e-05
2810402E24Rik	1.88e-05
Gm43403	1.88e-05
Abca1	1.88e-05
Gm15886	1.87e-05
Stx3	1.87e-05
Gvin1	1.87e-05
Pnisr	1.87e-05
Dcaf8	1.87e-05
Moap1	1.87e-05
Clec4d	1.87e-05
Hace1	1.86e-05
Prdm15	1.86e-05
Klra3	1.86e-05
Sla	1.86e-05
Cog3	1.84e-05
Cxcr6	1.84e-05
Tubb3	1.84e-05
Birc6	1.84e-05
Gm47230	1.84e-05
Lrrn4	1.84e-05
Pltp	1.84e-05
Clcf1	1.83e-05
Gm26551	1.83e-05
Nccrp1	1.83e-05
Mical3	1.83e-05
Ceacam16	1.83e-05
Ddx60	1.82e-05
Hsp90aa1	1.82e-05
Trdv5	1.82e-05
Lrba	1.82e-05
Mex3d	1.82e-05
Galnt7	1.81e-05
Parp16	1.8e-05
Il6ra	1.8e-05
Prdm2	1.8e-05
Krba1	1.8e-05
Trav2	1.79e-05
Usp34	1.79e-05
Cntrob	1.79e-05
Hist1h4d	1.79e-05
Rsph9	1.79e-05
Ms4a4d	1.79e-05
Rgs1	1.79e-05
Rogdi	1.78e-05
Mepce	1.78e-05
9130221H12Rik	1.78e-05
Arap3	1.78e-05
Jund	1.77e-05
Zhx3	1.76e-05
Zfp442	1.76e-05
Man1a	1.76e-05
Slfn8	1.76e-05
Plag1	1.76e-05
Hmgb1	1.76e-05
Hist1h2ai	1.75e-05
Nlrc3	1.74e-05
Atrn	1.73e-05
Acvr1b	1.73e-05
Map4k4	1.73e-05
Catspere2	1.73e-05
A730015C16Rik	1.72e-05
Flicr	1.71e-05
Rdh10	1.7e-05
Fam126b	1.7e-05
AI606181	1.7e-05
Axin2	1.69e-05
Map10	1.69e-05
Vps13d	1.69e-05
5830454E08Rik	1.69e-05
Zfp991	1.68e-05
Otub2	1.68e-05
Cdk14	1.68e-05
Trbv3	1.67e-05
Gabpb2	1.67e-05
Prkab2	1.67e-05
Piga	1.66e-05
Auts2	1.66e-05
Cdan1	1.66e-05
Ggt5	1.66e-05
Sugct	1.66e-05
Lamp2	1.66e-05
Txnrd3	1.65e-05
Sdc2	1.64e-05
Trem2	1.64e-05
Adam12	1.64e-05
B430219N15Rik	1.64e-05
Sox4	1.64e-05
Plpp3	1.63e-05
Itpka	1.63e-05
Flt1	1.63e-05
Gm17435	1.63e-05
Trim13	1.62e-05
Tsc22d2	1.62e-05
Acox3	1.62e-05
Tgfb3	1.62e-05
Zeb1	1.62e-05
Gm28187	1.62e-05
Maml2	1.61e-05
Plekha1	1.61e-05
Sh3pxd2a	1.61e-05
Cytip	1.61e-05
Miga2	1.61e-05
Qrfp	1.61e-05
Rbpms	1.6e-05
Ccl2	1.6e-05
Dct	1.6e-05
Ndnf	1.6e-05
Camk2b	1.59e-05
Hectd4	1.58e-05
Tcrg-V6	1.58e-05
Bbs12	1.58e-05
4930426L09Rik	1.58e-05
Atp1b1	1.57e-05
Jpx	1.57e-05
AC139671.1	1.57e-05
Med13	1.56e-05
Gm28809	1.56e-05
Hist2h2ac	1.56e-05
Rorc	1.55e-05
Stab1	1.54e-05
Saa3	1.54e-05
Nr2c2	1.53e-05
Arc	1.53e-05
AI314180	1.52e-05
Zfp512	1.52e-05
Cdkl3	1.52e-05
Zfp953	1.52e-05
Zfp398	1.52e-05
Hexim1	1.51e-05
Bcl6	1.51e-05
Heca	1.5e-05
P4ha1	1.5e-05
Slc25a36	1.5e-05
Hoxaas3	1.49e-05
Lrrc25	1.49e-05
Cdkal1	1.49e-05
Ltf	1.49e-05
Cyp2d22	1.48e-05
Phc3	1.48e-05
Gmip	1.48e-05
Matn2	1.48e-05
Gm26819	1.47e-05
Zbtb37	1.47e-05
Grhl1	1.46e-05
Gm7967	1.46e-05
Clec4a1	1.46e-05
Pla1a	1.46e-05
Gstm1	1.46e-05
D130020L05Rik	1.46e-05
Gm3055	1.46e-05
Sik2	1.46e-05
Hist3h2a	1.45e-05
Cd70	1.45e-05
Thrb	1.45e-05
Sbk1	1.44e-05
Fry	1.43e-05
Gm26518	1.43e-05
Gm19557	1.43e-05
Rnf24	1.43e-05
Trav7d-3	1.43e-05
Poli	1.43e-05
Ncl	1.42e-05
Atf7ip	1.42e-05
Gpnmb	1.42e-05
Fam84b	1.42e-05
Cyp2s1	1.41e-05
4933406I18Rik	1.41e-05
Mks1	1.41e-05
B130006D01Rik	1.41e-05
4932422M17Rik	1.4e-05
Gm44148	1.4e-05
Ints6l	1.4e-05
Edem3	1.39e-05
Gsn	1.39e-05
Zdhhc17	1.39e-05
1700026D11Rik	1.38e-05
Gm15853	1.38e-05
A830005F24Rik	1.38e-05
Myo19	1.38e-05
Creb5	1.38e-05
Gas7	1.38e-05
Cdk12	1.38e-05
Eml5	1.38e-05
Rccd1	1.37e-05
Rps6ka5	1.37e-05
Zer1	1.37e-05
Gm340	1.37e-05
Tmem156	1.36e-05
Gm26809	1.36e-05
Frat1	1.36e-05
Gm45902	1.36e-05
B930036N10Rik	1.36e-05
Ect2	1.35e-05
Trav14-1	1.35e-05
Trav7-1	1.35e-05
Rab34	1.34e-05
Cry2	1.34e-05
Cald1	1.34e-05
Map1b	1.34e-05
1700086O06Rik	1.34e-05
Fam187b	1.34e-05
Rab43	1.34e-05
Vmn2r96	1.34e-05
Ccdc15	1.33e-05
Ern1	1.33e-05
Pde1b	1.33e-05
Asxl2	1.33e-05
Gm47418	1.33e-05
Pilra	1.33e-05
Tnks	1.32e-05
Cacna2d2	1.32e-05
Cd300lf	1.32e-05
Dnmt1	1.32e-05
Dus4l	1.32e-05
Rad9b	1.32e-05
Slc44a1	1.31e-05
Gng11	1.31e-05
Srd5a1	1.31e-05
Gm45250	1.31e-05
Itgam	1.3e-05
Zfyve16	1.3e-05
Pcnx	1.3e-05
Prkd3	1.3e-05
Trav16n	1.29e-05
Mttp	1.29e-05
Myo16	1.28e-05
Il23r	1.28e-05
Tank	1.27e-05
Trdv2-2	1.27e-05
Klhl35	1.27e-05
Sag	1.27e-05
Slfn3	1.27e-05
Spen	1.26e-05
Esam	1.26e-05
Ino80dos	1.26e-05
Gm26522	1.26e-05
E130208F15Rik	1.26e-05
Ccdc162	1.25e-05
Mmp25	1.25e-05
Gm44175	1.24e-05
Rd3	1.24e-05
Cav1	1.24e-05
Filip1l	1.24e-05
Pxdc1	1.24e-05
Trav6-4	1.23e-05
Cenpe	1.23e-05
Zdhhc14	1.23e-05
Gldc	1.23e-05
Hacd4	1.23e-05
2810403A07Rik	1.23e-05
Tubb2b	1.22e-05
Insrr	1.22e-05
Gm35065	1.22e-05
A830035O19Rik	1.21e-05
Igsf23	1.21e-05
Trim69	1.21e-05
Clock	1.21e-05
Sirpb1c	1.21e-05
Zfp65	1.21e-05
Cnksr3	1.2e-05
Usp32	1.2e-05
Nos1	1.2e-05
Vcl	1.2e-05
Galc	1.2e-05
Zfp799	1.19e-05
Pou6f1	1.19e-05
Plscr4	1.19e-05
Prdm9	1.19e-05
Cd84	1.18e-05
Abcc10	1.18e-05
Fitm2	1.18e-05
Il1rl2	1.18e-05
Atn1	1.18e-05
Tnfrsf12a	1.18e-05
Leng9	1.17e-05
Tspan4	1.17e-05
Dopey1	1.17e-05
Appbp2os	1.17e-05
Ly86	1.16e-05
Ccdc14	1.16e-05
Etv6	1.16e-05
Per2	1.16e-05
Gm26762	1.16e-05
AC127341.3	1.15e-05
Cited4	1.15e-05
Pde5a	1.15e-05
Plau	1.15e-05
Il18bp	1.15e-05
Fabp5	1.15e-05
Gm17638	1.15e-05
Klf12	1.14e-05
Sparcl1	1.14e-05
Rgcc	1.14e-05
Fkbp10	1.14e-05
Laptm4b	1.14e-05
Kctd6	1.14e-05
Mitf	1.14e-05
Myo7a	1.14e-05
Nin	1.13e-05
Tgfbr3	1.13e-05
Rasl11b	1.13e-05
Fosl1	1.12e-05
Chrnb1	1.12e-05
S1pr5	1.12e-05
Susd6	1.12e-05
9430060I03Rik	1.12e-05
Gk5	1.11e-05
Slc7a5	1.11e-05
Napepld	1.11e-05
Camkk1	1.1e-05
Scimp	1.1e-05
Hpgds	1.1e-05
Mex3b	1.09e-05
2610008E11Rik	1.09e-05
Mapk8ip2	1.09e-05
Timm8a2	1.08e-05
Tox2	1.07e-05
Cttnbp2nl	1.07e-05
Gm47512	1.07e-05
Olfm1	1.07e-05
Gm20457	1.06e-05
Gm38287	1.06e-05
Il18r1	1.06e-05
Sash1	1.05e-05
AI504432	1.05e-05
Gm5106	1.05e-05
Fcgr1	1.05e-05
Rbak	1.05e-05
Tcrg-V3	1.05e-05
C1qtnf12	1.05e-05
Ric8b	1.05e-05
Aph1c	1.05e-05
Ms4a8a	1.04e-05
Rfx3	1.04e-05
Kcna4	1.04e-05
Svil	1.04e-05
Pdpn	1.04e-05
Spag9	1.03e-05
AI480526	1.03e-05
Alcam	1.03e-05
4933427D14Rik	1.03e-05
Zfp169	1.02e-05
Ccdc157	1.02e-05
Ms4a6c	1.02e-05
Kctd1	1.02e-05
Dsel	1.01e-05
Gm10602	1.01e-05
Gbp2	1.01e-05
Gm37387	1.01e-05
Ifitm10	1.01e-05
Gm17315	1.01e-05
Gm20342	1.01e-05
Klri2	1e-05
Plekhn1	1e-05
Gm39323	1e-05
Clec4a2	1e-05
Dusp2	1e-05
Abl2	9.99e-06
Vps13b	9.98e-06
Dido1	9.97e-06
Cul7	9.94e-06
Sh2d1b1	9.93e-06
Thra	9.91e-06
Tnfrsf22	9.91e-06
Hist1h2bb	9.91e-06
Hmmr	9.89e-06
P4hb	9.87e-06
Cyp39a1	9.83e-06
Heatr9	9.83e-06
Zfp607a	9.83e-06
A930002I21Rik	9.82e-06
Trip11	9.8e-06
Ttc23	9.75e-06
1700012B07Rik	9.72e-06
Gm47438	9.7e-06
Mthfr	9.7e-06
Tcf4	9.69e-06
Trav4-3	9.67e-06
Fpgt	9.65e-06
Rtl5	9.64e-06
Il9r	9.63e-06
4930568A12Rik	9.62e-06
Pam	9.61e-06
Msrb3	9.6e-06
Stx1a	9.57e-06
Trav4-2	9.57e-06
Ccdc57	9.53e-06
Tmem87a	9.46e-06
6720427I07Rik	9.46e-06
Trav6d-3	9.45e-06
Nedd4	9.45e-06
Slc16a2	9.43e-06
Zfp109	9.43e-06
Rwdd3	9.39e-06
Gm9889	9.38e-06
Gm32633	9.38e-06
Gm44899	9.37e-06
Arl4c	9.36e-06
C230037L18Rik	9.32e-06
Rarb	9.25e-06
Zc3h13	9.24e-06
Trav13n-1	9.23e-06
Inafm2	9.22e-06
Vsig10l	9.21e-06
Gsta4	9.21e-06
Vipr1	9.2e-06
Dock10	9.2e-06
Hexdc	9.2e-06
Met	9.19e-06
Adm	9.19e-06
Bcl2l2	9.13e-06
Zfp473	9.12e-06
Syngap1	9.1e-06
Tnfrsf8	9.09e-06
Gm30211	9.09e-06
Mrvi1	9.04e-06
Gm26749	9.03e-06
Rfx7	9.03e-06
Hist1h2af	9.03e-06
Tdrkh	9e-06
Ttll4	9e-06
Gdap10	8.98e-06
Hist1h2ak	8.96e-06
Jmjd7	8.94e-06
Nfam1	8.93e-06
Etohd2	8.91e-06
Pde2a	8.9e-06
Chml	8.9e-06
Acod1	8.89e-06
Ifit3b	8.88e-06
Plxna3	8.85e-06
S100a3	8.84e-06
Trav8n-2	8.82e-06
Zfp438	8.82e-06
Il1rap	8.76e-06
Gm28535	8.75e-06
Gm43713	8.73e-06
Gm26771	8.73e-06
Zfp683	8.72e-06
4930590J08Rik	8.72e-06
Nolc1	8.71e-06
Apold1	8.71e-06
Klra5	8.69e-06
Acvrl1	8.59e-06
Ctif	8.56e-06
Casz1	8.55e-06
Trbv30	8.54e-06
Ncapd3	8.54e-06
BC048403	8.54e-06
Cdkl4	8.53e-06
Wfdc17	8.52e-06
Gbp8	8.51e-06
[truncated: 3,168 more rows]
